# Supplementary material for: The chromosome-based lavender genome provides new insights into Lamiaceae evolution and terpenoid biosynthesis
Source: Hortic Res. 2021 Mar 1;8:53. doi: 10.1038/s41438-021-00490-6 (PMC7917091; doi:10.1038/s41438-021-00490-6)
Supplement: Supplementary file 2 — Table S1. Sequencing data output statistics of genome survey [file 41438_2021_490_MOESM2_ESM.docx]

## Sheet: Sheet1
Table S1. Sequencing data output statistics of genome survey.
Library	Insert size	Raw Reads	Raw Base (bp)	Effective Rate (%)	Clean Base (bp)	Error Rate(%)	Q20 (%)	Q30 (%)	GC Content( %)	Coverage (X)
DES00800	350bp	196877298	59063189400	99.16	58565961300	0.02	96.85; 93.19	94.10; 87.22	39.51; 39.74	54.18
