# Supplementary material for: The chromosome-based lavender genome provides new insights into Lamiaceae evolution and terpenoid biosynthesis
Source: Hortic Res. 2021 Mar 1;8:53. doi: 10.1038/s41438-021-00490-6 (PMC7917091; doi:10.1038/s41438-021-00490-6)
Supplement: Supplementary file 3 — Table S2. Statistics of the genomic characteristics of lavender obtained by genome survey analysis based on k-mer=17 [file 41438_2021_490_MOESM3_ESM.docx]

## Sheet: Sheet1
Table S2. Statistics of the genomic characteristics of lavender obtained by genome survey analysis based on k-mer=17.
k-mer	k-mer number	k-mer Depth	Genome Size(Mbp)	Revised Genome Size (Mbp)	Heterozygous Ratio(%)	Repeat (%)
17	45845008620	51	1118.17	1094.97	0.76	69.23
(1) K-mer : Analyze the selected Kmer The size of the.
(2) K-mer : Take Soapdenovo The software gets the Kmer Total.
(3) K-mer depth : Kmer Depth, that is, the expectation corresponding to the Poisson distribution.
(4) Genome size : Calculate the size of the genome, K-mer Number/k-mer Depth , In order to M ( Megabytes ) in units.
(5) Revise genome size : Modified genome size to troubleshoot errors Kmer The impact of the error brought to M ( Megabytes ) in units.
(6) Heteozygous ratio : Hybridization rate, based on 5.1 Formulas (7) Calculations are obtained.
(7) Repeat: The repetition rate obtained by the kmer analysis is calculated as a percentage of the total number of kmers of 1.8 times the main peak as a percentage of all kmer numbers. Note: The Repeat here is based on the kmer analysis and is a mathematically repeating region that is different from biological repetition (ie, functional repetitive elements).
