# Supplementary material for: The chromosome-based lavender genome provides new insights into Lamiaceae evolution and terpenoid biosynthesis
Source: Hortic Res. 2021 Mar 1;8:53. doi: 10.1038/s41438-021-00490-6 (PMC7917091; doi:10.1038/s41438-021-00490-6)
Supplement: Supplementary file 4 — Table S3. Statistics on sequencing of the lavender genome [file 41438_2021_490_MOESM4_ESM.docx]

## Sheet: Sheet1
Table S3. Statistics on sequencing of the lavender genome.
Paired-end libraries	Insert size	Total data (G)	Read length (bp)	Coverage (×)
Illumina reads	350bp	59.06	150	54.18
Pacbio reads	-	112.15	-	102.89
10× Genomics	-	117.77	150	108.05
Total	-	288.98	-	265.12
