# Supplementary material for: The chromosome-based lavender genome provides new insights into Lamiaceae evolution and terpenoid biosynthesis
Source: Hortic Res. 2021 Mar 1;8:53. doi: 10.1038/s41438-021-00490-6 (PMC7917091; doi:10.1038/s41438-021-00490-6)
Supplement: Supplementary file 5 — Table S4. Statistics of reads coverage in lavender genome [file 41438_2021_490_MOESM5_ESM.docx]

## Sheet: Sheet1
Table S4. Read coverage statistics for the lavender genome.
Type	Category	Percentage
Reads	Mapping rate (%)	98.2
Genome	Average sequencing depth	46.73
	Coverage (%)	99.72
	Coverage at least 4× (%)	99.54
	Coverage at least 10× (%)	99.16
	Coverage at least 20× (%)	94.23
(1) mapping rate: the ratio of reads to reads on the genome; (2) Average sequence depth: the average depth at which each base in the genome is covered by reads. (3) Coverage: The proportion of the genome covered by reads. (4) Coverage at least N× (%): The proportion of the genome covered by N× reads.
