# Supplementary material for: The chromosome-based lavender genome provides new insights into Lamiaceae evolution and terpenoid biosynthesis
Source: Hortic Res. 2021 Mar 1;8:53. doi: 10.1038/s41438-021-00490-6 (PMC7917091; doi:10.1038/s41438-021-00490-6)
Supplement: Supplementary file 6 — Table S5. Lavender genome CEGMA assessment results [file 41438_2021_490_MOESM6_ESM.docx]

## Sheet: Sheet1
Table S5. Lavender genome CEGMA assessment results.
species	complete		complete + partial
	# Prots	%completeness	# Prots	%completeness
L. angustifolia	242	97.58	245	98.79
(1) species: the name of the species;
(2) Complete: core gene > 70% assembled;
(3) Complete + partial: The case where the core gene is partially assembled;
(4) #Prots: The number of core genes assembled;
(5) %completeness: The proportion of the assembled core gene to the core gene library.
