# Supplementary material for: The chromosome-based lavender genome provides new insights into Lamiaceae evolution and terpenoid biosynthesis
Source: Hortic Res. 2021 Mar 1;8:53. doi: 10.1038/s41438-021-00490-6 (PMC7917091; doi:10.1038/s41438-021-00490-6)
Supplement: Supplementary file 7 — Table S6. Lavender genome BUSCO assessment results [file 41438_2021_490_MOESM7_ESM.docx]

## Sheet: Sheet1
Table S6. Lavender genome BUSCO assessment results.
Species	BUSCO notation assessment results
L. angustifolia	C:91.4%[S:36.3%,D:55.1%],F:1.7%,M:6.9%,n:1440
(1) Species: Species name. (2) C: Complete Single-Copy BUSCOs D: Complete Duplicated BUSCOs F: Fragmented BUSCOs M: Missing BUSCOs n: Total BUSCO groups searched
