# Supplementary material for: The chromosome-based lavender genome provides new insights into Lamiaceae evolution and terpenoid biosynthesis
Source: Hortic Res. 2021 Mar 1;8:53. doi: 10.1038/s41438-021-00490-6 (PMC7917091; doi:10.1038/s41438-021-00490-6)
Supplement: Supplementary file 8 — Table S7. The Hi-C construction library quality assessment [file 41438_2021_490_MOESM8_ESM.docx]

## Sheet: Sheet1
Table S7. Hi-C library construction quality assessment.
Sample	Total_reads_processed	%Paired	Total_pairs	Valid_pairs	Unique_di-tags	%effect_rate
L. angustifolia	4804036	36	1727299	1251767	1208984	25.17
(1) Sample: the name of the library; (2) Total_reads_processed: the original number of reads after basic QC; (3) % Paired: the proportion of the paired reads; (4) Total_pairs: the number of read pairs; (5) Valid_pairs: the number of valid read pairs; (6) Unique_di-tags: the number of valid and unique read pairs, that is the number of finally valid read pairs; (7) effect_rate: effective utilizatio…
