# Supplementary material for: The chromosome-based lavender genome provides new insights into Lamiaceae evolution and terpenoid biosynthesis
Source: Hortic Res. 2021 Mar 1;8:53. doi: 10.1038/s41438-021-00490-6 (PMC7917091; doi:10.1038/s41438-021-00490-6)
Supplement: Supplementary file 9 — Table S8. Lavender chromosome length distribution results [file 41438_2021_490_MOESM9_ESM.docx]

## Sheet: Sheet1
Table S8. Lavender chromosome length distribution results.
Chr_id	Length (bp)
Chr1	46561971
Chr2	45749184
Chr3	45987278
Chr4	26923667
Chr5	41073066
Chr6	38995552
Chr7	36240801
Chr8	36292900
Chr9	30530093
Chr10	37673324
Chr11	37136545
Chr12	35460832
Chr13	34578654
Chr14	35657203
Chr15	33898851
Chr16	25351188
Chr17	30601482
Chr18	41731359
Chr19	32464450
Chr20	29889955
Chr21	31041360
Chr22	35854624
Chr23	25198064
Chr24	32495502
Chr25	16211413
Chr26	15931906
Chr27	14970808
Total	894,502,032 (97.82%)
