# Supplementary material for: The chromosome-based lavender genome provides new insights into Lamiaceae evolution and terpenoid biosynthesis
Source: Hortic Res. 2021 Mar 1;8:53. doi: 10.1038/s41438-021-00490-6 (PMC7917091; doi:10.1038/s41438-021-00490-6)
Supplement: Supplementary file 10 — Table S9. Statistics on base content of lavender genome [file 41438_2021_490_MOESM10_ESM.docx]

## Sheet: Sheet1
Table S9. Base content statistics for the lavender genome.
Types	Number	Percentage (%)
A	279728931	0.3059
T	279874786	0.306
C	175798246	0.1922
G	175734074	0.1922
N	175734074	0.0037
Total (bp)	914486947	--
GC	351532320	38.58
* GC content of the genome without N.
