# Supplementary material for: The chromosome-based lavender genome provides new insights into Lamiaceae evolution and terpenoid biosynthesis
Source: Hortic Res. 2021 Mar 1;8:53. doi: 10.1038/s41438-021-00490-6 (PMC7917091; doi:10.1038/s41438-021-00490-6)
Supplement: Supplementary file 11 — Table S10. The summary of data quality for five different tissues of RNA-Seq in lavender [file 41438_2021_490_MOESM11_ESM.docx]

## Sheet: Sheet1
Table S10. Summary of data quality for RNA-Seq of five different tissues in lavender.
Sample name	Raw reads	Clean reads	Clean bases (Gb)	Error rate(%)	Q20(%)	Q30(%)	GC content(%)
Leaf-1	42501062	41894922	6.28	0.02	97.36	95.12	42.91
Leaf-2	42672852	41990884	6.3	0.02	95.84	92.92	42.85
Leaf-3	42879590	42158930	6.32	0.02	96.1	93.29	43.14
Root-1	50142480	48894458	7.33	0.02	95.85	92.98	44.53
Root-2	46898322	46029694	6.9	0.02	96.31	93.57	43.06
Root-3	51761854	50317882	7.55	0.02	96.26	93.51	43.11
Stem-1	35565340	34944462	5.24	0.02	97.45	95.25	43.13
Stem-2	44976948	44151812	6.62	0.02	95.88	92.98	42.36
Stem-3	41122924	40139718	6.02	0.02	97.31	95.07	42.34
Glandular trichome-1	23909743	23615920	3.54	0.04	98.23	94.67	49.74
Glandular trichome-2	30318453	29613091	4.44	0.04	98.17	94.55	47.6
Glandular trichome-3	26562151	26083022	3.91	0.04	98.27	94.59	47.79
Flower-1	47131806	46068070	6.91	0.02	96.16	93.35	42.57
Flower-2	44549078	43806294	6.57	0.02	96.33	93.58	42.57
Flower-3	50034336	48815268	7.32	0.02	96.26	93.48	42.78
