# Supplementary material for: The chromosome-based lavender genome provides new insights into Lamiaceae evolution and terpenoid biosynthesis
Source: Hortic Res. 2021 Mar 1;8:53. doi: 10.1038/s41438-021-00490-6 (PMC7917091; doi:10.1038/s41438-021-00490-6)
Supplement: Supplementary file 12 — Table S11. The summary of data quality for a mixed lavender RNA sample of SMRT-Seq [file 41438_2021_490_MOESM12_ESM.docx]

## Sheet: Sheet1
Table S11. Summary of data quality for SMRT-Seq of a mixed lavender RNA sample.
Sample	Polymerase Read Bases(G)	Polymerase Reads	Polymerase Read Length (mean)	Polymerase Read N50	Subreads base (G)	Subreads number	Average subreads length	Subreads N50
L. angustifolia	11.53	563842	20446	40922	11.35	4702409	2413	2721
