# Supplementary material for: The chromosome-based lavender genome provides new insights into Lamiaceae evolution and terpenoid biosynthesis
Source: Hortic Res. 2021 Mar 1;8:53. doi: 10.1038/s41438-021-00490-6 (PMC7917091; doi:10.1038/s41438-021-00490-6)
Supplement: Supplementary file 13 — Table S12. Statistics of repeat sequence in lavender genome [file 41438_2021_490_MOESM13_ESM.docx]

## Sheet: Sheet1
Table S12. Statistics of repeat sequences in the lavender genome.
Type	Repeat Size(bp)	% of genome
TRF	35450004	3.59014
RepeatMasker	535358963	54.2175
RepeatProteinMask	208393318	21.1047
Total	575487676	58.2815
Note: Total is the result of the above various methods, removing the non-redundant results after overlapping parts between them.
