# Supplementary material for: The chromosome-based lavender genome provides new insights into Lamiaceae evolution and terpenoid biosynthesis
Source: Hortic Res. 2021 Mar 1;8:53. doi: 10.1038/s41438-021-00490-6 (PMC7917091; doi:10.1038/s41438-021-00490-6)
Supplement: Supplementary file 14 — Table S13. Statistics of transposable element classification in lavender genome [file 41438_2021_490_MOESM14_ESM.docx]

## Sheet: Sheet1
Table S13. Statistics of transposable element classification in the lavender genome.
	Denovo+Repbase		TE Proteins		Combined TEs
	Length(bp)	%in Genome	Length(bp)	% in Genome	Length(bp)	% in Genome
DNA	27359141	2.77075	18768651	1.90076	42697449	4.32411
LINE	1702377	0.172405	953168	0.09653	2491973	0.25237
SINE	209605	0.021227	0	0	209605	0.021227
LTR	501030637	50.741	189000000	19.1173	513000000	51.9351
Other	0	0	0	0	0	0
Satellite	152189	0.015413	0	0	152189	0.015413
Simple_repeat	1176225	0.11912	0	0	1176225	0.11912
Unknown	8514057	0.862246	0	0	8514057	0.862246
Total	535358963	54.2175	208000000	21.1047	560000000	56.7149
Note: Denovo+Repbase is a transposon component obtained by using the RepeatMauser software to predict the library and the RepBase library using the Uclust software to integrate the 80-80-80 principle and then use the RepeatMasker software to annotate the genome. Proteins are based on the RepBase library to interpret the genome of the transposon by the RepeatProteinMask software; Combined TEs is t…
