# Supplementary material for: The chromosome-based lavender genome provides new insights into Lamiaceae evolution and terpenoid biosynthesis
Source: Hortic Res. 2021 Mar 1;8:53. doi: 10.1038/s41438-021-00490-6 (PMC7917091; doi:10.1038/s41438-021-00490-6)
Supplement: Supplementary file 15 — Table S14. Basic statistical results of gene structure prediction [file 41438_2021_490_MOESM15_ESM.docx]

## Sheet: Sheet1
Table S14. Basic statistical results of gene structure prediction.
Gene set		Number	Average gene length (bp)	Average CDS length (bp)	Average exon length (bp)	Average intron length (bp)	Average exons per gene
De novo	Augustus	74611	2248.73	1049.75	4.44	236.38	348.44
	GlimmerHMM	127355	6001.66	684.54	3.03	225.87	2618.41
	SNAP	82000	7851.58	705.03	4.46	158.03	2064.71
	Geneid	107075	2622.2	850.1	4.13	205.63	565.41
	Genscan	70575	8294.74	1212.36	5.78	209.81	1482.13
Homolog	Arabidopsis thaliana	91523	1762.58	940.46	3.09	304.28	393.2
	Catharanthus roseus	91473	1564.7	770.52	2.97	259.51	403.32
	Salvia miltiorrhiza	57810	2508.99	983.73	4.47	219.94	439.21
	Salvia splendens	45834	4241.09	1254.07	4.55	275.6	841.36
	Scutellaria baicalensis	58106	2510.84	1101.05	4.74	232.27	376.91
	Sesamum indicum	56776	2838.86	1288.5	4.64	277.91	426.35
	Solanum lycopersicum	62680	2434.2	1184.62	3.78	313.36	449.42
	Vitis vinifera	51405	2432.59	1121.52	4.46	251.24	378.5
RNA-seq	Cufflinks	81431	2343.08	966.08	4.08	236.57	446.53
	PASA	138259	6385.28	2713.49	7.62	356.2	554.82
EVM		82197	2470.83	1010.14	4.48	225.5	419.79
PASA-update		81981	2429.43	1009.39	4.44	227.33	412.78
Final set		65905	2739.26	1114.44	4.97	224.45	409.78
