# Supplementary material for: The chromosome-based lavender genome provides new insights into Lamiaceae evolution and terpenoid biosynthesis
Source: Hortic Res. 2021 Mar 1;8:53. doi: 10.1038/s41438-021-00490-6 (PMC7917091; doi:10.1038/s41438-021-00490-6)
Supplement: Supplementary file 16 — Table S15. Statistical results of gene functional annotations [file 41438_2021_490_MOESM16_ESM.docx]

## Sheet: Sheet1
Table S15. Statistical results of gene functional annotations.
Database	Annotated Num	Annotated Percent(%)
NR	62625	95
Swiss-Prot	50457	76.6
KEGG	47247	71.7
InterPro	53843	81.7
Pfam	50162	76.1
GO	36969	56.1
Annotated	62822	95.3
Unannotated	3083	4.7
Total	65905	-
