# Supplementary material for: The chromosome-based lavender genome provides new insights into Lamiaceae evolution and terpenoid biosynthesis
Source: Hortic Res. 2021 Mar 1;8:53. doi: 10.1038/s41438-021-00490-6 (PMC7917091; doi:10.1038/s41438-021-00490-6)
Supplement: Supplementary file 17 — Table S16. Basic statistical results of the genetic structure of L. angustifolia and other eight representative species [file 41438_2021_490_MOESM17_ESM.docx]

## Sheet: Sheet1
Table S16. Basic statistical results of the genetic structure of L. angustifolia and eight other representative species.
Species	Number	Average gene length (bp)	Average CDS length (bp)	Average exons per gene	Average exon length (bp)	Average intron length (bp)
L. angustifolia	65905	2739.26	1114.44	4.97	224.45	409.78
Sesamum indicum	23811	3419.19	1350.72	5.66	238.8	444.23
Salvia splendens	54008	2807.51	1293.62	5.85	221.02	311.95
Scutellaria baicalensis	28930	2980.36	1122.48	5.07	221.52	456.81
Solanum lycopersicum	33785	2986.27	1044.74	4.58	228.02	542.06
Salvia miltiorrhiza	34575	3697.31	1078.08	5.38	200.23	597.44
Arabidopsis thaliana	35386	1947.9	1230.62	5.57	220.87	156.9
Catharanthus roseus	33829	2899.96	1021.39	4.85	210.49	487.63
Vitis vinifera	29927	4728.63	1095.81	4.75	230.72	968.88
