# Supplementary material for: The chromosome-based lavender genome provides new insights into Lamiaceae evolution and terpenoid biosynthesis
Source: Hortic Res. 2021 Mar 1;8:53. doi: 10.1038/s41438-021-00490-6 (PMC7917091; doi:10.1038/s41438-021-00490-6)
Supplement: Supplementary file 18 — Table S17. Statistics of non-coding RNA in lavender genome [file 41438_2021_490_MOESM18_ESM.docx]

## Sheet: Sheet1
Table S17. Statistics of noncoding RNAs in the lavender genome.
Type		Copy (w*)	Average length (bp)	Total length (bp)	% of genome
miRNA		1351	132.02	178355	0.018063
tRNA		1298	75.04	97401	0.009864
rRNA	rRNA	399	136.73	54556	0.005525
	18S	53	276.28	14643	0.001483
	28S	29	117.52	3408	0.000345
	5.8S	11	101.91	1121	0.000114
	5S	306	115.63	35384	0.003583
snRNA	snRNA	1199	109.89	131756	0.013343
	CD-box	848	101.9	86415	0.008752
	HACA-box	77	127.86	9845	0.000997
	splicing	274	129.55	35496	0.003595
Note: w* whole genome annotation, comprehensive data to calculate the average length and total length.
