# Supplementary material for: The chromosome-based lavender genome provides new insights into Lamiaceae evolution and terpenoid biosynthesis
Source: Hortic Res. 2021 Mar 1;8:53. doi: 10.1038/s41438-021-00490-6 (PMC7917091; doi:10.1038/s41438-021-00490-6)
Supplement: Supplementary file 19 — Table S18. KEGG pathway enrichment of gene retained in the penultimate WGD event [file 41438_2021_490_MOESM19_ESM.docx]

## Sheet: Sheet1
Table S18. KEGG pathway enrichment of genes retained in the penultimate WGD event.
MapID	MapTitle	Pvalue	AdjustedPv	number
map00190	Oxidative phosphorylation	5.81322e-16	4.9267e-14	152
map04145	Phagosome	2.72552e-14	1.53992e-12	131
map03015	mRNA surveillance pathway	1.99279e-07	3.55556e-06	173
map03013	RNA transport	2.50263e-07	4.24196e-06	220
map00020	Citrate cycle (TCA cycle)	5.72113e-07	8.81574e-06	73
map03010	Ribosome	9.43633e-07	1.39083e-05	262
map01230	Biosynthesis of amino acids	1.19737e-05	0.000135303	228
map00061	Fatty acid biosynthesis	1.47214e-05	0.000160986	61
map00290	Valine, leucine and isoleucine biosynthesis	6.91484e-05	0.000700517	26
map04144	Endocytosis	0.000118564	0.00114838	236
map04141	Protein processing in endoplasmic reticulum	0.00118595	0.00788306	225
map00450	Selenocompound metabolism	0.00178448	0.0112026	26
map00564	Glycerophospholipid metabolism	0.00296734	0.0167655	127
map00561	Glycerolipid metabolism	0.0040798	0.0206426	121
map04130	SNARE interactions in vesicular transport	0.00511006	0.0247473	48
map00100	Steroid biosynthesis	0.00580779	0.027345	40
map00196	Photosynthesis - antenna proteins	0.0060517	0.0281031	23
map03040	Spliceosome	0.00640858	0.0293582	179
map01200	Carbon metabolism	0.00824602	0.0363039	243
map00330	Arginine and proline metabolism	0.0110897	0.0453838	46
map00965	Betalain biosynthesis	0.0118463	0.0472458	4
map01502	Vancomycin resistance	0.0236925	0.0743682	4
map00010	Glycolysis / Gluconeogenesis	0.0323035	0.09348	114
map00900	Terpenoid backbone biosynthesis	0.0325387	0.09348	66
map00400	Phenylalanine, tyrosine and tryptophan biosynthesis	0.057334	0.146137	40
map04120	Ubiquitin mediated proteolysis	0.057914	0.146514	126
map04070	Phosphatidylinositol signaling system	0.0805269	0.190899	85
map00770	Pantothenate and CoA biosynthesis	0.0939716	0.213801	24
map00440	Phosphonate and phosphinate metabolism	0.100192	0.223454	7
map01210	2-Oxocarboxylic acid metabolism	0.106152	0.23097	52
map00901	Indole alkaloid biosynthesis	0.117835	0.254433	9
map00620	Pyruvate metabolism	0.132142	0.279976	90
map03050	Proteasome	0.139183	0.288246	49
map03060	Protein export	0.159126	0.310021	44
map04712	Circadian rhythm - plant	0.176589	0.338214	94
map00563	Glycosylphosphatidylinositol (GPI)-anchor biosynthesis	0.222358	0.400954	28
map03018	RNA degradation	0.335085	0.560109	148
map00052	Galactose metabolism	0.335464	0.560109	76
map04933	AGE-RAGE signaling pathway in diabetic complications	0.344594	0.563663	38
map00240	Pyrimidine metabolism	0.365555	0.579827	100
map00905	Brassinosteroid biosynthesis	0.381806	0.596462	21
map00780	Biotin metabolism	0.383652	0.596597	18
map00590	Arachidonic acid metabolism	0.441402	0.660048	21
map01212	Fatty acid metabolism	0.448433	0.660951	62
map00340	Histidine metabolism	0.454771	0.664514	15
map00250	Alanine, aspartate and glutamate metabolism	0.47018	0.675386	38
map00562	Inositol phosphate metabolism	0.50009	0.697656	62
map00966	Glucosinolate biosynthesis	0.531146	0.733958	4
map00513	Various types of N-glycan biosynthesis	0.603363	0.786692	29
map00670	One carbon pool by folate	0.607484	0.78903	16
map00051	Fructose and mannose metabolism	0.696143	0.861286	61
map00480	Glutathione metabolism	0.788483	0.931344	48
map00640	Propanoate metabolism	0.836821	0.96285	27
map03410	Base excision repair	0.837878	0.96285	34
