# Supplementary material for: The chromosome-based lavender genome provides new insights into Lamiaceae evolution and terpenoid biosynthesis
Source: Hortic Res. 2021 Mar 1;8:53. doi: 10.1038/s41438-021-00490-6 (PMC7917091; doi:10.1038/s41438-021-00490-6)
Supplement: Supplementary file 20 — Table S19. KEGG pathway enrichment of gene retained in the lasted WGD event [file 41438_2021_490_MOESM20_ESM.docx]

## Sheet: Sheet1
Table S19. KEGG pathway enrichment of genes retained in the last WGD event.
MapID	MapTitle	Pvalue	AdjustedPv	number
map03008	Ribosome biogenesis in eukaryotes	1.10472e-10	4.86076e-09	222
map03015	mRNA surveillance pathway	5.14186e-06	6.70346e-05	336
map04141	Protein processing in endoplasmic reticulum	6.65919e-05	0.000678565	487
map03040	Spliceosome	7.18593e-05	0.000688476	397
map04712	Circadian rhythm - plant	7.23984e-05	0.000688476	231
map04070	Phosphatidylinositol signaling system	0.000128537	0.00113113	201
map03013	RNA transport	0.000325265	0.00248898	422
map00310	Lysine degradation	0.000742627	0.0052281	71
map00340	Histidine metabolism	0.00168767	0.00990102	41
map04144	Endocytosis	0.00246897	0.0131199	480
map03018	RNA degradation	0.00251947	0.0131199	356
map00330	Arginine and proline metabolism	0.00365825	0.0171694	94
map00520	Amino sugar and nucleotide sugar metabolism	0.00443741	0.0200252	271
map00513	Various types of N-glycan biosynthesis	0.00476615	0.0212365	77
map01210	2-Oxocarboxylic acid metabolism	0.00725082	0.0283588	117
map00230	Purine metabolism	0.00764218	0.029561	306
map00071	Fatty acid degradation	0.0103851	0.0381307	75
map04120	Ubiquitin mediated proteolysis	0.0111342	0.0399924	278
map00740	Riboflavin metabolism	0.0116655	0.0414772	39
map00564	Glycerophospholipid metabolism	0.0129041	0.0454223	258
map00440	Phosphonate and phosphinate metabolism	0.0204452	0.0660249	15
map03050	Proteasome	0.0225535	0.071521	109
map00020	Citrate cycle (TCA cycle)	0.0244801	0.0759886	116
map00240	Pyrimidine metabolism	0.0276923	0.0833136	235
map00072	Synthesis and degradation of ketone bodies	0.0410424	0.109447	21
map00562	Inositol phosphate metabolism	0.0842839	0.187772	146
map00280	Valine, leucine and isoleucine degradation	0.0915899	0.197369	90
map03010	Ribosome	0.104473	0.219839	485
map00670	One carbon pool by folate	0.107157	0.22058	39
map04146	Peroxisome	0.135381	0.269269	164
map00051	Fructose and mannose metabolism	0.140066	0.275437	146
map00785	Lipoic acid metabolism	0.146351	0.283053	13
map01230	Biosynthesis of amino acids	0.157251	0.296001	425
map03022	Basal transcription factors	0.182414	0.322662	66
map00970	Aminoacyl-tRNA biosynthesis	0.21645	0.37166	181
map00640	Propanoate metabolism	0.237392	0.40174	66
map00770	Pantothenate and CoA biosynthesis	0.295572	0.468654	45
map00710	Carbon fixation in photosynthetic organisms	0.35711	0.544167	186
map00400	Phenylalanine, tyrosine and tryptophan biosynthesis	0.384412	0.5664	75
map00905	Brassinosteroid biosynthesis	0.402334	0.582145	44
map00591	Linoleic acid metabolism	0.449719	0.630681	27
map00565	Ether lipid metabolism	0.458407	0.632454	63
map01502	Vancomycin resistance	0.45968	0.632454	4
map00100	Steroid biosynthesis	0.459966	0.632454	66
map00760	Nicotinate and nicotinamide metabolism	0.493283	0.670559	45
map00300	Lysine biosynthesis	0.501551	0.670559	28
map00900	Terpenoid backbone biosynthesis	0.542007	0.709244	124
map00290	Valine, leucine and isoleucine biosynthesis	0.558964	0.715474	32
map00903	Limonene and pinene degradation	0.588734	0.744344	40
map00250	Alanine, aspartate and glutamate metabolism	0.633462	0.771553	81
map03410	Base excision repair	0.636754	0.772887	78
map03060	Protein export	0.642578	0.775249	86
map00220	Arginine biosynthesis	0.643104	0.775249	55
map04075	Plant hormone signal transduction	0.667606	0.796601	657
map00450	Selenocompound metabolism	0.678682	0.807081	36
map00061	Fatty acid biosynthesis	0.760885	0.883932	87
map00650	Butanoate metabolism	0.803463	0.925069	34
map00590	Arachidonic acid metabolism	0.806807	0.925069	42
map03450	Non-homologous end-joining	0.830635	0.944935	8
map00261	Monobactam biosynthesis	0.836382	0.946226	22
map00910	Nitrogen metabolism	0.839771	0.946226	46
map00660	C5-Branched dibasic acid metabolism	0.877422	0.962356	10
map00030	Pentose phosphate pathway	0.877603	0.962356	129
map01212	Fatty acid metabolism	0.885701	0.965222	131
map04130	SNARE interactions in vesicular transport	0.897065	0.970299	77
map01040	Biosynthesis of unsaturated fatty acids	0.912525	0.973504	38
