# Supplementary material for: The chromosome-based lavender genome provides new insights into Lamiaceae evolution and terpenoid biosynthesis
Source: Hortic Res. 2021 Mar 1;8:53. doi: 10.1038/s41438-021-00490-6 (PMC7917091; doi:10.1038/s41438-021-00490-6)
Supplement: Supplementary file 21 — Table S20. Tandem duplications identified in lavender genome [file 41438_2021_490_MOESM21_ESM.docx]

## Sheet: Sheet1
Table S20. Tandem duplications identified in the lavender genome.
GENE_ID	GO	IPR	KEGG	Swissprot	NR	PFAM
block: 19
La14G00491	NA	Auxin-induced protein, ARG7	auxin-induced protein 15A-like; K14488 SAUR family protein (A)	Auxin-responsive protein SAUR24 OS=Arabidopsis thaliana GN=SAUR24 PE=2 SV=1	PREDICTED: auxin-induced protein 15A-like [Sesamum indicum]	Auxin responsive protein
La14G00492	NA	NULL	auxin-induced protein 15A-like; K14488 SAUR family protein (A)	Auxin-responsive protein SAUR24 OS=Arabidopsis thaliana GN=SAUR24 PE=2 SV=1	PREDICTED: indole-3-acetic acid-induced protein ARG7-like [Erythranthe guttatus]	Auxin responsive protein
La14G00493	NA	NULL	auxin-induced protein 15A-like; K14488 SAUR family protein (A)	Auxin-responsive protein SAUR24 OS=Arabidopsis thaliana GN=SAUR24 PE=2 SV=1	PREDICTED: auxin-induced protein 15A-like [Sesamum indicum]	Auxin responsive protein
La14G00494	NA	Auxin-induced protein, ARG7	auxin-induced protein 15A-like; K14488 SAUR family protein (A)	Auxin-responsive protein SAUR20 OS=Arabidopsis thaliana GN=SAUR20 PE=2 SV=1	hypothetical protein MIMGU_mgv1a021816mg [Erythranthe guttata]	Auxin responsive protein
La14G00495	NA	NULL	auxin-induced protein 15A-like; K14488 SAUR family protein (A)	Indole-3-acetic acid-induced protein ARG7 OS=Vigna radiata var. radiata GN=ARG7 PE=2 SV=1	PREDICTED: auxin-induced protein 15A-like [Erythranthe guttatus]	Auxin responsive protein
La14G00497	NA	NULL	auxin-induced protein 15A-like; K14488 SAUR family protein (A)	Auxin-responsive protein SAUR24 OS=Arabidopsis thaliana GN=SAUR24 PE=2 SV=1	PREDICTED: auxin-induced protein 15A-like [Sesamum indicum]	Auxin responsive protein
La14G00498	NA	Auxin-induced protein, ARG7	auxin-induced protein 15A-like; K14488 SAUR family protein (A)	Auxin-responsive protein SAUR23 OS=Arabidopsis thaliana GN=SAUR23 PE=2 SV=1	hypothetical protein MIMGU_mgv1a021816mg [Erythranthe guttata]	Auxin responsive protein
La14G00499	NA	NULL	auxin-induced protein 15A-like; K14488 SAUR family protein (A)	Auxin-responsive protein SAUR20 OS=Arabidopsis thaliana GN=SAUR20 PE=2 SV=1	PREDICTED: auxin-induced protein 15A-like [Erythranthe guttatus]	Auxin responsive protein
La14G00500	NA	NULL	auxin-induced protein 15A-like; K14488 SAUR family protein (A)	Auxin-responsive protein SAUR20 OS=Arabidopsis thaliana GN=SAUR20 PE=2 SV=1	hypothetical protein MIMGU_mgv1a021816mg [Erythranthe guttata]	Auxin responsive protein
La14G00501	NA	NULL	auxin-induced protein 15A-like; K14488 SAUR family protein (A)	Auxin-responsive protein SAUR24 OS=Arabidopsis thaliana GN=SAUR24 PE=2 SV=1	PREDICTED: indole-3-acetic acid-induced protein ARG7-like [Erythranthe guttatus]	Auxin responsive protein
La14G00502	NA	Auxin-induced protein, ARG7	auxin-induced protein 15A-like; K14488 SAUR family protein (A)	Auxin-responsive protein SAUR20 OS=Arabidopsis thaliana GN=SAUR20 PE=2 SV=1	PREDICTED: auxin-induced protein 15A-like [Erythranthe guttatus]	Auxin responsive protein
La14G00503	NA	NULL	auxin-induced protein 15A-like; K14488 SAUR family protein (A)	Auxin-responsive protein SAUR20 OS=Arabidopsis thaliana GN=SAUR20 PE=2 SV=1	hypothetical protein MIMGU_mgv1a021816mg [Erythranthe guttata]	Auxin responsive protein
La14G00504	NA	NULL	uncharacterized LOC105169727; K14488 SAUR family protein (A)	Auxin-responsive protein SAUR20 OS=Arabidopsis thaliana GN=SAUR20 PE=2 SV=1	PREDICTED: uncharacterized protein LOC105169727 [Sesamum indicum]	Auxin responsive protein
La14G00505	NA	NULL	auxin-induced protein 15A-like; K14488 SAUR family protein (A)	Auxin-responsive protein SAUR20 OS=Arabidopsis thaliana GN=SAUR20 PE=2 SV=1	hypothetical protein MIMGU_mgv1a021816mg [Erythranthe guttata]	Auxin responsive protein
La14G00506	NA	NULL	auxin-induced protein 15A-like; K14488 SAUR family protein (A)	Indole-3-acetic acid-induced protein ARG7 OS=Vigna radiata var. radiata GN=ARG7 PE=2 SV=1	PREDICTED: auxin-induced protein 15A-like [Sesamum indicum]	Auxin responsive protein
La14G00507	NA	NULL	auxin-induced protein 15A-like; K14488 SAUR family protein (A)	Auxin-responsive protein SAUR24 OS=Arabidopsis thaliana GN=SAUR24 PE=2 SV=1	PREDICTED: auxin-induced protein 15A-like [Erythranthe guttatus]	Auxin responsive protein
La14G00508	NA	NULL	auxin-induced protein 15A-like; K14488 SAUR family protein (A)	Auxin-responsive protein SAUR20 OS=Arabidopsis thaliana GN=SAUR20 PE=2 SV=1	PREDICTED: auxin-induced protein 15A-like [Sesamum indicum]	Auxin responsive protein
La14G00510	NA	Auxin-induced protein, ARG7	indole-3-acetic acid-induced protein ARG7-like; K14488 SAUR family protein (A)	Auxin-induced protein X10A OS=Glycine max PE=2 SV=1	PREDICTED: indole-3-acetic acid-induced protein ARG7-like [Sesamum indicum]	Auxin responsive protein
La14G00511	NA	Auxin-induced protein, ARG7	auxin-induced protein 15A-like; K14488 SAUR family protein (A)	Indole-3-acetic acid-induced protein ARG7 OS=Vigna radiata var. radiata GN=ARG7 PE=2 SV=1	PREDICTED: auxin-induced protein 15A [Erythranthe guttatus]	Auxin responsive protein
block: 17
La00G03426	NA	Auxin-induced protein, ARG7	auxin-induced protein 15A-like; K14488 SAUR family protein (A)	Indole-3-acetic acid-induced protein ARG7 OS=Vigna radiata var. radiata GN=ARG7 PE=2 SV=1	PREDICTED: auxin-induced protein 15A [Erythranthe guttatus]	Auxin responsive protein
La00G03427	NA	Auxin-induced protein, ARG7	indole-3-acetic acid-induced protein ARG7-like; K14488 SAUR family protein (A)	Auxin-induced protein X10A OS=Glycine max PE=2 SV=1	PREDICTED: indole-3-acetic acid-induced protein ARG7-like [Sesamum indicum]	Auxin responsive protein
La00G03429	NA	Auxin-induced protein, ARG7	auxin-induced protein 15A-like; K14488 SAUR family protein (A)	Auxin-responsive protein SAUR24 OS=Arabidopsis thaliana GN=SAUR24 PE=2 SV=1	PREDICTED: auxin-induced protein 15A-like [Sesamum indicum]	Auxin responsive protein
La00G03430	NA	Auxin-induced protein, ARG7	auxin-induced protein 15A-like; K14488 SAUR family protein (A)	Indole-3-acetic acid-induced protein ARG7 OS=Vigna radiata var. radiata GN=ARG7 PE=2 SV=1	PREDICTED: auxin-induced protein 15A-like [Sesamum indicum]	Auxin responsive protein
La00G03431	NA	Auxin-induced protein, ARG7	auxin-induced protein 15A-like; K14488 SAUR family protein (A)	Auxin-responsive protein SAUR20 OS=Arabidopsis thaliana GN=SAUR20 PE=2 SV=1	hypothetical protein MIMGU_mgv1a021816mg [Erythranthe guttata]	Auxin responsive protein
La00G03432	NA	Auxin-induced protein, ARG7	auxin-induced protein 15A-like; K14488 SAUR family protein (A)	Auxin-responsive protein SAUR20 OS=Arabidopsis thaliana GN=SAUR20 PE=2 SV=1	PREDICTED: auxin-induced protein 15A-like [Sesamum indicum]	Auxin responsive protein
La00G03433	NA	Auxin-induced protein, ARG7	auxin-induced protein 15A-like; K14488 SAUR family protein (A)	Auxin-responsive protein SAUR20 OS=Arabidopsis thaliana GN=SAUR20 PE=2 SV=1	hypothetical protein MIMGU_mgv1a021816mg [Erythranthe guttata]	Auxin responsive protein
La00G03434	NA	Auxin-induced protein, ARG7	auxin-induced protein 15A-like; K14488 SAUR family protein (A)	Auxin-responsive protein SAUR20 OS=Arabidopsis thaliana GN=SAUR20 PE=2 SV=1	hypothetical protein MIMGU_mgv1a021816mg [Erythranthe guttata]	Auxin responsive protein
La00G03435	NA	Auxin-induced protein, ARG7	auxin-induced protein 15A-like; K14488 SAUR family protein (A)	Auxin-responsive protein SAUR20 OS=Arabidopsis thaliana GN=SAUR20 PE=2 SV=1	PREDICTED: auxin-induced protein 15A-like [Erythranthe guttatus]	Auxin responsive protein
La00G03436	NA	Auxin-induced protein, ARG7	auxin-induced protein 15A-like; K14488 SAUR family protein (A)	Auxin-responsive protein SAUR24 OS=Arabidopsis thaliana GN=SAUR24 PE=2 SV=1	PREDICTED: indole-3-acetic acid-induced protein ARG7-like [Erythranthe guttatus]	Auxin responsive protein
La00G03437	NA	Auxin-induced protein, ARG7	auxin-induced protein 15A-like; K14488 SAUR family protein (A)	Auxin-responsive protein SAUR20 OS=Arabidopsis thaliana GN=SAUR20 PE=2 SV=1	hypothetical protein MIMGU_mgv1a021816mg [Erythranthe guttata]	Auxin responsive protein
La00G03438	NA	Auxin-induced protein, ARG7	auxin-induced protein 15A-like; K14488 SAUR family protein (A)	Auxin-responsive protein SAUR20 OS=Arabidopsis thaliana GN=SAUR20 PE=2 SV=1	PREDICTED: auxin-induced protein 15A-like [Erythranthe guttatus]	Auxin responsive protein
La00G03439	NA	Auxin-induced protein, ARG7	auxin-induced protein 15A-like; K14488 SAUR family protein (A)	Auxin-responsive protein SAUR22 OS=Arabidopsis thaliana GN=SAUR22 PE=2 SV=1	PREDICTED: auxin-induced protein 15A-like [Erythranthe guttatus]	Auxin responsive protein
La00G03440	NA	Auxin-induced protein, ARG7	auxin-induced protein 15A-like; K14488 SAUR family protein (A)	Auxin-responsive protein SAUR23 OS=Arabidopsis thaliana GN=SAUR23 PE=2 SV=1	hypothetical protein MIMGU_mgv1a021816mg [Erythranthe guttata]	Auxin responsive protein
La00G03441	NA	Auxin-induced protein, ARG7	auxin-induced protein 15A-like; K14488 SAUR family protein (A)	Indole-3-acetic acid-induced protein ARG7 OS=Vigna radiata var. radiata GN=ARG7 PE=2 SV=1	PREDICTED: indole-3-acetic acid-induced protein ARG7-like [Erythranthe guttatus]	Auxin responsive protein
La00G03442	NA	Auxin-induced protein, ARG7	auxin-induced protein 15A-like; K14488 SAUR family protein (A)	Auxin-responsive protein SAUR20 OS=Arabidopsis thaliana GN=SAUR20 PE=2 SV=1	PREDICTED: auxin-induced protein 15A-like [Erythranthe guttatus]	Auxin responsive protein
La00G03443	NA	Auxin-induced protein, ARG7	auxin-induced protein 15A-like; K14488 SAUR family protein (A)	Indole-3-acetic acid-induced protein ARG7 OS=Vigna radiata var. radiata GN=ARG7 PE=2 SV=1	hypothetical protein MIMGU_mgv1a023363mg [Erythranthe guttata]	Auxin responsive protein
block: 14
La15G01399	NA	Auxin-induced protein, ARG7	auxin-induced protein 15A-like; K14488 SAUR family protein (A)	Auxin-responsive protein SAUR20 OS=Arabidopsis thaliana GN=SAUR20 PE=2 SV=1	PREDICTED: auxin-induced protein 15A-like [Sesamum indicum]	Auxin responsive protein
La15G01400	NA	Auxin-induced protein, ARG7	auxin-induced protein 15A-like; K14488 SAUR family protein (A)	Auxin-responsive protein SAUR20 OS=Arabidopsis thaliana GN=SAUR20 PE=2 SV=1	PREDICTED: auxin-induced protein 15A-like [Erythranthe guttatus]	Auxin responsive protein
La15G01401	NA	NULL	auxin-induced protein 15A-like; K14488 SAUR family protein (A)	Auxin-induced protein 15A OS=Glycine max PE=2 SV=1	PREDICTED: auxin-induced protein 15A-like [Erythranthe guttatus]	Auxin responsive protein
La15G01402	NA	NULL	auxin-induced protein 15A-like; K14488 SAUR family protein (A)	Auxin-responsive protein SAUR24 OS=Arabidopsis thaliana GN=SAUR24 PE=2 SV=1	hypothetical protein MIMGU_mgv1a021816mg [Erythranthe guttata]	Auxin responsive protein
La15G01403	NA	NULL	auxin-induced protein 15A-like; K14488 SAUR family protein (A)	Indole-3-acetic acid-induced protein ARG7 OS=Vigna radiata var. radiata GN=ARG7 PE=2 SV=1	PREDICTED: indole-3-acetic acid-induced protein ARG7-like [Erythranthe guttatus]	Auxin responsive protein
La15G01405	NA	NULL	auxin-induced protein 15A-like; K14488 SAUR family protein (A)	Auxin-responsive protein SAUR21 OS=Arabidopsis thaliana GN=SAUR21 PE=2 SV=1	hypothetical protein MIMGU_mgv1a021816mg [Erythranthe guttata]	Auxin responsive protein
La15G01407	NA	NULL	auxin-induced protein 15A-like; K14488 SAUR family protein (A)	Auxin-responsive protein SAUR20 OS=Arabidopsis thaliana GN=SAUR20 PE=2 SV=1	PREDICTED: auxin-induced protein 15A-like [Sesamum indicum]	Auxin responsive protein
La15G01408	NA	NULL	auxin-induced protein 15A-like; K14488 SAUR family protein (A)	Auxin-responsive protein SAUR20 OS=Arabidopsis thaliana GN=SAUR20 PE=2 SV=1	PREDICTED: auxin-induced protein 15A-like [Sesamum indicum]	Auxin responsive protein
La15G01409	NA	NULL	auxin-induced protein 15A-like; K14488 SAUR family protein (A)	Auxin-responsive protein SAUR20 OS=Arabidopsis thaliana GN=SAUR20 PE=2 SV=1	hypothetical protein MIMGU_mgv1a021816mg [Erythranthe guttata]	Auxin responsive protein
La15G01410	NA	NULL	auxin-induced protein 15A-like; K14488 SAUR family protein (A)	Auxin-responsive protein SAUR20 OS=Arabidopsis thaliana GN=SAUR20 PE=2 SV=1	hypothetical protein MIMGU_mgv1a021816mg [Erythranthe guttata]	Auxin responsive protein
La15G01411	NA	NULL	auxin-induced protein 15A-like; K14488 SAUR family protein (A)	Auxin-responsive protein SAUR20 OS=Arabidopsis thaliana GN=SAUR20 PE=2 SV=1	PREDICTED: auxin-induced protein 15A-like [Sesamum indicum]	Auxin responsive protein
La15G01412	NA	NULL	auxin-induced protein 15A-like; K14488 SAUR family protein (A)	Auxin-responsive protein SAUR24 OS=Arabidopsis thaliana GN=SAUR24 PE=2 SV=1	PREDICTED: auxin-induced protein 15A-like [Sesamum indicum]	Auxin responsive protein
La15G01413	NA	NULL	auxin-induced protein 15A-like; K14488 SAUR family protein (A)	Auxin-responsive protein SAUR24 OS=Arabidopsis thaliana GN=SAUR24 PE=2 SV=1	PREDICTED: auxin-induced protein 15A-like [Sesamum indicum]	Auxin responsive protein
La15G01414	NA	Auxin-induced protein, ARG7	auxin-induced protein 15A-like; K14488 SAUR family protein (A)	Auxin-responsive protein SAUR24 OS=Arabidopsis thaliana GN=SAUR24 PE=2 SV=1	PREDICTED: auxin-induced protein 15A-like [Sesamum indicum]	Auxin responsive protein
block: 14
La10G00412	Biological Process: defense response (GO:0006952),Biological Process: response to biotic stimulus (GO:0009607)	Bet v I domain	NA	Major allergen Pru ar 1 OS=Prunus armeniaca PE=1 SV=1	PREDICTED: major allergen Pru ar 1-like isoform X1 [Sesamum indicum]	Pathogenesis-related protein Bet v I family
La10G00413	Biological Process: defense response (GO:0006952),Biological Process: response to biotic stimulus (GO:0009607)	Bet v I domain	NA	Major allergen Pru ar 1 OS=Prunus armeniaca PE=1 SV=1	PREDICTED: major allergen Pru ar 1-like [Sesamum indicum]	Pathogenesis-related protein Bet v I family
La10G00414	Biological Process: defense response (GO:0006952),Biological Process: response to biotic stimulus (GO:0009607)	Bet v I domain	NA	Major allergen Pru ar 1 OS=Prunus armeniaca PE=1 SV=1	pathogenesis-related protein 10 [Salvia miltiorrhiza]	Pathogenesis-related protein Bet v I family
La10G00415	Biological Process: defense response (GO:0006952),Biological Process: response to biotic stimulus (GO:0009607)	Major latex protein domain	NA	Major allergen Pru ar 1 OS=Prunus armeniaca PE=1 SV=1	PREDICTED: major allergen Pru ar 1-like [Sesamum indicum]	Pathogenesis-related protein Bet v I family
La10G00416	Biological Process: defense response (GO:0006952),Biological Process: response to biotic stimulus (GO:0009607)	Bet v I domain	NA	Major allergen Pru ar 1 OS=Prunus armeniaca PE=1 SV=1	PREDICTED: major allergen Pru ar 1-like [Sesamum indicum]	Pathogenesis-related protein Bet v I family
La10G00417	Biological Process: defense response (GO:0006952),Biological Process: response to biotic stimulus (GO:0009607)	Bet v I type allergen	NA	Major allergen Pru ar 1 OS=Prunus armeniaca PE=1 SV=1	pathogenesis-related protein 10 [Salvia miltiorrhiza]	Pathogenesis-related protein Bet v I family
La10G00418	Biological Process: defense response (GO:0006952),Biological Process: response to biotic stimulus (GO:0009607)	Major latex protein domain	NA	Major allergen Pru ar 1 OS=Prunus armeniaca PE=1 SV=1	PREDICTED: major allergen Pru ar 1-like [Sesamum indicum]	Pathogenesis-related protein Bet v I family
La10G00419	Biological Process: defense response (GO:0006952),Biological Process: response to biotic stimulus (GO:0009607)	Bet v I domain	NA	Ribonuclease 1 OS=Panax ginseng PE=1 SV=1	PREDICTED: major allergen Pru ar 1-like [Erythranthe guttatus]	Pathogenesis-related protein Bet v I family
La10G00420	Biological Process: defense response (GO:0006952),Biological Process: response to biotic stimulus (GO:0009607)	Bet v I type allergen	NA	Major allergen Pru ar 1 OS=Prunus armeniaca PE=1 SV=1	PREDICTED: major allergen Pru ar 1-like [Sesamum indicum]	Pathogenesis-related protein Bet v I family
La10G00421	Biological Process: defense response (GO:0006952),Biological Process: response to biotic stimulus (GO:0009607)	Bet v I domain	NA	Major allergen Pru ar 1 OS=Prunus armeniaca PE=1 SV=1	PREDICTED: major allergen Pru ar 1-like [Sesamum indicum]	Pathogenesis-related protein Bet v I family
La10G00422	Biological Process: defense response (GO:0006952),Biological Process: response to biotic stimulus (GO:0009607)	Bet v I type allergen	NA	Major allergen Pru ar 1 OS=Prunus armeniaca PE=1 SV=1	PREDICTED: major allergen Pru ar 1-like [Sesamum indicum]	Pathogenesis-related protein Bet v I family
La10G00423	Biological Process: defense response (GO:0006952),Biological Process: response to biotic stimulus (GO:0009607)	Bet v I domain	NA	Major allergen Pru ar 1 OS=Prunus armeniaca PE=1 SV=1	pathogenesis-related protein 10 [Salvia miltiorrhiza]	Pathogenesis-related protein Bet v I family
La10G00425	Biological Process: defense response (GO:0006952),Biological Process: response to biotic stimulus (GO:0009607)	Major latex protein domain	NA	Major allergen Pru ar 1 OS=Prunus armeniaca PE=1 SV=1	pathogenesis-related protein 10 [Salvia miltiorrhiza]	Pathogenesis-related protein Bet v I family
La10G00426	Biological Process: defense response (GO:0006952),Biological Process: response to biotic stimulus (GO:0009607)	Bet v I domain	NA	Major allergen Pru ar 1 OS=Prunus armeniaca PE=1 SV=1	PREDICTED: major allergen Pru ar 1-like [Sesamum indicum]	Pathogenesis-related protein Bet v I family
block: 11
La14G01474	NA	Auxin-induced protein, ARG7	auxin-induced protein 6B-like; K14488 SAUR family protein (A)	Auxin-responsive protein SAUR32 OS=Arabidopsis thaliana GN=SAUR32 PE=2 SV=1	PREDICTED: auxin-induced protein 6B-like [Sesamum indicum]	Auxin responsive protein
La14G01476	NA	Auxin-induced protein, ARG7	auxin-induced protein 6B-like; K14488 SAUR family protein (A)	Auxin-responsive protein SAUR32 OS=Arabidopsis thaliana GN=SAUR32 PE=2 SV=1	PREDICTED: auxin-induced protein 6B-like [Sesamum indicum]	Auxin responsive protein
La14G01477	NA	Auxin-induced protein, ARG7	auxin-induced protein 6B-like; K14488 SAUR family protein (A)	Auxin-responsive protein SAUR32 OS=Arabidopsis thaliana GN=SAUR32 PE=2 SV=1	PREDICTED: auxin-induced protein 6B-like [Sesamum indicum]	Auxin responsive protein
La14G01478	NA	Auxin-induced protein, ARG7	auxin-induced protein 6B-like; K14488 SAUR family protein (A)	Auxin-responsive protein SAUR32 OS=Arabidopsis thaliana GN=SAUR32 PE=2 SV=1	hypothetical protein MIMGU_mgv1a019781mg [Erythranthe guttata]	Auxin responsive protein
La14G01479	NA	Auxin-induced protein, ARG7	auxin-induced protein 6B-like; K14488 SAUR family protein (A)	NA	hypothetical protein MIMGU_mgv1a018099mg [Erythranthe guttata]	Auxin responsive protein
La14G01480	NA	Auxin-induced protein, ARG7	auxin-induced protein 6B-like; K14488 SAUR family protein (A)	Auxin-responsive protein SAUR32 OS=Arabidopsis thaliana GN=SAUR32 PE=2 SV=1	hypothetical protein MIMGU_mgv1a019781mg [Erythranthe guttata]	Auxin responsive protein
La14G01481	NA	Auxin-induced protein, ARG7	auxin-induced protein 6B-like; K14488 SAUR family protein (A)	NA	hypothetical protein MIMGU_mgv1a018099mg [Erythranthe guttata]	Auxin responsive protein
La14G01482	NA	Auxin-induced protein, ARG7	auxin-induced protein 6B-like; K14488 SAUR family protein (A)	Auxin-responsive protein SAUR32 OS=Arabidopsis thaliana GN=SAUR32 PE=2 SV=1	hypothetical protein MIMGU_mgv1a025257mg [Erythranthe guttata]	Auxin responsive protein
La14G01483	NA	Auxin-induced protein, ARG7	auxin-induced protein 6B-like; K14488 SAUR family protein (A)	NA	hypothetical protein MIMGU_mgv1a018099mg [Erythranthe guttata]	Auxin responsive protein
La14G01484	NA	Auxin-induced protein, ARG7	auxin-induced protein 6B-like; K14488 SAUR family protein (A)	Auxin-responsive protein SAUR32 OS=Arabidopsis thaliana GN=SAUR32 PE=2 SV=1	PREDICTED: auxin-induced protein 6B-like [Sesamum indicum]	Auxin responsive protein
La14G01485	NA	Auxin-induced protein, ARG7	auxin-induced protein 6B-like; K14488 SAUR family protein (A)	Auxin-responsive protein SAUR32 OS=Arabidopsis thaliana GN=SAUR32 PE=2 SV=1	hypothetical protein MIMGU_mgv1a025257mg [Erythranthe guttata]	Auxin responsive protein
block: 11
La09G00697	NA	Auxin-induced protein, ARG7	auxin-induced protein 15A-like; K14488 SAUR family protein (A)	Auxin-responsive protein SAUR20 OS=Arabidopsis thaliana GN=SAUR20 PE=2 SV=1	PREDICTED: indole-3-acetic acid-induced protein ARG7-like [Erythranthe guttatus]	Auxin responsive protein
La09G00698	NA	Auxin-induced protein, ARG7	uncharacterized LOC104607462; K14488 SAUR family protein (A)	Auxin-responsive protein SAUR22 OS=Arabidopsis thaliana GN=SAUR22 PE=2 SV=1	PREDICTED: uncharacterized protein LOC105954238 [Erythranthe guttatus]	Auxin responsive protein
La09G00699	NA	NULL	auxin-induced protein 15A-like; K14488 SAUR family protein (A)	Auxin-induced protein 6B OS=Glycine max PE=2 SV=1	PREDICTED: auxin-induced protein 15A-like [Sesamum indicum]	Auxin responsive protein
La09G00700	NA	Auxin-induced protein, ARG7	uncharacterized LOC105169734; K14488 SAUR family protein (A)	Auxin-responsive protein SAUR20 OS=Arabidopsis thaliana GN=SAUR20 PE=2 SV=1	PREDICTED: uncharacterized protein LOC105954238 [Erythranthe guttatus]	Auxin responsive protein
La09G00702	NA	Auxin-induced protein, ARG7	auxin-induced protein 15A-like; K14488 SAUR family protein (A)	Auxin-responsive protein SAUR24 OS=Arabidopsis thaliana GN=SAUR24 PE=2 SV=1	PREDICTED: auxin-induced protein 15A-like [Sesamum indicum]	Auxin responsive protein
La09G00703	NA	Auxin-induced protein, ARG7	auxin-induced protein 15A-like; K14488 SAUR family protein (A)	Auxin-responsive protein SAUR20 OS=Arabidopsis thaliana GN=SAUR20 PE=2 SV=1	hypothetical protein MIMGU_mgv1a021816mg [Erythranthe guttata]	Auxin responsive protein
La09G00704	NA	Auxin-induced protein, ARG7	auxin-induced protein 15A-like; K14488 SAUR family protein (A)	Auxin-responsive protein SAUR24 OS=Arabidopsis thaliana GN=SAUR24 PE=2 SV=1	PREDICTED: auxin-induced protein 15A-like [Sesamum indicum]	Auxin responsive protein
La09G00706	NA	NULL	auxin-induced protein 15A-like; K14488 SAUR family protein (A)	Auxin-responsive protein SAUR24 OS=Arabidopsis thaliana GN=SAUR24 PE=2 SV=1	PREDICTED: auxin-induced protein 15A-like [Sesamum indicum]	Auxin responsive protein
La09G00707	NA	NULL	auxin-induced protein 15A-like; K14488 SAUR family protein (A)	Auxin-responsive protein SAUR20 OS=Arabidopsis thaliana GN=SAUR20 PE=2 SV=1	hypothetical protein MIMGU_mgv1a021816mg [Erythranthe guttata]	Auxin responsive protein
La09G00709	NA	Auxin-induced protein, ARG7	uncharacterized LOC105169734; K14488 SAUR family protein (A)	Auxin-responsive protein SAUR20 OS=Arabidopsis thaliana GN=SAUR20 PE=2 SV=1	PREDICTED: uncharacterized protein LOC105954238 [Erythranthe guttatus]	Auxin responsive protein
La09G00710	NA	Auxin-induced protein, ARG7	auxin-induced protein 15A-like; K14488 SAUR family protein (A)	Auxin-responsive protein SAUR24 OS=Arabidopsis thaliana GN=SAUR24 PE=2 SV=1	PREDICTED: indole-3-acetic acid-induced protein ARG7-like [Erythranthe guttatus]	Auxin responsive protein
block: 10
La25G00649	Molecular Function: protein kinase activity (GO:0004672),Molecular Function: protein tyrosine kinase activity (GO:0004713),Molecular Function: ATP binding (GO:0005524),Biological Process: protein phosphorylation (GO:0006468),Biological Process: recognition of pollen (GO:0048544)	NULL	G-type lectin S-receptor-like serine/threonine-protein kinase SD1-1; K04733 interleukin-1 receptor-associated kinase 4 [EC:2.7.11.1] (A)	G-type lectin S-receptor-like serine/threonine-protein kinase At4g27290 OS=Arabidopsis thaliana GN=At4g27290 PE=3 SV=4	PREDICTED: LOW QUALITY PROTEIN: G-type lectin S-receptor-like serine/threonine-protein kinase SD1-1 [Eucalyptus grandis]	PAN-like domain
La25G00650	Molecular Function: protein kinase activity (GO:0004672),Molecular Function: protein tyrosine kinase activity (GO:0004713),Molecular Function: protein binding (GO:0005515),Molecular Function: ATP binding (GO:0005524),Biological Process: protein phosphorylation (GO:0006468),Biological Process: recognition of pollen (GO:0048544)	NULL	G-type lectin S-receptor-like serine/threonine-protein kinase SD1-1; K04733 interleukin-1 receptor-associated kinase 4 [EC:2.7.11.1] (A)	G-type lectin S-receptor-like serine/threonine-protein kinase At4g27290 OS=Arabidopsis thaliana GN=At4g27290 PE=3 SV=4	PREDICTED: uncharacterized protein LOC105176777 [Sesamum indicum]	PAN-like domain
La25G00651	NA	Bulb-type lectin domain	G-type lectin S-receptor-like serine/threonine-protein kinase RKS1; K05349 beta-glucosidase [EC:3.2.1.21] (A)	G-type lectin S-receptor-like serine/threonine-protein kinase At4g27290 OS=Arabidopsis thaliana GN=At4g27290 PE=3 SV=4	PREDICTED: G-type lectin S-receptor-like serine/threonine-protein kinase At4g27290 [Sesamum indicum]	NA
La25G00652	Molecular Function: protein kinase activity (GO:0004672),Molecular Function: ATP binding (GO:0005524),Biological Process: protein phosphorylation (GO:0006468),Biological Process: recognition of pollen (GO:0048544)	NULL	G-type lectin S-receptor-like serine/threonine-protein kinase SD1-1; K04733 interleukin-1 receptor-associated kinase 4 [EC:2.7.11.1] (A)	G-type lectin S-receptor-like serine/threonine-protein kinase At4g27290 OS=Arabidopsis thaliana GN=At4g27290 PE=3 SV=4	PREDICTED: uncharacterized protein LOC105176777 [Sesamum indicum]	Protein kinase domain
La25G00653	NA	NULL	G-type lectin S-receptor-like serine/threonine-protein kinase SD1-1; K04733 interleukin-1 receptor-associated kinase 4 [EC:2.7.11.1] (A)	Receptor-like serine/threonine-protein kinase SD1-7 OS=Arabidopsis thaliana GN=SD17 PE=1 SV=1	PREDICTED: receptor-like serine/threonine-protein kinase SD1-7 isoform X2 [Erythranthe guttatus]	NA
La25G00654	Molecular Function: protein kinase activity (GO:0004672),Molecular Function: protein tyrosine kinase activity (GO:0004713),Molecular Function: ATP binding (GO:0005524),Biological Process: protein phosphorylation (GO:0006468),Biological Process: recognition of pollen (GO:0048544)	NULL	G-type lectin S-receptor-like serine/threonine-protein kinase SD1-1; K04733 interleukin-1 receptor-associated kinase 4 [EC:2.7.11.1] (A)	Receptor-like serine/threonine-protein kinase SD1-8 OS=Arabidopsis thaliana GN=SD18 PE=1 SV=1	PREDICTED: G-type lectin S-receptor-like serine/threonine-protein kinase At4g27290 isoform X2 [Sesamum indicum]	PAN-like domain
La25G00655	Molecular Function: protein kinase activity (GO:0004672),Molecular Function: protein tyrosine kinase activity (GO:0004713),Molecular Function: ATP binding (GO:0005524),Biological Process: protein phosphorylation (GO:0006468),Biological Process: recognition of pollen (GO:0048544)	NULL	G-type lectin S-receptor-like serine/threonine-protein kinase SD1-1; K04733 interleukin-1 receptor-associated kinase 4 [EC:2.7.11.1] (A)	G-type lectin S-receptor-like serine/threonine-protein kinase At4g27290 OS=Arabidopsis thaliana GN=At4g27290 PE=3 SV=4	PREDICTED: G-type lectin S-receptor-like serine/threonine-protein kinase At4g27290 [Erythranthe guttatus]	PAN-like domain
La25G00656	Molecular Function: protein kinase activity (GO:0004672),Molecular Function: ATP binding (GO:0005524),Biological Process: protein phosphorylation (GO:0006468)	NULL	G-type lectin S-receptor-like serine/threonine-protein kinase SD1-1; K04733 interleukin-1 receptor-associated kinase 4 [EC:2.7.11.1] (A)	G-type lectin S-receptor-like serine/threonine-protein kinase At4g27290 OS=Arabidopsis thaliana GN=At4g27290 PE=3 SV=4	hypothetical protein MIMGU_mgv1a022958mg [Erythranthe guttata]	Protein tyrosine kinase
La25G00657	Molecular Function: protein kinase activity (GO:0004672),Molecular Function: protein tyrosine kinase activity (GO:0004713),Molecular Function: ATP binding (GO:0005524),Biological Process: protein phosphorylation (GO:0006468)	NULL	G-type lectin S-receptor-like serine/threonine-protein kinase SD1-1; K04733 interleukin-1 receptor-associated kinase 4 [EC:2.7.11.1] (A)	Receptor-like serine/threonine-protein kinase SD1-7 OS=Arabidopsis thaliana GN=SD17 PE=1 SV=1	hypothetical protein MIMGU_mgv1a003819mg [Erythranthe guttata]	Protein kinase domain
La25G00658	Molecular Function: protein kinase activity (GO:0004672),Molecular Function: protein tyrosine kinase activity (GO:0004713),Molecular Function: ATP binding (GO:0005524),Biological Process: protein phosphorylation (GO:0006468),Biological Process: recognition of pollen (GO:0048544)	NULL	G-type lectin S-receptor-like serine/threonine-protein kinase SD1-1; K04733 interleukin-1 receptor-associated kinase 4 [EC:2.7.11.1] (A)	G-type lectin S-receptor-like serine/threonine-protein kinase At4g27290 OS=Arabidopsis thaliana GN=At4g27290 PE=3 SV=4	PREDICTED: uncharacterized protein LOC105176777 [Sesamum indicum]	PAN-like domain
block: 10
La01G03157	Biological Process: defense response (GO:0006952),Biological Process: response to biotic stimulus (GO:0009607)	Bet v I domain	NA	Major allergen Pru ar 1 OS=Prunus armeniaca PE=1 SV=1	PREDICTED: major allergen Pru ar 1-like [Sesamum indicum]	Pathogenesis-related protein Bet v I family
La01G03159	Biological Process: defense response (GO:0006952),Biological Process: response to biotic stimulus (GO:0009607)	Bet v I type allergen	NA	Major allergen Pru ar 1 OS=Prunus armeniaca PE=1 SV=1	PREDICTED: major allergen Pru ar 1-like [Sesamum indicum]	Pathogenesis-related protein Bet v I family
La01G03160	Biological Process: defense response (GO:0006952),Biological Process: response to biotic stimulus (GO:0009607)	Bet v I domain	NA	Major allergen Pru ar 1 OS=Prunus armeniaca PE=1 SV=1	PREDICTED: major allergen Pru ar 1-like [Erythranthe guttatus]	Pathogenesis-related protein Bet v I family
La01G03161	Biological Process: defense response (GO:0006952),Biological Process: response to biotic stimulus (GO:0009607)	Bet v I type allergen	NA	Major allergen Pru ar 1 OS=Prunus armeniaca PE=1 SV=1	PREDICTED: major allergen Pru ar 1-like [Sesamum indicum]	Pathogenesis-related protein Bet v I family
La01G03162	Biological Process: defense response (GO:0006952),Biological Process: response to biotic stimulus (GO:0009607)	Bet v I domain	NA	Major allergen Pru ar 1 OS=Prunus armeniaca PE=1 SV=1	pathogenesis-related protein 10 [Salvia miltiorrhiza]	Pathogenesis-related protein Bet v I family
La01G03164	Biological Process: defense response (GO:0006952),Biological Process: response to biotic stimulus (GO:0009607)	Bet v I type allergen	NA	Major allergen Pru ar 1 OS=Prunus armeniaca PE=1 SV=1	pathogenesis-related protein 10 [Salvia miltiorrhiza]	Pathogenesis-related protein Bet v I family
La01G03165	Biological Process: defense response (GO:0006952),Biological Process: response to biotic stimulus (GO:0009607)	Bet v I domain	NA	Major allergen Pru ar 1 OS=Prunus armeniaca PE=1 SV=1	PREDICTED: major allergen Pru ar 1-like [Sesamum indicum]	Pathogenesis-related protein Bet v I family
La01G03166	Biological Process: defense response (GO:0006952),Biological Process: response to biotic stimulus (GO:0009607)	Bet v I type allergen	NA	Major allergen Pru ar 1 OS=Prunus armeniaca PE=1 SV=1	PREDICTED: major allergen Pru ar 1-like [Sesamum indicum]	Pathogenesis-related protein Bet v I family
La01G03168	Biological Process: defense response (GO:0006952),Biological Process: response to biotic stimulus (GO:0009607)	Bet v I type allergen	NA	Ribonuclease 1 OS=Panax ginseng PE=1 SV=1	pathogenesis-related protein 10 [Salvia miltiorrhiza]	Pathogenesis-related protein Bet v I family
La01G03169	Biological Process: defense response (GO:0006952),Biological Process: response to biotic stimulus (GO:0009607)	Major latex protein domain	NA	Major allergen Pru ar 1 OS=Prunus armeniaca PE=1 SV=1	PREDICTED: major allergen Pru ar 1-like isoform X1 [Sesamum indicum]	Pathogenesis-related protein Bet v I family
block: 9
La23G01676	NA	Protein of unknown function DUF241, plant	NA	NA	PREDICTED: uncharacterized protein LOC105169929 [Sesamum indicum]	Arabidopsis protein of unknown function
La23G01677	NA	Protein of unknown function DUF241, plant	NA	NA	PREDICTED: uncharacterized protein LOC105169929 [Sesamum indicum]	Arabidopsis protein of unknown function
La23G01678	NA	Protein of unknown function DUF241, plant	NA	NA	PREDICTED: uncharacterized protein LOC105169929 [Sesamum indicum]	Arabidopsis protein of unknown function
La23G01679	NA	Protein of unknown function DUF241, plant	NA	NA	PREDICTED: uncharacterized protein LOC105169929 [Sesamum indicum]	Arabidopsis protein of unknown function
La23G01680	NA	Protein of unknown function DUF241, plant	NA	NA	PREDICTED: uncharacterized protein LOC105169927 [Sesamum indicum]	Arabidopsis protein of unknown function
La23G01681	NA	NA	NA	NA	PREDICTED: uncharacterized protein LOC105957394 [Erythranthe guttatus]	NA
La23G01682	NA	Protein of unknown function DUF241, plant	NA	NA	PREDICTED: uncharacterized protein LOC105169927 [Sesamum indicum]	Arabidopsis protein of unknown function
La23G01683	NA	Protein of unknown function DUF241, plant	NA	NA	PREDICTED: uncharacterized protein LOC105169929 [Sesamum indicum]	Arabidopsis protein of unknown function
La23G01684	NA	Protein of unknown function DUF241, plant	NA	NA	PREDICTED: uncharacterized protein LOC105169929 [Sesamum indicum]	Arabidopsis protein of unknown function
block: 9
La06G01645	Molecular Function: protein kinase activity (GO:0004672),Molecular Function: protein tyrosine kinase activity (GO:0004713),Molecular Function: ATP binding (GO:0005524),Biological Process: protein phosphorylation (GO:0006468),Biological Process: recognition of pollen (GO:0048544)	NULL	G-type lectin S-receptor-like serine/threonine-protein kinase At1g11330; K04733 interleukin-1 receptor-associated kinase 4 [EC:2.7.11.1] (A)	G-type lectin S-receptor-like serine/threonine-protein kinase At1g11330 OS=Arabidopsis thaliana GN=At1g11330 PE=2 SV=3	PREDICTED: uncharacterized protein LOC105968359 [Erythranthe guttatus]	PAN-like domain
La06G01646	Molecular Function: protein kinase activity (GO:0004672),Molecular Function: protein serine/threonine kinase activity (GO:0004674),Molecular Function: protein binding (GO:0005515),Molecular Function: ATP binding (GO:0005524),Biological Process: protein phosphorylation (GO:0006468),Biological Process: recognition of pollen (GO:0048544)	NULL	G-type lectin S-receptor-like serine/threonine-protein kinase RKS1; K05349 beta-glucosidase [EC:3.2.1.21] (A)	G-type lectin S-receptor-like serine/threonine-protein kinase SD1-13 OS=Arabidopsis thaliana GN=SD113 PE=1 SV=2	hypothetical protein MIMGU_mgv1a000137mg [Erythranthe guttata]	Protein tyrosine kinase
La06G01647	Molecular Function: protein binding (GO:0005515),Biological Process: recognition of pollen (GO:0048544)	NULL	G-type lectin S-receptor-like serine/threonine-protein kinase RKS1; K05349 beta-glucosidase [EC:3.2.1.21] (A)	G-type lectin S-receptor-like serine/threonine-protein kinase At1g11300 OS=Arabidopsis thaliana GN=At1g11300 PE=2 SV=1	PREDICTED: G-type lectin S-receptor-like serine/threonine-protein kinase At1g11330 [Sesamum indicum]	PAN-like domain
La06G01649	Molecular Function: protein kinase activity (GO:0004672),Molecular Function: protein tyrosine kinase activity (GO:0004713),Molecular Function: ATP binding (GO:0005524),Biological Process: protein phosphorylation (GO:0006468),Biological Process: recognition of pollen (GO:0048544)	NULL	G-type lectin S-receptor-like serine/threonine-protein kinase At1g11330; K04733 interleukin-1 receptor-associated kinase 4 [EC:2.7.11.1] (A)	G-type lectin S-receptor-like serine/threonine-protein kinase At1g11330 OS=Arabidopsis thaliana GN=At1g11330 PE=2 SV=3	PREDICTED: G-type lectin S-receptor-like serine/threonine-protein kinase At1g11330 [Sesamum indicum]	PAN-like domain
La06G01650	Molecular Function: protein kinase activity (GO:0004672),Molecular Function: protein tyrosine kinase activity (GO:0004713),Molecular Function: ATP binding (GO:0005524),Biological Process: protein phosphorylation (GO:0006468),Biological Process: recognition of pollen (GO:0048544)	NULL	G-type lectin S-receptor-like serine/threonine-protein kinase At1g11330; K04733 interleukin-1 receptor-associated kinase 4 [EC:2.7.11.1] (A)	G-type lectin S-receptor-like serine/threonine-protein kinase At1g11330 OS=Arabidopsis thaliana GN=At1g11330 PE=2 SV=3	PREDICTED: G-type lectin S-receptor-like serine/threonine-protein kinase At1g11330 [Sesamum indicum]	PAN-like domain
La06G01651	Molecular Function: protein kinase activity (GO:0004672),Molecular Function: protein tyrosine kinase activity (GO:0004713),Molecular Function: ATP binding (GO:0005524),Biological Process: protein phosphorylation (GO:0006468),Biological Process: recognition of pollen (GO:0048544)	NULL	G-type lectin S-receptor-like serine/threonine-protein kinase At1g11330; K04733 interleukin-1 receptor-associated kinase 4 [EC:2.7.11.1] (A)	G-type lectin S-receptor-like serine/threonine-protein kinase At1g11330 OS=Arabidopsis thaliana GN=At1g11330 PE=2 SV=3	PREDICTED: G-type lectin S-receptor-like serine/threonine-protein kinase At1g11330 [Sesamum indicum]	PAN-like domain
La06G01652	Molecular Function: protein kinase activity (GO:0004672),Molecular Function: protein tyrosine kinase activity (GO:0004713),Molecular Function: ATP binding (GO:0005524),Biological Process: protein phosphorylation (GO:0006468),Biological Process: recognition of pollen (GO:0048544)	NULL	G-type lectin S-receptor-like serine/threonine-protein kinase At1g11330; K04733 interleukin-1 receptor-associated kinase 4 [EC:2.7.11.1] (A)	G-type lectin S-receptor-like serine/threonine-protein kinase At1g11330 OS=Arabidopsis thaliana GN=At1g11330 PE=2 SV=3	PREDICTED: G-type lectin S-receptor-like serine/threonine-protein kinase At1g11330 [Sesamum indicum]	PAN-like domain
La06G01653	Molecular Function: protein kinase activity (GO:0004672),Molecular Function: ATP binding (GO:0005524),Biological Process: protein phosphorylation (GO:0006468),Biological Process: recognition of pollen (GO:0048544)	Apple-like	hypothetical protein; K04730 interleukin-1 receptor-associated kinase 1 [EC:2.7.11.1] (A)	G-type lectin S-receptor-like serine/threonine-protein kinase At4g27290 OS=Arabidopsis thaliana GN=At4g27290 PE=3 SV=4	PREDICTED: G-type lectin S-receptor-like serine/threonine-protein kinase At1g11300 [Sesamum indicum]	S-locus glycoprotein domain
La06G01654	Molecular Function: protein kinase activity (GO:0004672),Molecular Function: protein serine/threonine kinase activity (GO:0004674),Molecular Function: ATP binding (GO:0005524),Biological Process: protein phosphorylation (GO:0006468)	NULL	hypothetical protein; K04730 interleukin-1 receptor-associated kinase 1 [EC:2.7.11.1] (A)	G-type lectin S-receptor-like serine/threonine-protein kinase At1g11330 OS=Arabidopsis thaliana GN=At1g11330 PE=2 SV=3	hypothetical protein MIMGU_mgv1a005967mg [Erythranthe guttata]	Protein tyrosine kinase
block: 9
La05G01715	NA	Plant self-incompatibility S1	NA	NA	PREDICTED: uncharacterized protein LOC105955378 [Erythranthe guttatus]	Plant self-incompatibility protein S1
La05G01716	NA	Plant self-incompatibility S1	NA	NA	PREDICTED: uncharacterized protein LOC105955378 [Erythranthe guttatus]	Plant self-incompatibility protein S1
La05G01717	NA	Plant self-incompatibility S1	NA	NA	PREDICTED: uncharacterized protein LOC105955378 [Erythranthe guttatus]	Plant self-incompatibility protein S1
La05G01718	NA	Plant self-incompatibility S1	NA	NA	PREDICTED: uncharacterized protein LOC105955378 [Erythranthe guttatus]	Plant self-incompatibility protein S1
La05G01719	NA	Plant self-incompatibility S1	NA	NA	PREDICTED: uncharacterized protein LOC105955378 [Erythranthe guttatus]	Plant self-incompatibility protein S1
La05G01720	NA	Plant self-incompatibility S1	NA	NA	PREDICTED: uncharacterized protein LOC105955378 [Erythranthe guttatus]	Plant self-incompatibility protein S1
La05G01721	NA	Plant self-incompatibility S1	NA	NA	PREDICTED: uncharacterized protein LOC105955378 [Erythranthe guttatus]	Plant self-incompatibility protein S1
La05G01722	NA	Plant self-incompatibility S1	NA	NA	PREDICTED: uncharacterized protein LOC105955378 [Erythranthe guttatus]	Plant self-incompatibility protein S1
La05G01724	NA	Plant self-incompatibility S1	NA	NA	PREDICTED: uncharacterized protein LOC105955378 [Erythranthe guttatus]	Plant self-incompatibility protein S1
block: 9
La15G00404	NA	Auxin-induced protein, ARG7	auxin-induced protein 6B-like; K14488 SAUR family protein (A)	Auxin-responsive protein SAUR32 OS=Arabidopsis thaliana GN=SAUR32 PE=2 SV=1	PREDICTED: auxin-induced protein 6B-like [Sesamum indicum]	Auxin responsive protein
La15G00405	NA	Auxin-induced protein, ARG7	auxin-induced protein 6B-like; K14488 SAUR family protein (A)	Auxin-induced protein 6B OS=Glycine max PE=2 SV=1	hypothetical protein MIMGU_mgv1a018099mg [Erythranthe guttata]	Auxin responsive protein
La15G00406	NA	Auxin-induced protein, ARG7	auxin-induced protein 6B-like; K14488 SAUR family protein (A)	Auxin-responsive protein SAUR32 OS=Arabidopsis thaliana GN=SAUR32 PE=2 SV=1	hypothetical protein MIMGU_mgv1a024350mg [Erythranthe guttata]	Auxin responsive protein
La15G00407	NA	Auxin-induced protein, ARG7	auxin-induced protein 6B-like; K14488 SAUR family protein (A)	Auxin-induced protein 10A5 OS=Glycine max PE=2 SV=1	hypothetical protein MIMGU_mgv1a025257mg [Erythranthe guttata]	Auxin responsive protein
La15G00408	NA	Auxin-induced protein, ARG7	auxin-induced protein 6B-like; K14488 SAUR family protein (A)	Auxin-responsive protein SAUR32 OS=Arabidopsis thaliana GN=SAUR32 PE=2 SV=1	hypothetical protein MIMGU_mgv1a025257mg [Erythranthe guttata]	Auxin responsive protein
La15G00409	NA	Auxin-induced protein, ARG7	auxin-induced protein 6B-like; K14488 SAUR family protein (A)	Auxin-responsive protein SAUR32 OS=Arabidopsis thaliana GN=SAUR32 PE=2 SV=1	hypothetical protein MIMGU_mgv1a025257mg [Erythranthe guttata]	Auxin responsive protein
La15G00410	NA	Auxin-induced protein, ARG7	auxin-induced protein 6B-like; K14488 SAUR family protein (A)	Auxin-induced protein 6B OS=Glycine max PE=2 SV=1	hypothetical protein MIMGU_mgv1a022160mg [Erythranthe guttata]	Auxin responsive protein
La15G00411	NA	Auxin-induced protein, ARG7	auxin-induced protein 6B-like; K14488 SAUR family protein (A)	Auxin-induced protein 10A5 OS=Glycine max PE=2 SV=1	hypothetical protein MIMGU_mgv1a018099mg [Erythranthe guttata]	Auxin responsive protein
La15G00412	NA	Auxin-induced protein, ARG7	auxin-induced protein 6B-like; K14488 SAUR family protein (A)	Auxin-responsive protein SAUR32 OS=Arabidopsis thaliana GN=SAUR32 PE=2 SV=1	PREDICTED: auxin-induced protein 6B-like [Glycine max]	Auxin responsive protein
block: 9
La23G01664	NA	Protein of unknown function DUF241, plant	NA	NA	PREDICTED: uncharacterized protein LOC105957394 [Erythranthe guttatus]	Arabidopsis protein of unknown function
La23G01665	NA	Protein of unknown function DUF241, plant	NA	NA	PREDICTED: uncharacterized protein LOC105169929 [Sesamum indicum]	Arabidopsis protein of unknown function
La23G01667	NA	NA	NA	NA	hypothetical protein MIMGU_mgv1a021624mg, partial [Erythranthe guttata]	NA
La23G01668	NA	Protein of unknown function DUF241, plant	NA	NA	PREDICTED: uncharacterized protein LOC105169927 [Sesamum indicum]	Arabidopsis protein of unknown function
La23G01669	NA	Protein of unknown function DUF241, plant	NA	NA	PREDICTED: uncharacterized protein LOC105169929 [Sesamum indicum]	Arabidopsis protein of unknown function
La23G01670	NA	Protein of unknown function DUF241, plant	NA	NA	PREDICTED: uncharacterized protein LOC105169929 [Sesamum indicum]	Arabidopsis protein of unknown function
La23G01671	NA	Protein of unknown function DUF241, plant	NA	NA	PREDICTED: uncharacterized protein LOC105169929 [Sesamum indicum]	Arabidopsis protein of unknown function
La23G01672	NA	Protein of unknown function DUF241, plant	NA	NA	PREDICTED: uncharacterized protein LOC105169929 [Sesamum indicum]	Arabidopsis protein of unknown function
La23G01673	NA	Protein of unknown function DUF241, plant	NA	NA	PREDICTED: uncharacterized protein LOC105169929 [Sesamum indicum]	Arabidopsis protein of unknown function
block: 8
La06G01894	Molecular Function: catalytic activity (GO:0003824),Molecular Function: UDP-N-acetylmuramate dehydrogenase activity (GO:0008762),Molecular Function: oxidoreductase activity (GO:0016491),Molecular Function: oxidoreductase activity, acting on CH-OH group of donors (GO:0016614),Molecular Function: flavin adenine dinucleotide binding (GO:0050660),Biological Process: oxidation-reduction process (GO:00…	FAD-binding, type 2	cysteine desulfurase, mitochondrial precursor; K04487 cysteine desulfurase [EC:2.8.1.7] (A)	Cannabidiolic acid synthase-like 1 OS=Cannabis sativa GN=CBDAS2 PE=2 SV=1	PREDICTED: cannabidiolic acid synthase-like [Sesamum indicum]	Berberine and berberine like
La06G01895	Molecular Function: oxidoreductase activity (GO:0016491),Molecular Function: flavin adenine dinucleotide binding (GO:0050660),Biological Process: oxidation-reduction process (GO:0055114)	Berberine/berberine-like	NA	Inactive tetrahydrocannabinolic acid synthase OS=Cannabis sativa PE=3 SV=1	PREDICTED: cannabidiolic acid synthase-like [Sesamum indicum]	Berberine and berberine like
La06G01896	Molecular Function: catalytic activity (GO:0003824),Molecular Function: UDP-N-acetylmuramate dehydrogenase activity (GO:0008762),Molecular Function: oxidoreductase activity (GO:0016491),Molecular Function: oxidoreductase activity, acting on CH-OH group of donors (GO:0016614),Molecular Function: flavin adenine dinucleotide binding (GO:0050660),Biological Process: oxidation-reduction process (GO:00…	NULL	cysteine desulfurase, mitochondrial precursor; K04487 cysteine desulfurase [EC:2.8.1.7] (A)	Tetrahydrocannabinolic acid synthase OS=Cannabis sativa PE=1 SV=1	PREDICTED: cannabidiolic acid synthase-like 1 [Sesamum indicum]	Berberine and berberine like
La06G01897	Molecular Function: catalytic activity (GO:0003824),Molecular Function: UDP-N-acetylmuramate dehydrogenase activity (GO:0008762),Molecular Function: oxidoreductase activity (GO:0016491),Molecular Function: oxidoreductase activity, acting on CH-OH group of donors (GO:0016614),Molecular Function: flavin adenine dinucleotide binding (GO:0050660),Biological Process: oxidation-reduction process (GO:00…	FAD-binding, type 2	cysteine desulfurase, mitochondrial precursor; K04487 cysteine desulfurase [EC:2.8.1.7] (A)	Tetrahydrocannabinolic acid synthase OS=Cannabis sativa PE=1 SV=1	PREDICTED: cannabidiolic acid synthase-like [Sesamum indicum]	Berberine and berberine like
La06G01898	Molecular Function: catalytic activity (GO:0003824),Molecular Function: UDP-N-acetylmuramate dehydrogenase activity (GO:0008762),Molecular Function: oxidoreductase activity (GO:0016491),Molecular Function: oxidoreductase activity, acting on CH-OH group of donors (GO:0016614),Molecular Function: flavin adenine dinucleotide binding (GO:0050660),Biological Process: oxidation-reduction process (GO:00…	FAD-binding, type 2	cysteine desulfurase, mitochondrial precursor; K04487 cysteine desulfurase [EC:2.8.1.7] (A)	Tetrahydrocannabinolic acid synthase OS=Cannabis sativa PE=1 SV=1	PREDICTED: cannabidiolic acid synthase-like [Sesamum indicum]	Berberine and berberine like
La06G01899	Molecular Function: catalytic activity (GO:0003824),Molecular Function: UDP-N-acetylmuramate dehydrogenase activity (GO:0008762),Molecular Function: oxidoreductase activity (GO:0016491),Molecular Function: oxidoreductase activity, acting on CH-OH group of donors (GO:0016614),Molecular Function: flavin adenine dinucleotide binding (GO:0050660),Biological Process: oxidation-reduction process (GO:00…	NULL	cysteine desulfurase, mitochondrial precursor; K04487 cysteine desulfurase [EC:2.8.1.7] (A)	Tetrahydrocannabinolic acid synthase OS=Cannabis sativa PE=1 SV=1	PREDICTED: cannabidiolic acid synthase-like 1 [Sesamum indicum]	FAD binding domain
La06G01900	Molecular Function: catalytic activity (GO:0003824),Molecular Function: UDP-N-acetylmuramate dehydrogenase activity (GO:0008762),Molecular Function: oxidoreductase activity (GO:0016491),Molecular Function: oxidoreductase activity, acting on CH-OH group of donors (GO:0016614),Molecular Function: flavin adenine dinucleotide binding (GO:0050660),Biological Process: oxidation-reduction process (GO:00…	FAD-binding, type 2	cysteine desulfurase, mitochondrial precursor; K04487 cysteine desulfurase [EC:2.8.1.7] (A)	Tetrahydrocannabinolic acid synthase OS=Cannabis sativa PE=1 SV=1	PREDICTED: cannabidiolic acid synthase-like [Sesamum indicum]	Berberine and berberine like
La06G01901	Molecular Function: catalytic activity (GO:0003824),Molecular Function: UDP-N-acetylmuramate dehydrogenase activity (GO:0008762),Molecular Function: oxidoreductase activity (GO:0016491),Molecular Function: oxidoreductase activity, acting on CH-OH group of donors (GO:0016614),Molecular Function: flavin adenine dinucleotide binding (GO:0050660),Biological Process: oxidation-reduction process (GO:00…	FAD-binding, type 2	cysteine desulfurase, mitochondrial precursor; K04487 cysteine desulfurase [EC:2.8.1.7] (A)	Cannabidiolic acid synthase OS=Cannabis sativa GN=CBDAS PE=1 SV=1	PREDICTED: cannabidiolic acid synthase-like [Sesamum indicum]	Berberine and berberine like
block: 8
La13G00633	NA	NA	Cyclophilin-like peptidyl-prolyl cis-trans isomerase family protein isoform 1; K03768 peptidyl-prolyl cis-trans isomerase B (cyclophilin B) [EC:5.2.1.8] (A)	NA	hypothetical protein MIMGU_mgv1a025553mg [Erythranthe guttata]	NA
La13G00634	NA	NA	Cyclophilin-like peptidyl-prolyl cis-trans isomerase family protein isoform 1; K03768 peptidyl-prolyl cis-trans isomerase B (cyclophilin B) [EC:5.2.1.8] (A)	NA	hypothetical protein MIMGU_mgv1a017810mg [Erythranthe guttata]	NA
La13G00635	NA	NA	Cyclophilin-like peptidyl-prolyl cis-trans isomerase family protein isoform 1; K03768 peptidyl-prolyl cis-trans isomerase B (cyclophilin B) [EC:5.2.1.8] (A)	NA	hypothetical protein MIMGU_mgv1a025553mg [Erythranthe guttata]	NA
La13G00636	NA	NA	Cyclophilin-like peptidyl-prolyl cis-trans isomerase family protein isoform 1; K03768 peptidyl-prolyl cis-trans isomerase B (cyclophilin B) [EC:5.2.1.8] (A)	NA	hypothetical protein MIMGU_mgv1a025553mg [Erythranthe guttata]	NA
La13G00637	NA	NA	Cyclophilin-like peptidyl-prolyl cis-trans isomerase family protein isoform 1; K03768 peptidyl-prolyl cis-trans isomerase B (cyclophilin B) [EC:5.2.1.8] (A)	NA	hypothetical protein MIMGU_mgv1a025553mg [Erythranthe guttata]	NA
La13G00638	NA	NA	Cyclophilin-like peptidyl-prolyl cis-trans isomerase family protein isoform 1; K03768 peptidyl-prolyl cis-trans isomerase B (cyclophilin B) [EC:5.2.1.8] (A)	NA	hypothetical protein MIMGU_mgv1a025553mg [Erythranthe guttata]	NA
La13G00639	NA	NA	Cyclophilin-like peptidyl-prolyl cis-trans isomerase family protein isoform 1; K03768 peptidyl-prolyl cis-trans isomerase B (cyclophilin B) [EC:5.2.1.8] (A)	NA	hypothetical protein MIMGU_mgv1a025553mg [Erythranthe guttata]	NA
La13G00640	NA	NA	Cyclophilin-like peptidyl-prolyl cis-trans isomerase family protein isoform 1; K03768 peptidyl-prolyl cis-trans isomerase B (cyclophilin B) [EC:5.2.1.8] (A)	NA	hypothetical protein MIMGU_mgv1a025553mg [Erythranthe guttata]	NA
block: 8
La00G03593	NA	NA	Cyclophilin-like peptidyl-prolyl cis-trans isomerase family protein isoform 1; K03768 peptidyl-prolyl cis-trans isomerase B (cyclophilin B) [EC:5.2.1.8] (A)	NA	hypothetical protein MIMGU_mgv1a025553mg [Erythranthe guttata]	NA
La00G03594	NA	NA	Cyclophilin-like peptidyl-prolyl cis-trans isomerase family protein isoform 1; K03768 peptidyl-prolyl cis-trans isomerase B (cyclophilin B) [EC:5.2.1.8] (A)	NA	hypothetical protein MIMGU_mgv1a025553mg [Erythranthe guttata]	NA
La00G03595	NA	NA	Cyclophilin-like peptidyl-prolyl cis-trans isomerase family protein isoform 1; K03768 peptidyl-prolyl cis-trans isomerase B (cyclophilin B) [EC:5.2.1.8] (A)	NA	hypothetical protein MIMGU_mgv1a025553mg [Erythranthe guttata]	NA
La00G03596	NA	NA	Cyclophilin-like peptidyl-prolyl cis-trans isomerase family protein isoform 1; K03768 peptidyl-prolyl cis-trans isomerase B (cyclophilin B) [EC:5.2.1.8] (A)	NA	hypothetical protein MIMGU_mgv1a025553mg [Erythranthe guttata]	NA
La00G03597	NA	NA	Cyclophilin-like peptidyl-prolyl cis-trans isomerase family protein isoform 1; K03768 peptidyl-prolyl cis-trans isomerase B (cyclophilin B) [EC:5.2.1.8] (A)	NA	hypothetical protein MIMGU_mgv1a025553mg [Erythranthe guttata]	NA
La00G03598	NA	NA	Cyclophilin-like peptidyl-prolyl cis-trans isomerase family protein isoform 1; K03768 peptidyl-prolyl cis-trans isomerase B (cyclophilin B) [EC:5.2.1.8] (A)	NA	hypothetical protein MIMGU_mgv1a025553mg [Erythranthe guttata]	NA
La00G03599	NA	NA	Cyclophilin-like peptidyl-prolyl cis-trans isomerase family protein isoform 1; K03768 peptidyl-prolyl cis-trans isomerase B (cyclophilin B) [EC:5.2.1.8] (A)	NA	hypothetical protein MIMGU_mgv1a017810mg [Erythranthe guttata]	NA
La00G03600	NA	NA	Cyclophilin-like peptidyl-prolyl cis-trans isomerase family protein isoform 1; K03768 peptidyl-prolyl cis-trans isomerase B (cyclophilin B) [EC:5.2.1.8] (A)	NA	hypothetical protein MIMGU_mgv1a025553mg [Erythranthe guttata]	NA
block: 8
La18G01767	NA	Late embryogenesis abundant protein, LEA-14	NA	Late embryogenesis abundant protein At1g64065 OS=Arabidopsis thaliana GN=At1g64065 PE=2 SV=1	PREDICTED: uncharacterized protein LOC105160688 [Sesamum indicum]	Late embryogenesis abundant protein
La18G01768	NA	Late embryogenesis abundant protein, LEA-14	NA	Late embryogenesis abundant protein At1g64065 OS=Arabidopsis thaliana GN=At1g64065 PE=2 SV=1	PREDICTED: uncharacterized protein LOC105971628 [Erythranthe guttatus]	Late embryogenesis abundant protein
La18G01769	NA	Late embryogenesis abundant protein, LEA-14	NA	Late embryogenesis abundant protein At1g64065 OS=Arabidopsis thaliana GN=At1g64065 PE=2 SV=1	PREDICTED: uncharacterized protein LOC105160688 [Sesamum indicum]	Late embryogenesis abundant protein
La18G01770	NA	NA	NA	NA	PREDICTED: uncharacterized protein LOC105160688 [Sesamum indicum]	NA
La18G01771	NA	Late embryogenesis abundant protein, LEA-14	NA	Late embryogenesis abundant protein At1g64065 OS=Arabidopsis thaliana GN=At1g64065 PE=2 SV=1	PREDICTED: uncharacterized protein LOC105160688 [Sesamum indicum]	Late embryogenesis abundant protein
La18G01772	NA	NA	NA	NA	PREDICTED: uncharacterized protein LOC105971628 [Erythranthe guttatus]	NA
La18G01773	NA	Late embryogenesis abundant protein, LEA-14	NA	Late embryogenesis abundant protein At1g64065 OS=Arabidopsis thaliana GN=At1g64065 PE=2 SV=1	PREDICTED: uncharacterized protein LOC105160688 [Sesamum indicum]	Late embryogenesis abundant protein
La18G01774	NA	Late embryogenesis abundant protein, LEA-14	NA	Late embryogenesis abundant protein At1g64065 OS=Arabidopsis thaliana GN=At1g64065 PE=2 SV=1	PREDICTED: uncharacterized protein LOC105160688 [Sesamum indicum]	Late embryogenesis abundant protein
block: 7
La17G01214	Molecular Function: electron carrier activity (GO:0009055),Molecular Function: protein disulfide oxidoreductase activity (GO:0015035),Biological Process: cell redox homeostasis (GO:0045454)	NULL	monothiol glutaredoxin-S4-like; K03676 glutaredoxin 3 (A)	Monothiol glutaredoxin-S5 OS=Arabidopsis thaliana GN=GRXS5 PE=3 SV=1	PREDICTED: monothiol glutaredoxin-S4-like [Sesamum indicum]	Glutaredoxin
La17G01215	Molecular Function: electron carrier activity (GO:0009055),Molecular Function: protein disulfide oxidoreductase activity (GO:0015035),Biological Process: cell redox homeostasis (GO:0045454)	NULL	monothiol glutaredoxin-S4-like; K03676 glutaredoxin 3 (A)	Monothiol glutaredoxin-S5 OS=Arabidopsis thaliana GN=GRXS5 PE=3 SV=1	PREDICTED: monothiol glutaredoxin-S4-like [Sesamum indicum]	Glutaredoxin
La17G01216	Molecular Function: electron carrier activity (GO:0009055),Molecular Function: protein disulfide oxidoreductase activity (GO:0015035),Biological Process: cell redox homeostasis (GO:0045454)	Glutaredoxin subgroup	monothiol glutaredoxin-S4-like; K03676 glutaredoxin 3 (A)	Monothiol glutaredoxin-S4 OS=Arabidopsis thaliana GN=GRXS4 PE=3 SV=1	PREDICTED: monothiol glutaredoxin-S4-like [Sesamum indicum]	Glutaredoxin
La17G01217	Molecular Function: electron carrier activity (GO:0009055),Molecular Function: protein disulfide oxidoreductase activity (GO:0015035),Biological Process: cell redox homeostasis (GO:0045454)	Glutaredoxin subgroup	monothiol glutaredoxin-S4-like; K03676 glutaredoxin 3 (A)	Monothiol glutaredoxin-S5 OS=Arabidopsis thaliana GN=GRXS5 PE=3 SV=1	PREDICTED: monothiol glutaredoxin-S4-like [Sesamum indicum]	Glutaredoxin
La17G01218	Molecular Function: electron carrier activity (GO:0009055),Molecular Function: protein disulfide oxidoreductase activity (GO:0015035),Biological Process: cell redox homeostasis (GO:0045454)	NULL	monothiol glutaredoxin-S4-like; K03676 glutaredoxin 3 (A)	Monothiol glutaredoxin-S5 OS=Arabidopsis thaliana GN=GRXS5 PE=3 SV=1	PREDICTED: monothiol glutaredoxin-S4-like [Sesamum indicum]	Glutaredoxin
La17G01219	Molecular Function: electron carrier activity (GO:0009055),Molecular Function: protein disulfide oxidoreductase activity (GO:0015035),Biological Process: cell redox homeostasis (GO:0045454)	Glutaredoxin subgroup	monothiol glutaredoxin-S4-like; K03676 glutaredoxin 3 (A)	Monothiol glutaredoxin-S4 OS=Arabidopsis thaliana GN=GRXS4 PE=3 SV=1	PREDICTED: monothiol glutaredoxin-S4-like [Sesamum indicum]	Glutaredoxin
La17G01221	Molecular Function: electron carrier activity (GO:0009055),Molecular Function: protein disulfide oxidoreductase activity (GO:0015035),Biological Process: cell redox homeostasis (GO:0045454)	Glutaredoxin subgroup	monothiol glutaredoxin-S4-like; K03676 glutaredoxin 3 (A)	Monothiol glutaredoxin-S4 OS=Arabidopsis thaliana GN=GRXS4 PE=3 SV=1	PREDICTED: monothiol glutaredoxin-S4-like [Sesamum indicum]	Glutaredoxin
block: 7
La00G02401	NA	Auxin-induced protein, ARG7	auxin-induced protein 6B-like; K14488 SAUR family protein (A)	Auxin-responsive protein SAUR32 OS=Arabidopsis thaliana GN=SAUR32 PE=2 SV=1	hypothetical protein MIMGU_mgv1a019781mg [Erythranthe guttata]	Auxin responsive protein
La00G02402	NA	Auxin-induced protein, ARG7	auxin-induced protein 6B-like; K14488 SAUR family protein (A)	NA	hypothetical protein MIMGU_mgv1a018099mg [Erythranthe guttata]	Auxin responsive protein
La00G02403	NA	Auxin-induced protein, ARG7	auxin-induced protein 6B-like; K14488 SAUR family protein (A)	Auxin-responsive protein SAUR32 OS=Arabidopsis thaliana GN=SAUR32 PE=2 SV=1	hypothetical protein MIMGU_mgv1a019781mg [Erythranthe guttata]	Auxin responsive protein
La00G02404	NA	Auxin-induced protein, ARG7	auxin-induced protein 6B-like; K14488 SAUR family protein (A)	NA	hypothetical protein MIMGU_mgv1a018099mg [Erythranthe guttata]	Auxin responsive protein
La00G02405	NA	Auxin-induced protein, ARG7	auxin-induced protein 6B-like; K14488 SAUR family protein (A)	Auxin-responsive protein SAUR32 OS=Arabidopsis thaliana GN=SAUR32 PE=2 SV=1	hypothetical protein MIMGU_mgv1a019781mg [Erythranthe guttata]	Auxin responsive protein
La00G02406	NA	Auxin-induced protein, ARG7	auxin-induced protein 6B-like; K14488 SAUR family protein (A)	Auxin-responsive protein SAUR32 OS=Arabidopsis thaliana GN=SAUR32 PE=2 SV=1	PREDICTED: auxin-induced protein 6B-like [Sesamum indicum]	Auxin responsive protein
La00G02407	NA	Auxin-induced protein, ARG7	auxin-induced protein 6B-like; K14488 SAUR family protein (A)	Auxin-responsive protein SAUR32 OS=Arabidopsis thaliana GN=SAUR32 PE=2 SV=1	PREDICTED: auxin-induced protein 6B-like [Sesamum indicum]	Auxin responsive protein
block: 7
La06G01619	Molecular Function: protein kinase activity (GO:0004672),Molecular Function: protein tyrosine kinase activity (GO:0004713),Molecular Function: ATP binding (GO:0005524),Biological Process: protein phosphorylation (GO:0006468)	NULL	cysteine-rich receptor-like protein kinase 26; K04730 interleukin-1 receptor-associated kinase 1 [EC:2.7.11.1] (A)	Cysteine-rich receptor-like protein kinase 29 OS=Arabidopsis thaliana GN=CRK29 PE=2 SV=1	PREDICTED: putative receptor-like protein kinase At4g00960 [Sesamum indicum]	Salt stress response/antifungal
La06G01620	Molecular Function: protein kinase activity (GO:0004672),Molecular Function: protein tyrosine kinase activity (GO:0004713),Molecular Function: ATP binding (GO:0005524),Biological Process: protein phosphorylation (GO:0006468)	NULL	receptor-like kinase; K04733 interleukin-1 receptor-associated kinase 4 [EC:2.7.11.1] (A)	Cysteine-rich receptor-like protein kinase 8 OS=Arabidopsis thaliana GN=CRK8 PE=3 SV=2	hypothetical protein MIMGU_mgv1a002249mg [Erythranthe guttata]	Salt stress response/antifungal
La06G01621	Molecular Function: protein kinase activity (GO:0004672),Molecular Function: protein tyrosine kinase activity (GO:0004713),Molecular Function: ATP binding (GO:0005524),Biological Process: protein phosphorylation (GO:0006468)	Tyrosine-protein kinase, catalytic domain	cysteine-rich receptor-like protein kinase 29; K04730 interleukin-1 receptor-associated kinase 1 [EC:2.7.11.1] (A)	Cysteine-rich receptor-like protein kinase 8 OS=Arabidopsis thaliana GN=CRK8 PE=3 SV=2	hypothetical protein MIMGU_mgv1a002249mg [Erythranthe guttata]	Salt stress response/antifungal
La06G01622	NA	NULL	cysteine-rich receptor-like protein kinase 29; K04730 interleukin-1 receptor-associated kinase 1 [EC:2.7.11.1] (A)	Cysteine-rich repeat secretory protein 38 OS=Arabidopsis thaliana GN=CRRSP38 PE=2 SV=1	hypothetical protein MIMGU_mgv1a002249mg [Erythranthe guttata]	Salt stress response/antifungal
La06G01623	NA	NULL	hypothetical protein; K04730 interleukin-1 receptor-associated kinase 1 [EC:2.7.11.1] (A)	Cysteine-rich repeat secretory protein 38 OS=Arabidopsis thaliana GN=CRRSP38 PE=2 SV=1	hypothetical protein MIMGU_mgv1a002249mg [Erythranthe guttata]	Salt stress response/antifungal
La06G01624	Molecular Function: protein kinase activity (GO:0004672),Biological Process: protein phosphorylation (GO:0006468)	Serine-threonine/tyrosine-protein kinase catalytic domain	receptor-like kinase; K04733 interleukin-1 receptor-associated kinase 4 [EC:2.7.11.1] (A)	Cysteine-rich receptor-like protein kinase 29 OS=Arabidopsis thaliana GN=CRK29 PE=2 SV=1	hypothetical protein MIMGU_mgv1a002249mg [Erythranthe guttata]	Protein tyrosine kinase
La06G01625	Molecular Function: protein kinase activity (GO:0004672),Molecular Function: protein tyrosine kinase activity (GO:0004713),Molecular Function: ATP binding (GO:0005524),Biological Process: protein phosphorylation (GO:0006468)	NULL	receptor-like kinase; K04733 interleukin-1 receptor-associated kinase 4 [EC:2.7.11.1] (A)	Cysteine-rich receptor-like protein kinase 10 OS=Arabidopsis thaliana GN=CRK10 PE=1 SV=3	hypothetical protein MIMGU_mgv1a002249mg [Erythranthe guttata]	Salt stress response/antifungal
block: 7
La15G01141	Molecular Function: catalytic activity (GO:0003824),Biological Process: cellular metabolic process (GO:0044237),Molecular Function: coenzyme binding (GO:0050662)	NULL	vestitone reductase; K13265 vestitone reductase [EC:1.1.1.348] (A)	Vestitone reductase OS=Medicago sativa PE=1 SV=1	PREDICTED: vestitone reductase-like [Sesamum indicum]	NAD dependent epimerase/dehydratase family
La15G01142	Molecular Function: catalytic activity (GO:0003824),Biological Process: cellular metabolic process (GO:0044237),Molecular Function: coenzyme binding (GO:0050662)	NAD-dependent epimerase/dehydratase	vestitone reductase; K13265 vestitone reductase [EC:1.1.1.348] (A)	Vestitone reductase OS=Medicago sativa PE=1 SV=1	PREDICTED: vestitone reductase-like [Sesamum indicum]	NAD dependent epimerase/dehydratase family
La15G01143	Molecular Function: catalytic activity (GO:0003824),Biological Process: cellular metabolic process (GO:0044237),Molecular Function: coenzyme binding (GO:0050662)	NULL	vestitone reductase; K13265 vestitone reductase [EC:1.1.1.348] (A)	Vestitone reductase OS=Medicago sativa PE=1 SV=1	PREDICTED: vestitone reductase-like [Erythranthe guttatus]	NAD dependent epimerase/dehydratase family
La15G01145	Molecular Function: catalytic activity (GO:0003824),Biological Process: cellular metabolic process (GO:0044237),Molecular Function: coenzyme binding (GO:0050662)	NULL	vestitone reductase; K13265 vestitone reductase [EC:1.1.1.348] (A)	Vestitone reductase OS=Medicago sativa PE=1 SV=1	PREDICTED: vestitone reductase-like [Sesamum indicum]	NAD dependent epimerase/dehydratase family
La15G01146	Molecular Function: catalytic activity (GO:0003824),Biological Process: cellular metabolic process (GO:0044237),Molecular Function: coenzyme binding (GO:0050662)	NULL	vestitone reductase; K13265 vestitone reductase [EC:1.1.1.348] (A)	Vestitone reductase OS=Medicago sativa PE=1 SV=1	PREDICTED: vestitone reductase-like [Sesamum indicum]	NAD dependent epimerase/dehydratase family
La15G01147	Molecular Function: catalytic activity (GO:0003824),Biological Process: cellular metabolic process (GO:0044237),Molecular Function: coenzyme binding (GO:0050662)	NULL	vestitone reductase; K13265 vestitone reductase [EC:1.1.1.348] (A)	Vestitone reductase OS=Medicago sativa PE=1 SV=1	PREDICTED: vestitone reductase-like [Erythranthe guttatus]	NAD dependent epimerase/dehydratase family
La15G01149	Molecular Function: catalytic activity (GO:0003824),Biological Process: cellular metabolic process (GO:0044237),Molecular Function: coenzyme binding (GO:0050662)	NULL	vestitone reductase; K13265 vestitone reductase [EC:1.1.1.348] (A)	Vestitone reductase OS=Medicago sativa PE=1 SV=1	PREDICTED: vestitone reductase-like [Sesamum indicum]	NAD dependent epimerase/dehydratase family
block: 7
La01G03208	Molecular Function: protein kinase activity (GO:0004672),Molecular Function: protein tyrosine kinase activity (GO:0004713),Molecular Function: protein binding (GO:0005515),Molecular Function: ATP binding (GO:0005524),Biological Process: protein phosphorylation (GO:0006468)	Leucine-rich repeat-containing N-terminal, type 2	LRR receptor-like serine/threonine-protein kinase EFR; K13428 LRR receptor-like serine/threonine-protein kinase EFR [EC:2.7.11.1] (A)	Probable LRR receptor-like serine/threonine-protein kinase At3g47570 OS=Arabidopsis thaliana GN=At3g47570 PE=2 SV=1	PREDICTED: probable LRR receptor-like serine/threonine-protein kinase At3g47570 [Erythranthe guttatus]	Leucine rich repeat N-terminal domain
La01G03209	Molecular Function: protein kinase activity (GO:0004672),Molecular Function: protein tyrosine kinase activity (GO:0004713),Molecular Function: protein binding (GO:0005515),Molecular Function: ATP binding (GO:0005524),Biological Process: protein phosphorylation (GO:0006468)	Protein kinase domain	LRR receptor-like serine/threonine-protein kinase EFR; K13428 LRR receptor-like serine/threonine-protein kinase EFR [EC:2.7.11.1] (A)	Probable LRR receptor-like serine/threonine-protein kinase At3g47570 OS=Arabidopsis thaliana GN=At3g47570 PE=2 SV=1	PREDICTED: probable LRR receptor-like serine/threonine-protein kinase At3g47570 [Erythranthe guttatus]	Leucine rich repeat N-terminal domain
La01G03210	Molecular Function: protein kinase activity (GO:0004672),Molecular Function: protein tyrosine kinase activity (GO:0004713),Molecular Function: protein binding (GO:0005515),Molecular Function: ATP binding (GO:0005524),Biological Process: protein phosphorylation (GO:0006468)	Protein kinase domain	LRR receptor-like serine/threonine-protein kinase EFR; K13428 LRR receptor-like serine/threonine-protein kinase EFR [EC:2.7.11.1] (A)	Probable LRR receptor-like serine/threonine-protein kinase At3g47570 OS=Arabidopsis thaliana GN=At3g47570 PE=2 SV=1	PREDICTED: probable LRR receptor-like serine/threonine-protein kinase At3g47570 [Erythranthe guttatus]	Leucine rich repeat N-terminal domain
La01G03211	Molecular Function: protein kinase activity (GO:0004672),Molecular Function: protein binding (GO:0005515),Molecular Function: ATP binding (GO:0005524),Biological Process: protein phosphorylation (GO:0006468)	NULL	hypothetical protein; K13428 LRR receptor-like serine/threonine-protein kinase EFR [EC:2.7.11.1] (A)	Probable LRR receptor-like serine/threonine-protein kinase At3g47570 OS=Arabidopsis thaliana GN=At3g47570 PE=2 SV=1	hypothetical protein JCGZ_11175 [Jatropha curcas]	Leucine Rich Repeat
La01G03212	NA	Leucine-rich repeat-containing N-terminal, type 2	EFR; LRR receptor-like serine/threonine-protein kinase EFR; K13428 LRR receptor-like serine/threonine-protein kinase EFR [EC:2.7.11.1] (A)	LRR receptor-like serine/threonine-protein kinase EFR OS=Arabidopsis thaliana GN=EFR PE=1 SV=1	PREDICTED: probable LRR receptor-like serine/threonine-protein kinase At3g47570 [Sesamum indicum]	-
La01G03213	Molecular Function: protein kinase activity (GO:0004672),Molecular Function: protein tyrosine kinase activity (GO:0004713),Molecular Function: protein binding (GO:0005515),Molecular Function: ATP binding (GO:0005524),Biological Process: protein phosphorylation (GO:0006468)	Tyrosine-protein kinase, catalytic domain	probable LRR receptor-like serine/threonine-protein kinase At3g47570; K04730 interleukin-1 receptor-associated kinase 1 [EC:2.7.11.1] (A)	Probable LRR receptor-like serine/threonine-protein kinase At3g47570 OS=Arabidopsis thaliana GN=At3g47570 PE=2 SV=1	PREDICTED: probable LRR receptor-like serine/threonine-protein kinase At3g47570 [Erythranthe guttatus]	Leucine Rich Repeat
La01G03214	Molecular Function: protein kinase activity (GO:0004672),Molecular Function: protein tyrosine kinase activity (GO:0004713),Molecular Function: protein binding (GO:0005515),Molecular Function: ATP binding (GO:0005524),Biological Process: protein phosphorylation (GO:0006468)	Leucine-rich repeat-containing N-terminal, type 2	LRR receptor-like serine/threonine-protein kinase EFR; K13428 LRR receptor-like serine/threonine-protein kinase EFR [EC:2.7.11.1] (A)	Probable LRR receptor-like serine/threonine-protein kinase At3g47570 OS=Arabidopsis thaliana GN=At3g47570 PE=2 SV=1	PREDICTED: probable LRR receptor-like serine/threonine-protein kinase At3g47570 [Erythranthe guttatus]	Leucine rich repeat N-terminal domain
block: 7
La11G01967	Molecular Function: iron ion binding (GO:0005506),Molecular Function: electron carrier activity (GO:0009055),Molecular Function: oxidoreductase activity, acting on paired donors, with incorporation or reduction of molecular oxygen (GO:0016705),Molecular Function: heme binding (GO:0020037),Biological Process: oxidation-reduction process (GO:0055114)	NULL	cytochrome P450 CYP72A219-like; K07428 cytochrome P450, family 4, subfamily X [EC:1.14.14.1] (A)	Cytochrome P450 CYP72A219 OS=Panax ginseng PE=2 SV=1	cytochrome P450 CYP72A330 [Salvia miltiorrhiza]	Cytochrome P450
La11G01968	Molecular Function: monooxygenase activity (GO:0004497),Molecular Function: iron ion binding (GO:0005506),Molecular Function: electron carrier activity (GO:0009055),Molecular Function: oxidoreductase activity, acting on paired donors, with incorporation or reduction of molecular oxygen (GO:0016705),Molecular Function: heme binding (GO:0020037),Biological Process: oxidation-reduction process (GO:0…	Cytochrome P450, E-class, group IV	cytochrome P450 CYP72A219-like; K07426 cytochrome P450, family 4, subfamily B, polypeptide 1 [EC:1.14.14.1] (A)	11-oxo-beta-amyrin 30-oxidase OS=Glycyrrhiza uralensis GN=CYP72A154 PE=1 SV=1	cytochrome P450 CYP72A330 [Salvia miltiorrhiza]	Cytochrome P450
La11G01969	Molecular Function: iron ion binding (GO:0005506),Molecular Function: electron carrier activity (GO:0009055),Molecular Function: oxidoreductase activity, acting on paired donors, with incorporation or reduction of molecular oxygen (GO:0016705),Molecular Function: heme binding (GO:0020037),Biological Process: oxidation-reduction process (GO:0055114)	NULL	cytochrome P450 CYP72A219-like; K07428 cytochrome P450, family 4, subfamily X [EC:1.14.14.1] (A)	Cytochrome P450 CYP72A219 OS=Panax ginseng PE=2 SV=1	PREDICTED: cytochrome P450 CYP72A219-like [Sesamum indicum]	Cytochrome P450
La11G01970	Molecular Function: iron ion binding (GO:0005506),Molecular Function: electron carrier activity (GO:0009055),Molecular Function: oxidoreductase activity, acting on paired donors, with incorporation or reduction of molecular oxygen (GO:0016705),Molecular Function: heme binding (GO:0020037),Biological Process: oxidation-reduction process (GO:0055114)	Cytochrome P450	cytochrome P450 CYP72A219-like; K07428 cytochrome P450, family 4, subfamily X [EC:1.14.14.1] (A)	Cytochrome P450 CYP72A219 OS=Panax ginseng PE=2 SV=1	cytochrome P450 CYP72A330 [Salvia miltiorrhiza]	Cytochrome P450
La11G01971	Molecular Function: iron ion binding (GO:0005506),Molecular Function: electron carrier activity (GO:0009055),Molecular Function: oxidoreductase activity, acting on paired donors, with incorporation or reduction of molecular oxygen (GO:0016705),Molecular Function: heme binding (GO:0020037),Biological Process: oxidation-reduction process (GO:0055114)	Cytochrome P450	cytochrome P450 CYP72A219; K07426 cytochrome P450, family 4, subfamily B, polypeptide 1 [EC:1.14.14.1] (A)	Cytochrome P450 72A15 OS=Arabidopsis thaliana GN=CYP72A15 PE=2 SV=1	PREDICTED: cytochrome P450 CYP72A219-like [Sesamum indicum]	Cytochrome P450
La11G01972	Molecular Function: iron ion binding (GO:0005506),Molecular Function: electron carrier activity (GO:0009055),Molecular Function: oxidoreductase activity, acting on paired donors, with incorporation or reduction of molecular oxygen (GO:0016705),Molecular Function: heme binding (GO:0020037),Biological Process: oxidation-reduction process (GO:0055114)	Cytochrome P450	cytochrome P450 CYP72A219-like; K07428 cytochrome P450, family 4, subfamily X [EC:1.14.14.1] (A)	Cytochrome P450 CYP72A219 OS=Panax ginseng PE=2 SV=1	cytochrome P450 CYP72A327 [Salvia miltiorrhiza]	Cytochrome P450
La11G01973	Molecular Function: iron ion binding (GO:0005506),Molecular Function: electron carrier activity (GO:0009055),Molecular Function: oxidoreductase activity, acting on paired donors, with incorporation or reduction of molecular oxygen (GO:0016705),Molecular Function: heme binding (GO:0020037),Biological Process: oxidation-reduction process (GO:0055114)	NULL	cytochrome P450 CYP72A219-like; K07428 cytochrome P450, family 4, subfamily X [EC:1.14.14.1] (A)	Cytochrome P450 CYP72A219 OS=Panax ginseng PE=2 SV=1	PREDICTED: cytochrome P450 CYP72A219-like [Sesamum indicum]	Cytochrome P450
block: 7
La02G00530	Molecular Function: adenyl-nucleotide exchange factor activity (GO:0000774),Biological Process: protein folding (GO:0006457),Biological Process: drug transmembrane transport (GO:0006855),Molecular Function: drug transmembrane transporter activity (GO:0015238),Molecular Function: antiporter activity (GO:0015297),Cellular Component: membrane (GO:0016020),Molecular Function: protein homodimerization…	NULL	protein TRANSPARENT TESTA 12-like; K03327 multidrug resistance protein, MATE family (A)	Protein TRANSPARENT TESTA 12 OS=Arabidopsis thaliana GN=TT12 PE=2 SV=1	PREDICTED: protein TRANSPARENT TESTA 12-like [Sesamum indicum]	GrpE
La02G00531	Biological Process: drug transmembrane transport (GO:0006855),Molecular Function: drug transmembrane transporter activity (GO:0015238),Molecular Function: antiporter activity (GO:0015297),Cellular Component: membrane (GO:0016020),Biological Process: transmembrane transport (GO:0055085)	NULL	protein TRANSPARENT TESTA 12-like; K03327 multidrug resistance protein, MATE family (A)	Protein TRANSPARENT TESTA 12 OS=Arabidopsis thaliana GN=TT12 PE=2 SV=1	PREDICTED: protein TRANSPARENT TESTA 12-like [Sesamum indicum]	MatE
La02G00532	Biological Process: drug transmembrane transport (GO:0006855),Molecular Function: drug transmembrane transporter activity (GO:0015238),Molecular Function: antiporter activity (GO:0015297),Cellular Component: membrane (GO:0016020),Biological Process: transmembrane transport (GO:0055085)	NULL	protein TRANSPARENT TESTA 12-like; K03327 multidrug resistance protein, MATE family (A)	Protein TRANSPARENT TESTA 12 OS=Arabidopsis thaliana GN=TT12 PE=2 SV=1	PREDICTED: protein TRANSPARENT TESTA 12-like [Sesamum indicum]	MatE
La02G00534	Biological Process: drug transmembrane transport (GO:0006855),Molecular Function: drug transmembrane transporter activity (GO:0015238),Molecular Function: antiporter activity (GO:0015297),Cellular Component: membrane (GO:0016020),Biological Process: transmembrane transport (GO:0055085)	NULL	protein TRANSPARENT TESTA 12-like; K03327 multidrug resistance protein, MATE family (A)	Protein TRANSPARENT TESTA 12 OS=Arabidopsis thaliana GN=TT12 PE=2 SV=1	PREDICTED: protein TRANSPARENT TESTA 12-like [Erythranthe guttatus]	MatE
La02G00535	Biological Process: drug transmembrane transport (GO:0006855),Molecular Function: drug transmembrane transporter activity (GO:0015238),Molecular Function: antiporter activity (GO:0015297),Cellular Component: membrane (GO:0016020),Biological Process: transmembrane transport (GO:0055085)	NULL	protein TRANSPARENT TESTA 12-like; K03327 multidrug resistance protein, MATE family (A)	Protein TRANSPARENT TESTA 12 OS=Arabidopsis thaliana GN=TT12 PE=2 SV=1	PREDICTED: protein TRANSPARENT TESTA 12-like [Erythranthe guttatus]	MatE
La02G00536	Biological Process: drug transmembrane transport (GO:0006855),Molecular Function: drug transmembrane transporter activity (GO:0015238),Molecular Function: antiporter activity (GO:0015297),Cellular Component: membrane (GO:0016020),Biological Process: transmembrane transport (GO:0055085)	NULL	protein TRANSPARENT TESTA 12-like; K03327 multidrug resistance protein, MATE family (A)	Protein TRANSPARENT TESTA 12 OS=Arabidopsis thaliana GN=TT12 PE=2 SV=1	PREDICTED: protein TRANSPARENT TESTA 12-like isoform X1 [Sesamum indicum]	MatE
La02G00538	Biological Process: drug transmembrane transport (GO:0006855),Molecular Function: drug transmembrane transporter activity (GO:0015238),Molecular Function: antiporter activity (GO:0015297),Cellular Component: membrane (GO:0016020),Biological Process: transmembrane transport (GO:0055085)	NULL	protein TRANSPARENT TESTA 12-like; K03327 multidrug resistance protein, MATE family (A)	Protein TRANSPARENT TESTA 12 OS=Arabidopsis thaliana GN=TT12 PE=2 SV=1	PREDICTED: protein TRANSPARENT TESTA 12-like [Erythranthe guttatus]	MatE
block: 7
La15G01429	NA	NULL	NA	Dirigent protein 21 OS=Arabidopsis thaliana GN=DIR21 PE=3 SV=1	PREDICTED: dirigent protein 21-like [Sesamum indicum]	Dirigent-like protein
La15G01430	NA	NULL	hypothetical protein; K01870 isoleucyl-tRNA synthetase [EC:6.1.1.5] (A)	Dirigent protein 21 OS=Arabidopsis thaliana GN=DIR21 PE=3 SV=1	PREDICTED: dirigent protein 21-like [Sesamum indicum]	Dirigent-like protein
La15G01431	NA	NULL	hypothetical protein; K01870 isoleucyl-tRNA synthetase [EC:6.1.1.5] (A)	Dirigent protein 11 OS=Arabidopsis thaliana GN=DIR11 PE=2 SV=1	PREDICTED: dirigent protein 11-like [Erythranthe guttatus]	Dirigent-like protein
La15G01432	NA	Plant disease resistance response protein	hypothetical protein; K01870 isoleucyl-tRNA synthetase [EC:6.1.1.5] (A)	Dirigent protein 21 OS=Arabidopsis thaliana GN=DIR21 PE=3 SV=1	PREDICTED: dirigent protein 11-like [Erythranthe guttatus]	Dirigent-like protein
La15G01433	NA	NULL	hypothetical protein; K01870 isoleucyl-tRNA synthetase [EC:6.1.1.5] (A)	Dirigent protein 21 OS=Arabidopsis thaliana GN=DIR21 PE=3 SV=1	PREDICTED: dirigent protein 21-like [Sesamum indicum]	Dirigent-like protein
La15G01434	NA	NULL	NA	Dirigent protein 11 OS=Arabidopsis thaliana GN=DIR11 PE=2 SV=1	PREDICTED: dirigent protein 22-like [Sesamum indicum]	Dirigent-like protein
La15G01436	NA	NULL	hypothetical protein; K01870 isoleucyl-tRNA synthetase [EC:6.1.1.5] (A)	Dirigent protein 2 OS=Arabidopsis thaliana GN=DIR2 PE=2 SV=1	PREDICTED: dirigent protein 21-like [Sesamum indicum]	Dirigent-like protein
block: 6
La21G00411	Molecular Function: protein binding (GO:0005515)	NULL	uncharacterized LOC104808371; K12447 UDP-sugar pyrophosphorylase [EC:2.7.7.64] (A)	Ankyrin repeat-containing protein At3g12360 OS=Arabidopsis thaliana GN=At3g12360 PE=2 SV=1	PREDICTED: uncharacterized protein LOC105970915 [Erythranthe guttatus]	gag-polypeptide of LTR copia-type
La21G00412	Molecular Function: protein binding (GO:0005515)	Ankyrin repeat	protein ACCELERATED CELL DEATH 6-like; K19626 inversin (A)	Ankyrin repeat-containing protein At3g12360 OS=Arabidopsis thaliana GN=At3g12360 PE=2 SV=1	PREDICTED: uncharacterized protein LOC105970915 [Erythranthe guttatus]	Domain of unknown function
La21G00413	NA	PGG domain	NA	Ankyrin repeat-containing protein At3g12360 OS=Arabidopsis thaliana GN=At3g12360 PE=2 SV=1	hypothetical protein MIMGU_mgv1a004842mg [Erythranthe guttata]	Domain of unknown function
La21G00414	NA	PGG domain	NA	Ankyrin repeat-containing protein At3g12360 OS=Arabidopsis thaliana GN=At3g12360 PE=2 SV=1	PREDICTED: uncharacterized protein LOC105970915 [Erythranthe guttatus]	Domain of unknown function
La21G00415	Molecular Function: protein binding (GO:0005515)	PGG domain	E3 ubiquitin-protein ligase MIB2-like; K10645 E3 ubiquitin-protein ligase mind-bomb [EC:2.3.2.27] (A)	Ankyrin repeat-containing protein At3g12360 OS=Arabidopsis thaliana GN=At3g12360 PE=2 SV=1	PREDICTED: uncharacterized protein LOC105970915 [Erythranthe guttatus]	gag-polypeptide of LTR copia-type
La21G00416	NA	PGG domain	protein ACCELERATED CELL DEATH 6-like; K19626 inversin (A)	Ankyrin repeat-containing protein At3g12360 OS=Arabidopsis thaliana GN=At3g12360 PE=2 SV=1	PREDICTED: uncharacterized protein LOC105970915 [Erythranthe guttatus]	Domain of unknown function
block: 6
La04G01210	Molecular Function: iron ion binding (GO:0005506),Molecular Function: electron carrier activity (GO:0009055),Molecular Function: oxidoreductase activity, acting on paired donors, with incorporation or reduction of molecular oxygen (GO:0016705),Molecular Function: heme binding (GO:0020037),Biological Process: oxidation-reduction process (GO:0055114)	Cytochrome P450	ferruginol synthase-like; K00512 steroid 17alpha-monooxygenase / 17alpha-hydroxyprogesterone aldolase [EC:1.14.14.19 4.1.2.30] (A)	Geraniol 8-hydroxylase OS=Swertia mussotii GN=CYP76B10 PE=1 SV=1	PREDICTED: geraniol 8-hydroxylase-like [Sesamum indicum]	Cytochrome P450
La04G01212	Molecular Function: iron ion binding (GO:0005506),Molecular Function: electron carrier activity (GO:0009055),Molecular Function: oxidoreductase activity, acting on paired donors, with incorporation or reduction of molecular oxygen (GO:0016705),Molecular Function: heme binding (GO:0020037),Biological Process: oxidation-reduction process (GO:0055114)	Cytochrome P450	geraniol 8-hydroxylase-like; K00512 steroid 17alpha-monooxygenase / 17alpha-hydroxyprogesterone aldolase [EC:1.14.14.19 4.1.2.30] (A)	Ferruginol synthase OS=Salvia miltiorrhiza GN=CYP76AH1 PE=1 SV=1	cytochrome P450 CYP76S7 [Salvia miltiorrhiza]	Cytochrome P450
La04G01213	Molecular Function: iron ion binding (GO:0005506),Molecular Function: electron carrier activity (GO:0009055),Molecular Function: oxidoreductase activity, acting on paired donors, with incorporation or reduction of molecular oxygen (GO:0016705),Molecular Function: heme binding (GO:0020037),Biological Process: oxidation-reduction process (GO:0055114)	NULL	ferruginol synthase-like; K00512 steroid 17alpha-monooxygenase / 17alpha-hydroxyprogesterone aldolase [EC:1.14.14.19 4.1.2.30] (A)	Cytochrome P450 76C1 OS=Arabidopsis thaliana GN=CYP76C1 PE=2 SV=1	cytochrome P450 CYP76S7 [Salvia miltiorrhiza]	Cytochrome P450
La04G01214	Molecular Function: iron ion binding (GO:0005506),Molecular Function: electron carrier activity (GO:0009055),Molecular Function: oxidoreductase activity, acting on paired donors, with incorporation or reduction of molecular oxygen (GO:0016705),Molecular Function: heme binding (GO:0020037),Biological Process: oxidation-reduction process (GO:0055114)	Cytochrome P450	geraniol 8-hydroxylase-like; K00512 steroid 17alpha-monooxygenase / 17alpha-hydroxyprogesterone aldolase [EC:1.14.14.19 4.1.2.30] (A)	Ferruginol synthase OS=Salvia miltiorrhiza GN=CYP76AH1 PE=1 SV=1	cytochrome P450 CYP76S7 [Salvia miltiorrhiza]	Cytochrome P450
La04G01215	Molecular Function: iron ion binding (GO:0005506),Molecular Function: electron carrier activity (GO:0009055),Molecular Function: oxidoreductase activity, acting on paired donors, with incorporation or reduction of molecular oxygen (GO:0016705),Molecular Function: heme binding (GO:0020037),Biological Process: oxidation-reduction process (GO:0055114)	NULL	geraniol 8-hydroxylase-like; K00512 steroid 17alpha-monooxygenase / 17alpha-hydroxyprogesterone aldolase [EC:1.14.14.19 4.1.2.30] (A)	Geraniol 8-hydroxylase OS=Catharanthus roseus GN=CYP76B6 PE=1 SV=1	cytochrome P450 CYP76S7 [Salvia miltiorrhiza]	Cytochrome P450
La04G01216	Molecular Function: iron ion binding (GO:0005506),Molecular Function: electron carrier activity (GO:0009055),Molecular Function: oxidoreductase activity, acting on paired donors, with incorporation or reduction of molecular oxygen (GO:0016705),Molecular Function: heme binding (GO:0020037),Biological Process: oxidation-reduction process (GO:0055114)	NULL	geraniol 8-hydroxylase-like; K00512 steroid 17alpha-monooxygenase / 17alpha-hydroxyprogesterone aldolase [EC:1.14.14.19 4.1.2.30] (A)	Geraniol 8-hydroxylase OS=Catharanthus roseus GN=CYP76B6 PE=1 SV=1	cytochrome P450 CYP76S7 [Salvia miltiorrhiza]	Cytochrome P450
block: 6
La23G01857	NA	Late embryogenesis abundant protein, LEA-14	NA	Late embryogenesis abundant protein At1g64065 OS=Arabidopsis thaliana GN=At1g64065 PE=2 SV=1	PREDICTED: uncharacterized protein LOC105160688 [Sesamum indicum]	Late embryogenesis abundant protein
La23G01858	NA	NA	NA	Late embryogenesis abundant protein At1g64065 OS=Arabidopsis thaliana GN=At1g64065 PE=2 SV=1	PREDICTED: uncharacterized protein LOC105160688 [Sesamum indicum]	NA
La23G01859	NA	Late embryogenesis abundant protein, LEA-14	NA	Late embryogenesis abundant protein At1g64065 OS=Arabidopsis thaliana GN=At1g64065 PE=2 SV=1	PREDICTED: uncharacterized protein LOC105160688 [Sesamum indicum]	Late embryogenesis abundant protein
La23G01860	NA	NA	NA	NA	PREDICTED: uncharacterized protein LOC105160688 [Sesamum indicum]	NA
La23G01861	NA	Late embryogenesis abundant protein, LEA-14	NA	Late embryogenesis abundant protein At1g64065 OS=Arabidopsis thaliana GN=At1g64065 PE=2 SV=1	PREDICTED: uncharacterized protein LOC105971628 [Erythranthe guttatus]	Late embryogenesis abundant protein
La23G01862	NA	Late embryogenesis abundant protein, LEA-14	NA	Late embryogenesis abundant protein At1g64065 OS=Arabidopsis thaliana GN=At1g64065 PE=2 SV=1	PREDICTED: uncharacterized protein LOC105160688 [Sesamum indicum]	Late embryogenesis abundant protein
block: 6
La07G00388	NA	Protein of unknown function DUF674	NA	NA	PREDICTED: uncharacterized protein LOC101254212 [Solanum lycopersicum]	Protein of unknown function (DUF674)
La07G00389	NA	Protein of unknown function DUF674	NA	NA	PREDICTED: uncharacterized protein LOC104420934 [Eucalyptus grandis]	Protein of unknown function (DUF674)
La07G00390	NA	Protein of unknown function DUF674	tyrosine/DOPA decarboxylase; K01592 tyrosine decarboxylase [EC:4.1.1.25] (A)	NA	PREDICTED: uncharacterized protein LOC105170754 [Sesamum indicum]	Protein of unknown function (DUF674)
La07G00391	NA	NULL	tyrosine/DOPA decarboxylase; K01592 tyrosine decarboxylase [EC:4.1.1.25] (A)	NA	PREDICTED: uncharacterized protein LOC105958715 [Erythranthe guttatus]	Protein of unknown function (DUF674)
La07G00392	NA	Protein of unknown function DUF674	tyrosine/DOPA decarboxylase; K01592 tyrosine decarboxylase [EC:4.1.1.25] (A)	NA	PREDICTED: uncharacterized protein LOC105958871 [Erythranthe guttatus]	Protein of unknown function (DUF674)
La07G00393	NA	NULL	tyrosine/DOPA decarboxylase; K01592 tyrosine decarboxylase [EC:4.1.1.25] (A)	NA	PREDICTED: uncharacterized protein LOC105958871 [Erythranthe guttatus]	Protein of unknown function (DUF674)
block: 6
La12G01400	Biological Process: metabolic process (GO:0008152),Molecular Function: transferase activity, transferring hexosyl groups (GO:0016758)	UDP-glucuronosyl/UDP-glucosyltransferase	SORBIDRAFT_01g001220, Sb01g001220; hypothetical protein; K13030 cyanohydrin beta-glucosyltransferase [EC:2.4.1.85] (A)	7-deoxyloganetin glucosyltransferase OS=Gardenia jasminoides GN=UGT85A24 PE=1 SV=1	PREDICTED: UDP-glycosyltransferase 85A1-like [Solanum tuberosum]	NA
La12G01401	Biological Process: metabolic process (GO:0008152),Molecular Function: transferase activity, transferring hexosyl groups (GO:0016758)	UDP-glucuronosyl/UDP-glucosyltransferase	cytokinin-O-glucosyltransferase 2; K13030 cyanohydrin beta-glucosyltransferase [EC:2.4.1.85] (A)	7-deoxyloganetin glucosyltransferase OS=Gardenia jasminoides GN=UGT85A24 PE=1 SV=1	PREDICTED: 7-deoxyloganetin glucosyltransferase-like [Sesamum indicum]	UDP-glucoronosyl and UDP-glucosyl transferase
La12G01402	Biological Process: metabolic process (GO:0008152),Molecular Function: transferase activity, transferring hexosyl groups (GO:0016758)	UDP-glucuronosyl/UDP-glucosyltransferase	SORBIDRAFT_01g001220, Sb01g001220; hypothetical protein; K13030 cyanohydrin beta-glucosyltransferase [EC:2.4.1.85] (A)	7-deoxyloganetin glucosyltransferase OS=Gardenia jasminoides GN=UGT85A24 PE=1 SV=1	PREDICTED: 7-deoxyloganetin glucosyltransferase-like [Sesamum indicum]	UDP-glucoronosyl and UDP-glucosyl transferase
La12G01404	Biological Process: metabolic process (GO:0008152),Molecular Function: transferase activity, transferring hexosyl groups (GO:0016758)	UDP-glucuronosyl/UDP-glucosyltransferase	SORBIDRAFT_01g001220, Sb01g001220; hypothetical protein; K13030 cyanohydrin beta-glucosyltransferase [EC:2.4.1.85] (A)	7-deoxyloganetin glucosyltransferase OS=Catharanthus roseus GN=UGT85A23 PE=1 SV=1	PREDICTED: 7-deoxyloganetin glucosyltransferase-like [Vitis vinifera]	NA
La12G01405	Biological Process: metabolic process (GO:0008152),Molecular Function: transferase activity, transferring hexosyl groups (GO:0016758)	UDP-glucuronosyl/UDP-glucosyltransferase	SORBIDRAFT_01g001220, Sb01g001220; hypothetical protein; K13030 cyanohydrin beta-glucosyltransferase [EC:2.4.1.85] (A)	7-deoxyloganetin glucosyltransferase OS=Gardenia jasminoides GN=UGT85A24 PE=1 SV=1	PREDICTED: 7-deoxyloganetin glucosyltransferase-like [Sesamum indicum]	UDP-glucoronosyl and UDP-glucosyl transferase
La12G01406	Biological Process: metabolic process (GO:0008152),Molecular Function: transferase activity, transferring hexosyl groups (GO:0016758)	UDP-glucuronosyl/UDP-glucosyltransferase	SORBIDRAFT_01g001220, Sb01g001220; hypothetical protein; K13030 cyanohydrin beta-glucosyltransferase [EC:2.4.1.85] (A)	7-deoxyloganetin glucosyltransferase OS=Gardenia jasminoides GN=UGT85A24 PE=1 SV=1	PREDICTED: 7-deoxyloganetin glucosyltransferase-like [Sesamum indicum]	NA
block: 6
La00G03355	NA	Protein of unknown function DUF674	NA	NA	PREDICTED: uncharacterized protein LOC101254212 [Solanum lycopersicum]	Protein of unknown function (DUF674)
La00G03356	NA	Protein of unknown function DUF674	NA	NA	PREDICTED: uncharacterized protein LOC104420934 [Eucalyptus grandis]	Protein of unknown function (DUF674)
La00G03357	NA	NULL	tyrosine/DOPA decarboxylase; K01592 tyrosine decarboxylase [EC:4.1.1.25] (A)	NA	PREDICTED: uncharacterized protein LOC105170754 [Sesamum indicum]	Protein of unknown function (DUF674)
La00G03358	NA	NULL	tyrosine/DOPA decarboxylase; K01592 tyrosine decarboxylase [EC:4.1.1.25] (A)	NA	PREDICTED: uncharacterized protein LOC105958715 [Erythranthe guttatus]	Protein of unknown function (DUF674)
La00G03359	NA	Protein of unknown function DUF674	tyrosine/DOPA decarboxylase; K01592 tyrosine decarboxylase [EC:4.1.1.25] (A)	NA	PREDICTED: uncharacterized protein LOC105958871 [Erythranthe guttatus]	Protein of unknown function (DUF674)
La00G03360	NA	NULL	tyrosine/DOPA decarboxylase; K01592 tyrosine decarboxylase [EC:4.1.1.25] (A)	NA	PREDICTED: uncharacterized protein LOC105958871 [Erythranthe guttatus]	Protein of unknown function (DUF674)
block: 6
La21G01216	NA	Mitochodrial transcription termination factor-related	uncharacterized LOC100268158; K15032 mTERF domain-containing protein, mitochondrial (A)	NA	PREDICTED: uncharacterized protein LOC105965350 [Erythranthe guttatus]	mTERF
La21G01217	NA	NULL	uncharacterized LOC107017994; K15032 mTERF domain-containing protein, mitochondrial (A)	NA	PREDICTED: uncharacterized protein LOC105965350 [Erythranthe guttatus]	mTERF
La21G01218	NA	NULL	uncharacterized LOC107017994; K15032 mTERF domain-containing protein, mitochondrial (A)	NA	PREDICTED: uncharacterized protein LOC105965350 [Erythranthe guttatus]	mTERF
La21G01219	NA	NULL	uncharacterized LOC100268158; K15032 mTERF domain-containing protein, mitochondrial (A)	NA	PREDICTED: uncharacterized protein LOC105965350 [Erythranthe guttatus]	mTERF
La21G01220	NA	NULL	uncharacterized LOC100268158; K15032 mTERF domain-containing protein, mitochondrial (A)	NA	PREDICTED: uncharacterized protein LOC105965350 [Erythranthe guttatus]	mTERF
La21G01221	NA	NA	uncharacterized LOC101255083; K15032 mTERF domain-containing protein, mitochondrial (A)	NA	PREDICTED: uncharacterized protein LOC105965350 [Erythranthe guttatus]	NA
block: 6
La12G00201	Molecular Function: protein kinase activity (GO:0004672),Molecular Function: protein tyrosine kinase activity (GO:0004713),Molecular Function: protein binding (GO:0005515),Molecular Function: ATP binding (GO:0005524),Biological Process: protein phosphorylation (GO:0006468)	Tyrosine-protein kinase, catalytic domain	hypothetical protein; K00924 [EC:2.7.1.-] (A)	Leucine-rich repeat receptor-like protein kinase PXL2 OS=Arabidopsis thaliana GN=PXL2 PE=2 SV=1	PREDICTED: leucine-rich repeat receptor-like protein kinase PXL1 [Sesamum indicum]	Leucine rich repeat N-terminal domain
La12G00202	Biological Process: defense response (GO:0006952),Molecular Function: ADP binding (GO:0043531)	NB-ARC	putative disease resistance protein At1g50180; K13457 disease resistance protein RPM1 (A)	Disease resistance protein RPP13 OS=Arabidopsis thaliana GN=RPP13 PE=2 SV=2	hypothetical protein MIMGU_mgv1a018451mg [Erythranthe guttata]	Leucine rich repeat
La12G00203	Molecular Function: protein kinase activity (GO:0004672),Molecular Function: ATP binding (GO:0005524),Biological Process: protein phosphorylation (GO:0006468),Biological Process: defense response (GO:0006952),Molecular Function: ADP binding (GO:0043531)	Disease resistance protein	putative disease resistance protein At1g50180; K13457 disease resistance protein RPM1 (A)	Putative inactive disease susceptibility protein LOV1 OS=Arabidopsis thaliana GN=LOV1 PE=5 SV=3	hypothetical protein MIMGU_mgv1a018451mg [Erythranthe guttata]	Leucine rich repeat
La12G00204	Biological Process: defense response (GO:0006952),Molecular Function: ADP binding (GO:0043531)	Disease resistance protein	disease resistance protein RPP13-like; K13457 disease resistance protein RPM1 (A)	Probable disease resistance protein At1g58390 OS=Arabidopsis thaliana GN=At1g58390 PE=2 SV=4	PREDICTED: putative disease resistance protein At1g50180 [Sesamum indicum]	NB-ARC domain
La12G00205	Molecular Function: protein binding (GO:0005515),Biological Process: defense response (GO:0006952),Molecular Function: ADP binding (GO:0043531)	Disease resistance protein	putative disease resistance protein At1g50180; K13457 disease resistance protein RPM1 (A)	Probable disease resistance protein At1g58602 OS=Arabidopsis thaliana GN=At1g58602 PE=2 SV=1	PREDICTED: putative disease resistance protein At1g50180 [Sesamum indicum]	Leucine Rich repeats (2 copies)
La12G00207	Molecular Function: protein binding (GO:0005515),Biological Process: defense response (GO:0006952),Molecular Function: ADP binding (GO:0043531)	Disease resistance protein	putative disease resistance protein At1g50180; K13457 disease resistance protein RPM1 (A)	Disease resistance protein RPP13 OS=Arabidopsis thaliana GN=RPP13 PE=2 SV=2	hypothetical protein MIMGU_mgv1a018451mg [Erythranthe guttata]	Leucine rich repeat
block: 6
La12G00123	Molecular Function: ADP binding (GO:0043531)	NB-ARC	putative late blight resistance protein homolog R1B-14; K13457 disease resistance protein RPM1 (A)	Disease resistance protein RGA2 OS=Solanum bulbocastanum GN=RGA2 PE=1 SV=1	PREDICTED: putative late blight resistance protein homolog R1B-8 [Erythranthe guttatus]	NB-ARC domain
La12G00124	Molecular Function: ADP binding (GO:0043531)	NB-ARC	putative late blight resistance protein homolog R1B-14; K13457 disease resistance protein RPM1 (A)	Putative late blight resistance protein homolog R1B-16 OS=Solanum demissum GN=R1B-16 PE=3 SV=1	PREDICTED: putative late blight resistance protein homolog R1B-17 [Erythranthe guttatus]	NB-ARC domain
La12G00125	Biological Process: defense response (GO:0006952),Molecular Function: ADP binding (GO:0043531)	Disease resistance protein	putative late blight resistance protein homolog R1B-14; K13457 disease resistance protein RPM1 (A)	Putative late blight resistance protein homolog R1B-14 OS=Solanum demissum GN=R1B-14 PE=3 SV=1	PREDICTED: putative late blight resistance protein homolog R1B-17 [Erythranthe guttatus]	NB-ARC domain
La12G00126	NA	NULL	putative late blight resistance protein homolog R1B-14; K13457 disease resistance protein RPM1 (A)	Putative late blight resistance protein homolog R1B-17 OS=Solanum demissum GN=R1B-17 PE=3 SV=1	PREDICTED: putative late blight resistance protein homolog R1B-17 [Erythranthe guttatus]	NA
La12G00127	Biological Process: defense response (GO:0006952),Molecular Function: ADP binding (GO:0043531)	NB-ARC	putative late blight resistance protein homolog R1B-14; K13457 disease resistance protein RPM1 (A)	Putative late blight resistance protein homolog R1B-17 OS=Solanum demissum GN=R1B-17 PE=3 SV=1	PREDICTED: putative late blight resistance protein homolog R1B-17 [Erythranthe guttatus]	NB-ARC domain
La12G00129	NA	NA	putative late blight resistance protein homolog R1B-14; K13457 disease resistance protein RPM1 (A)	Putative late blight resistance protein homolog R1A-4 OS=Solanum demissum GN=R1A-4 PE=5 SV=2	PREDICTED: putative late blight resistance protein homolog R1B-14 [Sesamum indicum]	NA
block: 6
La01G01019	Molecular Function: calcium ion binding (GO:0005509)	EF-hand domain pair	putative calcium-binding protein CML23; K13448 calcium-binding protein CML (A)	Calcium-binding protein CML38 OS=Arabidopsis thaliana GN=CML38 PE=2 SV=1	PREDICTED: putative calcium-binding protein CML23 [Erythranthe guttatus]	EF-hand domain pair
La01G01020	Molecular Function: calcium ion binding (GO:0005509)	NULL	putative calcium-binding protein CML23; K13448 calcium-binding protein CML (A)	Calcium-binding protein CML38 OS=Arabidopsis thaliana GN=CML38 PE=2 SV=1	PREDICTED: putative calcium-binding protein CML23 [Erythranthe guttatus]	EF-hand domain pair
La01G01021	Molecular Function: calcium ion binding (GO:0005509)	NULL	putative calcium-binding protein CML23; K13448 calcium-binding protein CML (A)	Calcium-binding protein CML38 OS=Arabidopsis thaliana GN=CML38 PE=2 SV=1	PREDICTED: putative calcium-binding protein CML23 [Erythranthe guttatus]	EF-hand domain pair
La01G01022	Molecular Function: calcium ion binding (GO:0005509)	EF-hand domain pair	putative calcium-binding protein CML23; K13448 calcium-binding protein CML (A)	Calcium-binding protein CML38 OS=Arabidopsis thaliana GN=CML38 PE=2 SV=1	PREDICTED: putative calcium-binding protein CML23 [Sesamum indicum]	EF-hand domain pair
La01G01023	Molecular Function: calcium ion binding (GO:0005509)	EF-hand domain	putative calcium-binding protein CML23; K13448 calcium-binding protein CML (A)	Calcium-binding protein CML38 OS=Arabidopsis thaliana GN=CML38 PE=2 SV=1	PREDICTED: probable calcium-binding protein CML31 [Erythranthe guttatus]	EF-hand domain pair
La01G01024	Molecular Function: calcium ion binding (GO:0005509)	NULL	putative calcium-binding protein CML23; K13448 calcium-binding protein CML (A)	Calcium-binding protein CML38 OS=Arabidopsis thaliana GN=CML38 PE=2 SV=1	PREDICTED: putative calcium-binding protein CML23 [Erythranthe guttatus]	EF-hand domain pair
block: 6
La27G00052	NA	NULL	auxin-induced protein 15A-like; K14488 SAUR family protein (A)	Auxin-responsive protein SAUR24 OS=Arabidopsis thaliana GN=SAUR24 PE=2 SV=1	hypothetical protein MIMGU_mgv1a021816mg [Erythranthe guttata]	Auxin responsive protein
La27G00053	NA	Auxin-induced protein, ARG7	auxin-induced protein 15A-like; K14488 SAUR family protein (A)	Auxin-responsive protein SAUR20 OS=Arabidopsis thaliana GN=SAUR20 PE=2 SV=1	hypothetical protein MIMGU_mgv1a021816mg [Erythranthe guttata]	Auxin responsive protein
La27G00054	NA	NULL	uncharacterized LOC105169734; K14488 SAUR family protein (A)	Auxin-responsive protein SAUR20 OS=Arabidopsis thaliana GN=SAUR20 PE=2 SV=1	PREDICTED: uncharacterized protein LOC105954238 [Erythranthe guttatus]	Auxin responsive protein
La27G00055	NA	Auxin-induced protein, ARG7	auxin-induced protein 15A-like; K14488 SAUR family protein (A)	Auxin-induced protein X10A OS=Glycine max PE=2 SV=1	hypothetical protein MIMGU_mgv1a021816mg [Erythranthe guttata]	Auxin responsive protein
La27G00056	NA	NULL	auxin-induced protein 15A-like; K14488 SAUR family protein (A)	Auxin-responsive protein SAUR20 OS=Arabidopsis thaliana GN=SAUR20 PE=2 SV=1	hypothetical protein MIMGU_mgv1a021816mg [Erythranthe guttata]	Auxin responsive protein
La27G00057	NA	NULL	auxin-induced protein 15A-like; K14488 SAUR family protein (A)	Indole-3-acetic acid-induced protein ARG7 OS=Vigna radiata var. radiata GN=ARG7 PE=2 SV=1	hypothetical protein MIMGU_mgv1a021816mg [Erythranthe guttata]	Auxin responsive protein
block: 5
La24G01812	Molecular Function: zinc ion binding (GO:0008270),Molecular Function: oxidoreductase activity (GO:0016491),Molecular Function: transferase activity, transferring acyl groups other than amino-acyl groups (GO:0016747),Biological Process: oxidation-reduction process (GO:0055114)	Polyketide synthase, enoylreductase	2-alkenal reductase (NADP(+)-dependent)-like; K07119 uncharacterized protein (A)	2-alkenal reductase (NADP(+)-dependent) OS=Nicotiana tabacum GN=DBR PE=1 SV=1	PREDICTED: 2-alkenal reductase (NADP(+)-dependent)-like [Erythranthe guttatus]	Zinc-binding dehydrogenase
La24G01813	Molecular Function: zinc ion binding (GO:0008270),Molecular Function: oxidoreductase activity (GO:0016491),Molecular Function: transferase activity, transferring acyl groups other than amino-acyl groups (GO:0016747),Biological Process: oxidation-reduction process (GO:0055114)	Alcohol dehydrogenase superfamily, zinc-type	2-alkenal reductase (NADP(+)-dependent)-like; K07119 uncharacterized protein (A)	2-alkenal reductase (NADP(+)-dependent) OS=Nicotiana tabacum GN=DBR PE=1 SV=1	PREDICTED: 2-alkenal reductase (NADP(+)-dependent)-like [Erythranthe guttatus]	Zinc-binding dehydrogenase
La24G01814	Molecular Function: zinc ion binding (GO:0008270),Molecular Function: oxidoreductase activity (GO:0016491),Biological Process: oxidation-reduction process (GO:0055114)	Alcohol dehydrogenase superfamily, zinc-type	NADP-dependent alkenal double bond reductase P2; K08070 2-alkenal reductase [EC:1.3.1.74] (A)	NADP-dependent alkenal double bond reductase P2 OS=Arabidopsis thaliana GN=P2 PE=2 SV=2	alcohol dehydrogenase, putative [Ricinus communis]	NA
La24G01815	Molecular Function: zinc ion binding (GO:0008270),Molecular Function: oxidoreductase activity (GO:0016491),Biological Process: oxidation-reduction process (GO:0055114)	Alcohol dehydrogenase, C-terminal	2-alkenal reductase (NADP(+)-dependent)-like; K07119 uncharacterized protein (A)	2-alkenal reductase (NADP(+)-dependent) OS=Nicotiana tabacum GN=DBR PE=1 SV=1	PREDICTED: 2-alkenal reductase (NADP(+)-dependent)-like isoform X1 [Sesamum indicum]	Zinc-binding dehydrogenase
La24G01816	Molecular Function: zinc ion binding (GO:0008270),Molecular Function: oxidoreductase activity (GO:0016491),Biological Process: oxidation-reduction process (GO:0055114)	Alcohol dehydrogenase superfamily, zinc-type	2-alkenal reductase (NADP(+)-dependent)-like; K07119 uncharacterized protein (A)	2-alkenal reductase (NADP(+)-dependent) OS=Nicotiana tabacum GN=DBR PE=1 SV=1	PREDICTED: 2-alkenal reductase (NADP(+)-dependent) [Vitis vinifera]	Zinc-binding dehydrogenase
block: 5
La04G01293	Molecular Function: sequence-specific DNA binding transcription factor activity (GO:0003700),Biological Process: regulation of transcription, DNA-dependent (GO:0006355)	NULL	ethylene-responsive transcription factor 13-like; K09286 EREBP-like factor (A)	Ethylene-responsive transcription factor 13 OS=Arabidopsis thaliana GN=ERF13 PE=2 SV=2	PREDICTED: ethylene-responsive transcription factor 13-like [Sesamum indicum]	AP2 domain
La04G01294	Molecular Function: sequence-specific DNA binding transcription factor activity (GO:0003700),Biological Process: regulation of transcription, DNA-dependent (GO:0006355)	NULL	Ethylene-responsive element binding factor 13, putative; K09286 EREBP-like factor (A)	Ethylene-responsive transcription factor 13 OS=Arabidopsis thaliana GN=ERF13 PE=2 SV=2	PREDICTED: ethylene-responsive transcription factor 1-like [Sesamum indicum]	AP2 domain
La04G01295	Molecular Function: sequence-specific DNA binding transcription factor activity (GO:0003700),Biological Process: regulation of transcription, DNA-dependent (GO:0006355)	NULL	hypothetical protein; K09286 EREBP-like factor (A)	Ethylene-responsive transcription factor 13 OS=Arabidopsis thaliana GN=ERF13 PE=2 SV=2	PREDICTED: ethylene-responsive transcription factor 13-like [Sesamum indicum]	AP2 domain
La04G01296	Molecular Function: sequence-specific DNA binding transcription factor activity (GO:0003700),Biological Process: regulation of transcription, DNA-dependent (GO:0006355)	NULL	hypothetical protein; K09286 EREBP-like factor (A)	Ethylene-responsive transcription factor 13 OS=Arabidopsis thaliana GN=ERF13 PE=2 SV=2	PREDICTED: ethylene-responsive transcription factor 13-like [Sesamum indicum]	AP2 domain
La04G01297	Molecular Function: sequence-specific DNA binding transcription factor activity (GO:0003700),Biological Process: regulation of transcription, DNA-dependent (GO:0006355)	NULL	Ethylene-responsive element binding factor 13, putative; K09286 EREBP-like factor (A)	Ethylene-responsive transcription factor 13 OS=Arabidopsis thaliana GN=ERF13 PE=2 SV=2	PREDICTED: ethylene-responsive transcription factor 13-like [Sesamum indicum]	AP2 domain
block: 5
La00G03977	Biological Process: biosynthetic process (GO:0009058),Molecular Function: pyridoxal phosphate binding (GO:0030170)	Aminotransferase, class I/classII	probable aminotransferase TAT2; K00815 tyrosine aminotransferase [EC:2.6.1.5] (A)	Tyrosine aminotransferase OS=Arabidopsis thaliana GN=TAT PE=2 SV=1	PREDICTED: nicotianamine aminotransferase A-like [Sesamum indicum]	Aminotransferase class I and II
La00G03978	Biological Process: biosynthetic process (GO:0009058),Molecular Function: pyridoxal phosphate binding (GO:0030170)	NULL	aminotransferase-related family protein; K00815 tyrosine aminotransferase [EC:2.6.1.5] (A)	Probable aminotransferase TAT3 OS=Arabidopsis thaliana GN=TAT3 PE=2 SV=1	PREDICTED: nicotianamine aminotransferase A-like [Sesamum indicum]	Aminotransferase class I and II
La00G03979	NA	NULL	probable aminotransferase TAT2; K00815 tyrosine aminotransferase [EC:2.6.1.5] (A)	Tyrosine aminotransferase OS=Arabidopsis thaliana GN=TAT PE=2 SV=1	PREDICTED: nicotianamine aminotransferase A-like [Sesamum indicum]	NA
La00G03980	Biological Process: biosynthetic process (GO:0009058),Molecular Function: pyridoxal phosphate binding (GO:0030170)	NULL	probable aminotransferase TAT2; K00815 tyrosine aminotransferase [EC:2.6.1.5] (A)	Probable aminotransferase TAT2 OS=Arabidopsis thaliana GN=At5g53970 PE=2 SV=1	PREDICTED: nicotianamine aminotransferase A-like [Sesamum indicum]	Aminotransferase class I and II
La00G03981	Biological Process: biosynthetic process (GO:0009058),Molecular Function: pyridoxal phosphate binding (GO:0030170)	NULL	probable aminotransferase TAT2; K00815 tyrosine aminotransferase [EC:2.6.1.5] (A)	Nicotianamine aminotransferase B OS=Hordeum vulgare GN=naat-B PE=1 SV=2	tyrosine aminotransferase 2 [Salvia miltiorrhiza]	Aminotransferase class I and II
block: 5
La24G01314	Molecular Function: iron ion binding (GO:0005506),Molecular Function: electron carrier activity (GO:0009055),Molecular Function: oxidoreductase activity, acting on paired donors, with incorporation or reduction of molecular oxygen (GO:0016705),Molecular Function: heme binding (GO:0020037),Biological Process: oxidation-reduction process (GO:0055114)	NULL	CYP96A15; alkane hydroxylase CYP96A15; K15405 midchain alkane hydroxylase (A)	Alkane hydroxylase MAH1 OS=Arabidopsis thaliana GN=CYP96A15 PE=2 SV=1	cytochrome P450 CYP96A85 [Salvia miltiorrhiza]	Cytochrome P450
La24G01315	Molecular Function: iron ion binding (GO:0005506),Molecular Function: electron carrier activity (GO:0009055),Molecular Function: oxidoreductase activity, acting on paired donors, with incorporation or reduction of molecular oxygen (GO:0016705),Molecular Function: heme binding (GO:0020037),Biological Process: oxidation-reduction process (GO:0055114)	NULL	CYP96A15; alkane hydroxylase CYP96A15; K15405 midchain alkane hydroxylase (A)	Alkane hydroxylase MAH1 OS=Arabidopsis thaliana GN=CYP96A15 PE=2 SV=1	PREDICTED: cytochrome P450 86B1-like [Sesamum indicum]	Cytochrome P450
La24G01316	Molecular Function: iron ion binding (GO:0005506),Molecular Function: electron carrier activity (GO:0009055),Molecular Function: oxidoreductase activity, acting on paired donors, with incorporation or reduction of molecular oxygen (GO:0016705),Molecular Function: heme binding (GO:0020037),Biological Process: oxidation-reduction process (GO:0055114)	NULL	CYP96A15; alkane hydroxylase CYP96A15; K15405 midchain alkane hydroxylase (A)	Alkane hydroxylase MAH1 OS=Arabidopsis thaliana GN=CYP96A15 PE=2 SV=1	PREDICTED: cytochrome P450 86B1-like [Sesamum indicum]	Cytochrome P450
La24G01317	Molecular Function: iron ion binding (GO:0005506),Molecular Function: electron carrier activity (GO:0009055),Molecular Function: oxidoreductase activity, acting on paired donors, with incorporation or reduction of molecular oxygen (GO:0016705),Molecular Function: heme binding (GO:0020037),Biological Process: oxidation-reduction process (GO:0055114)	NULL	CYP96A15; alkane hydroxylase CYP96A15; K15405 midchain alkane hydroxylase (A)	Alkane hydroxylase MAH1 OS=Arabidopsis thaliana GN=CYP96A15 PE=2 SV=1	PREDICTED: cytochrome P450 86B1-like [Sesamum indicum]	Cytochrome P450
La24G01318	Molecular Function: iron ion binding (GO:0005506),Molecular Function: electron carrier activity (GO:0009055),Molecular Function: oxidoreductase activity, acting on paired donors, with incorporation or reduction of molecular oxygen (GO:0016705),Molecular Function: heme binding (GO:0020037),Biological Process: oxidation-reduction process (GO:0055114)	Cytochrome P450	CYP96A15; alkane hydroxylase CYP96A15; K15405 midchain alkane hydroxylase (A)	Alkane hydroxylase MAH1 OS=Arabidopsis thaliana GN=CYP96A15 PE=2 SV=1	PREDICTED: cytochrome P450 86B1-like [Sesamum indicum]	Cytochrome P450
block: 5
La22G02286	NA	Uncharacterised protein family, basic secretory protein	NA	Basic secretory protease (Fragments) OS=Boswellia serrata PE=1 SV=1	PREDICTED: uncharacterized protein LOC105957350 [Erythranthe guttatus]	Peptidase of plants and bacteria
La22G02287	NA	Uncharacterised protein family, basic secretory protein	NA	Basic secretory protease (Fragments) OS=Boswellia serrata PE=1 SV=1	PREDICTED: uncharacterized protein LOC105169882 [Sesamum indicum]	Peptidase of plants and bacteria
La22G02288	NA	Uncharacterised protein family, basic secretory protein	NA	Basic secretory protease (Fragments) OS=Boswellia serrata PE=1 SV=1	PREDICTED: uncharacterized protein LOC105957350 [Erythranthe guttatus]	Peptidase of plants and bacteria
La22G02289	NA	Uncharacterised protein family, basic secretory protein	NA	Basic secretory protease (Fragments) OS=Boswellia serrata PE=1 SV=1	PREDICTED: uncharacterized protein LOC105957350 [Erythranthe guttatus]	Peptidase of plants and bacteria
La22G02290	NA	Uncharacterised protein family, basic secretory protein	NA	Basic secretory protease (Fragments) OS=Boswellia serrata PE=1 SV=1	PREDICTED: uncharacterized protein LOC105957350 [Erythranthe guttatus]	Peptidase of plants and bacteria
block: 5
La00G05299	Molecular Function: methyltransferase activity (GO:0008168)	NULL	probable S-adenosylmethionine-dependent methyltransferase At5g38100; K18848 indole-3-acetate O-methyltransferase [EC:2.1.1.278] (A)	Probable S-adenosylmethionine-dependent methyltransferase At5g38100 OS=Arabidopsis thaliana GN=At5g38100 PE=2 SV=1	hypothetical protein MIMGU_mgv1a008654mg [Erythranthe guttata]	SAM dependent carboxyl methyltransferase
La00G05300	Molecular Function: methyltransferase activity (GO:0008168)	NULL	hypothetical protein; K18848 indole-3-acetate O-methyltransferase [EC:2.1.1.278] (A)	Probable S-adenosylmethionine-dependent methyltransferase At5g38100 OS=Arabidopsis thaliana GN=At5g38100 PE=2 SV=1	PREDICTED: probable S-adenosylmethionine-dependent methyltransferase At5g38780 [Erythranthe guttatus]	SAM dependent carboxyl methyltransferase
La00G05301	Molecular Function: methyltransferase activity (GO:0008168)	NULL	POPTRDRAFT_573689; hypothetical protein; K18848 indole-3-acetate O-methyltransferase [EC:2.1.1.278] (A)	Probable caffeine synthase 3 OS=Coffea arabica GN=CS3 PE=2 SV=1	PREDICTED: probable S-adenosylmethionine-dependent methyltransferase At5g38100 [Malus domestica]	SAM dependent carboxyl methyltransferase
La00G05302	Molecular Function: methyltransferase activity (GO:0008168)	NULL	POPTRDRAFT_573689; hypothetical protein; K18848 indole-3-acetate O-methyltransferase [EC:2.1.1.278] (A)	Probable S-adenosylmethionine-dependent methyltransferase At5g38100 OS=Arabidopsis thaliana GN=At5g38100 PE=2 SV=1	PREDICTED: probable S-adenosylmethionine-dependent methyltransferase At5g38780 [Eucalyptus grandis]	SAM dependent carboxyl methyltransferase
La00G05303	Molecular Function: methyltransferase activity (GO:0008168)	NULL	POPTRDRAFT_573689; hypothetical protein; K18848 indole-3-acetate O-methyltransferase [EC:2.1.1.278] (A)	Probable S-adenosylmethionine-dependent methyltransferase At5g38100 OS=Arabidopsis thaliana GN=At5g38100 PE=2 SV=1	hypothetical protein MIMGU_mgv1a008654mg [Erythranthe guttata]	SAM dependent carboxyl methyltransferase
block: 5
La06G01500	Molecular Function: carbohydrate binding (GO:0030246)	Legume lectin domain	L-type lectin-domain containing receptor kinase IX.1-like; K04730 interleukin-1 receptor-associated kinase 1 [EC:2.7.11.1] (A)	Agglutinin-2 OS=Cladrastis kentukea PE=1 SV=1	SMLII [Salvia miltiorrhiza]	Legume lectin domain
La06G01501	Molecular Function: carbohydrate binding (GO:0030246)	Legume lectin domain	L-type lectin-domain containing receptor kinase IX.1-like; K04730 interleukin-1 receptor-associated kinase 1 [EC:2.7.11.1] (A)	Agglutinin-2 OS=Cladrastis kentukea PE=1 SV=1	SMLII [Salvia miltiorrhiza]	Legume lectin domain
La06G01503	Molecular Function: carbohydrate binding (GO:0030246)	Legume lectin domain	NA	Lectin OS=Bauhinia purpurea PE=1 SV=2	SMLII [Salvia miltiorrhiza]	Legume lectin domain
La06G01504	Molecular Function: carbohydrate binding (GO:0030246)	Legume lectin domain	L-type lectin-domain containing receptor kinase IX.1-like; K04730 interleukin-1 receptor-associated kinase 1 [EC:2.7.11.1] (A)	Agglutinin-2 OS=Cladrastis kentukea PE=1 SV=1	SMLII [Salvia miltiorrhiza]	Legume lectin domain
La06G01506	Molecular Function: carbohydrate binding (GO:0030246)	Legume lectin domain	L-type lectin-domain containing receptor kinase IX.1-like; K04730 interleukin-1 receptor-associated kinase 1 [EC:2.7.11.1] (A)	Agglutinin-2 OS=Cladrastis kentukea PE=1 SV=1	SMLII [Salvia miltiorrhiza]	Legume lectin domain
block: 5
La21G01223	Molecular Function: iron ion binding (GO:0005506),Molecular Function: electron carrier activity (GO:0009055),Molecular Function: oxidoreductase activity, acting on paired donors, with incorporation or reduction of molecular oxygen (GO:0016705),Molecular Function: heme binding (GO:0020037),Biological Process: oxidation-reduction process (GO:0055114)	Cytochrome P450	POPTRDRAFT_562677; hypothetical protein; K07408 cytochrome P450, family 1, subfamily A, polypeptide 1 [EC:1.14.14.1] (A)	Cytochrome P450 CYP736A12 OS=Panax ginseng PE=2 SV=1	PREDICTED: cytochrome P450 CYP736A12-like [Erythranthe guttatus]	Cytochrome P450
La21G01224	Molecular Function: iron ion binding (GO:0005506),Molecular Function: electron carrier activity (GO:0009055),Molecular Function: oxidoreductase activity, acting on paired donors, with incorporation or reduction of molecular oxygen (GO:0016705),Molecular Function: heme binding (GO:0020037),Biological Process: oxidation-reduction process (GO:0055114)	Cytochrome P450	cytochrome P450 CYP736A12-like; K14985 26-hydroxylase [EC:1.14.-.-] (A)	Cytochrome P450 CYP736A12 OS=Panax ginseng PE=2 SV=1	PREDICTED: cytochrome P450 CYP736A12-like [Sesamum indicum]	Cytochrome P450
La21G01225	Molecular Function: iron ion binding (GO:0005506),Molecular Function: electron carrier activity (GO:0009055),Molecular Function: oxidoreductase activity, acting on paired donors, with incorporation or reduction of molecular oxygen (GO:0016705),Molecular Function: heme binding (GO:0020037),Biological Process: oxidation-reduction process (GO:0055114)	NULL	cytochrome P450 CYP736A12-like; K14985 26-hydroxylase [EC:1.14.-.-] (A)	Cytochrome P450 CYP736A12 OS=Panax ginseng PE=2 SV=1	PREDICTED: cytochrome P450 CYP736A12-like [Sesamum indicum]	Cytochrome P450
La21G01226	Molecular Function: iron ion binding (GO:0005506),Molecular Function: electron carrier activity (GO:0009055),Molecular Function: oxidoreductase activity, acting on paired donors, with incorporation or reduction of molecular oxygen (GO:0016705),Molecular Function: heme binding (GO:0020037),Biological Process: oxidation-reduction process (GO:0055114)	Cytochrome P450	cytochrome P450 CYP736A12-like; K14985 26-hydroxylase [EC:1.14.-.-] (A)	Cytochrome P450 750A1 OS=Pinus taeda GN=CYP750A1 PE=2 SV=1	PREDICTED: cytochrome P450 CYP736A12-like [Sesamum indicum]	Cytochrome P450
La21G01227	Molecular Function: iron ion binding (GO:0005506),Molecular Function: electron carrier activity (GO:0009055),Molecular Function: oxidoreductase activity, acting on paired donors, with incorporation or reduction of molecular oxygen (GO:0016705),Molecular Function: heme binding (GO:0020037),Biological Process: oxidation-reduction process (GO:0055114)	NULL	cytochrome P450 CYP736A12-like; K14985 26-hydroxylase [EC:1.14.-.-] (A)	Cytochrome P450 CYP736A12 OS=Panax ginseng PE=2 SV=1	PREDICTED: cytochrome P450 CYP736A12-like [Sesamum indicum]	Cytochrome P450
block: 5
La00G04944	Molecular Function: protein kinase activity (GO:0004672),Molecular Function: protein serine/threonine kinase activity (GO:0004674),Molecular Function: protein tyrosine kinase activity (GO:0004713),Molecular Function: ATP binding (GO:0005524),Biological Process: protein phosphorylation (GO:0006468),Biological Process: recognition of pollen (GO:0048544)	Protein kinase domain	G-type lectin S-receptor-like serine/threonine-protein kinase SD1-1; K04733 interleukin-1 receptor-associated kinase 4 [EC:2.7.11.1] (A)	G-type lectin S-receptor-like serine/threonine-protein kinase At4g27290 OS=Arabidopsis thaliana GN=At4g27290 PE=3 SV=4	hypothetical protein MIMGU_mgv1a024422mg, partial [Erythranthe guttata]	Domain of unknown function (DUF3403)
La00G04945	Molecular Function: protein kinase activity (GO:0004672),Molecular Function: protein tyrosine kinase activity (GO:0004713),Molecular Function: ATP binding (GO:0005524),Biological Process: protein phosphorylation (GO:0006468),Biological Process: recognition of pollen (GO:0048544)	Protein kinase domain	G-type lectin S-receptor-like serine/threonine-protein kinase SD1-1; K04733 interleukin-1 receptor-associated kinase 4 [EC:2.7.11.1] (A)	G-type lectin S-receptor-like serine/threonine-protein kinase At4g27290 OS=Arabidopsis thaliana GN=At4g27290 PE=3 SV=4	hypothetical protein MIMGU_mgv1a020014mg [Erythranthe guttata]	PAN-like domain
La00G04946	Molecular Function: protein kinase activity (GO:0004672),Molecular Function: protein tyrosine kinase activity (GO:0004713),Molecular Function: ATP binding (GO:0005524),Biological Process: protein phosphorylation (GO:0006468)	Protein kinase domain	hypothetical protein; K04730 interleukin-1 receptor-associated kinase 1 [EC:2.7.11.1] (A)	G-type lectin S-receptor-like serine/threonine-protein kinase SD1-1 OS=Arabidopsis thaliana GN=SD11 PE=1 SV=1	PREDICTED: G-type lectin S-receptor-like serine/threonine-protein kinase At4g27290 [Sesamum indicum]	Protein tyrosine kinase
La00G04947	Molecular Function: protein kinase activity (GO:0004672),Molecular Function: protein tyrosine kinase activity (GO:0004713),Molecular Function: ATP binding (GO:0005524),Biological Process: protein phosphorylation (GO:0006468),Biological Process: recognition of pollen (GO:0048544)	Tyrosine-protein kinase, catalytic domain	G-type lectin S-receptor-like serine/threonine-protein kinase SD1-1; K04733 interleukin-1 receptor-associated kinase 4 [EC:2.7.11.1] (A)	G-type lectin S-receptor-like serine/threonine-protein kinase At4g27290 OS=Arabidopsis thaliana GN=At4g27290 PE=3 SV=4	PREDICTED: LOW QUALITY PROTEIN: uncharacterized protein LOC105109454 [Populus euphratica]	PAN-like domain
La00G04948	Molecular Function: protein kinase activity (GO:0004672),Molecular Function: protein tyrosine kinase activity (GO:0004713),Molecular Function: ATP binding (GO:0005524),Biological Process: protein phosphorylation (GO:0006468),Biological Process: recognition of pollen (GO:0048544)	Protein kinase domain	G-type lectin S-receptor-like serine/threonine-protein kinase SD1-1; K04733 interleukin-1 receptor-associated kinase 4 [EC:2.7.11.1] (A)	G-type lectin S-receptor-like serine/threonine-protein kinase At4g27290 OS=Arabidopsis thaliana GN=At4g27290 PE=3 SV=4	PREDICTED: uncharacterized protein LOC101262029 [Solanum lycopersicum]	PAN-like domain
block: 5
La24G01046	Molecular Function: protein kinase activity (GO:0004672),Molecular Function: protein tyrosine kinase activity (GO:0004713),Molecular Function: ATP binding (GO:0005524),Biological Process: protein phosphorylation (GO:0006468),Biological Process: recognition of pollen (GO:0048544)	Tyrosine-protein kinase, catalytic domain	G-type lectin S-receptor-like serine/threonine-protein kinase At1g11280; K04733 interleukin-1 receptor-associated kinase 4 [EC:2.7.11.1] (A)	G-type lectin S-receptor-like serine/threonine-protein kinase At1g11330 OS=Arabidopsis thaliana GN=At1g11330 PE=2 SV=3	PREDICTED: G-type lectin S-receptor-like serine/threonine-protein kinase At1g11330 [Sesamum indicum]	PAN-like domain
La24G01047	Molecular Function: protein kinase activity (GO:0004672),Molecular Function: protein tyrosine kinase activity (GO:0004713),Molecular Function: ATP binding (GO:0005524),Biological Process: protein phosphorylation (GO:0006468),Biological Process: recognition of pollen (GO:0048544)	Protein kinase domain	G-type lectin S-receptor-like serine/threonine-protein kinase At4g03230; K04733 interleukin-1 receptor-associated kinase 4 [EC:2.7.11.1] (A)	G-type lectin S-receptor-like serine/threonine-protein kinase At1g11300 OS=Arabidopsis thaliana GN=At1g11300 PE=2 SV=1	PREDICTED: G-type lectin S-receptor-like serine/threonine-protein kinase At1g11300 [Sesamum indicum]	S-locus glycoprotein domain
La24G01048	Molecular Function: protein kinase activity (GO:0004672),Molecular Function: protein serine/threonine kinase activity (GO:0004674),Molecular Function: ATP binding (GO:0005524),Biological Process: protein phosphorylation (GO:0006468)	Protein kinase domain	G-type lectin S-receptor-like serine/threonine-protein kinase At1g11410; K04733 interleukin-1 receptor-associated kinase 4 [EC:2.7.11.1] (A)	G-type lectin S-receptor-like serine/threonine-protein kinase At1g11330 OS=Arabidopsis thaliana GN=At1g11330 PE=2 SV=3	hypothetical protein MIMGU_mgv1a005967mg [Erythranthe guttata]	Protein tyrosine kinase
La24G01049	Molecular Function: protein kinase activity (GO:0004672),Molecular Function: protein tyrosine kinase activity (GO:0004713),Molecular Function: ATP binding (GO:0005524),Biological Process: protein phosphorylation (GO:0006468),Biological Process: recognition of pollen (GO:0048544)	Tyrosine-protein kinase, catalytic domain	G-type lectin S-receptor-like serine/threonine-protein kinase At1g11330; K04733 interleukin-1 receptor-associated kinase 4 [EC:2.7.11.1] (A)	G-type lectin S-receptor-like serine/threonine-protein kinase At1g11330 OS=Arabidopsis thaliana GN=At1g11330 PE=2 SV=3	PREDICTED: G-type lectin S-receptor-like serine/threonine-protein kinase At1g11330 [Sesamum indicum]	PAN-like domain
La24G01050	Molecular Function: protein kinase activity (GO:0004672),Molecular Function: protein tyrosine kinase activity (GO:0004713),Molecular Function: ATP binding (GO:0005524),Biological Process: protein phosphorylation (GO:0006468),Biological Process: recognition of pollen (GO:0048544)	NULL	G-type lectin S-receptor-like serine/threonine-protein kinase At1g11330; K04733 interleukin-1 receptor-associated kinase 4 [EC:2.7.11.1] (A)	G-type lectin S-receptor-like serine/threonine-protein kinase At1g11330 OS=Arabidopsis thaliana GN=At1g11330 PE=2 SV=3	PREDICTED: G-type lectin S-receptor-like serine/threonine-protein kinase At1g11300 [Sesamum indicum]	S-locus glycoprotein domain
block: 5
La05G00691	Molecular Function: methyltransferase activity (GO:0008168)	SAM dependent carboxyl methyltransferase	POPTRDRAFT_573689; hypothetical protein; K18848 indole-3-acetate O-methyltransferase [EC:2.1.1.278] (A)	Probable S-adenosylmethionine-dependent methyltransferase At5g38100 OS=Arabidopsis thaliana GN=At5g38100 PE=2 SV=1	PREDICTED: probable S-adenosylmethionine-dependent methyltransferase At5g38100 [Sesamum indicum]	SAM dependent carboxyl methyltransferase
La05G00692	Molecular Function: methyltransferase activity (GO:0008168)	SAM dependent carboxyl methyltransferase	POPTRDRAFT_573689; hypothetical protein; K18848 indole-3-acetate O-methyltransferase [EC:2.1.1.278] (A)	Probable S-adenosylmethionine-dependent methyltransferase At5g38780 OS=Arabidopsis thaliana GN=At5g38780 PE=2 SV=1	PREDICTED: probable S-adenosylmethionine-dependent methyltransferase At5g38100 [Sesamum indicum]	SAM dependent carboxyl methyltransferase
La05G00694	Molecular Function: methyltransferase activity (GO:0008168)	NULL	POPTRDRAFT_573689; hypothetical protein; K18848 indole-3-acetate O-methyltransferase [EC:2.1.1.278] (A)	Probable S-adenosylmethionine-dependent methyltransferase At5g37970 OS=Arabidopsis thaliana GN=At5g37970 PE=3 SV=1	PREDICTED: probable S-adenosylmethionine-dependent methyltransferase At5g38100 [Sesamum indicum]	SAM dependent carboxyl methyltransferase
La05G00695	Molecular Function: methyltransferase activity (GO:0008168)	SAM dependent carboxyl methyltransferase	hypothetical protein; K18848 indole-3-acetate O-methyltransferase [EC:2.1.1.278] (A)	Probable S-adenosylmethionine-dependent methyltransferase At5g38100 OS=Arabidopsis thaliana GN=At5g38100 PE=2 SV=1	PREDICTED: probable S-adenosylmethionine-dependent methyltransferase At5g38100 [Sesamum indicum]	SAM dependent carboxyl methyltransferase
La05G00697	Molecular Function: methyltransferase activity (GO:0008168)	SAM dependent carboxyl methyltransferase	probable S-adenosylmethionine-dependent methyltransferase At5g37990; K18848 indole-3-acetate O-methyltransferase [EC:2.1.1.278] (A)	Probable S-adenosylmethionine-dependent methyltransferase At5g37970 OS=Arabidopsis thaliana GN=At5g37970 PE=3 SV=1	PREDICTED: probable S-adenosylmethionine-dependent methyltransferase At5g37990 [Eucalyptus grandis]	SAM dependent carboxyl methyltransferase
block: 5
La07G01041	Molecular Function: transferase activity, transferring acyl groups other than amino-acyl groups (GO:0016747)	NULL	hypothetical protein; K13065 shikimate O-hydroxycinnamoyltransferase [EC:2.3.1.133] (A)	Pelargonidin 3-O-(6-caffeoylglucoside) 5-O-(6-O-malonylglucoside) 4'''-malonyltransferase OS=Salvia splendens PE=1 SV=1	RecName: Full=Pelargonidin 3-O-(6-caffeoylglucoside) 5-O-(6-O-malonylglucoside) 4'''-malonyltransferase; AltName: Full=Anthocyanin 5-O-glucoside-4'''-O-malonyltransferase 2; Short=Ss5MaT2 [Salvia splendens]	Transferase family
La07G01042	Molecular Function: transferase activity, transferring acyl groups other than amino-acyl groups (GO:0016747)	NULL	hypothetical protein; K13065 shikimate O-hydroxycinnamoyltransferase [EC:2.3.1.133] (A)	Pelargonidin 3-O-(6-caffeoylglucoside) 5-O-(6-O-malonylglucoside) 4'''-malonyltransferase OS=Salvia splendens PE=1 SV=1	RecName: Full=Pelargonidin 3-O-(6-caffeoylglucoside) 5-O-(6-O-malonylglucoside) 4'''-malonyltransferase; AltName: Full=Anthocyanin 5-O-glucoside-4'''-O-malonyltransferase 2; Short=Ss5MaT2 [Salvia splendens]	Transferase family
La07G01043	Molecular Function: transferase activity, transferring acyl groups other than amino-acyl groups (GO:0016747)	NULL	acetyl-CoA-benzylalcohol acetyltransferase-like; K13065 shikimate O-hydroxycinnamoyltransferase [EC:2.3.1.133] (A)	Pelargonidin 3-O-(6-caffeoylglucoside) 5-O-(6-O-malonylglucoside) 4'''-malonyltransferase OS=Salvia splendens PE=1 SV=1	RecName: Full=Pelargonidin 3-O-(6-caffeoylglucoside) 5-O-(6-O-malonylglucoside) 4'''-malonyltransferase; AltName: Full=Anthocyanin 5-O-glucoside-4'''-O-malonyltransferase 2; Short=Ss5MaT2 [Salvia splendens]	Transferase family
La07G01044	Molecular Function: transferase activity, transferring acyl groups other than amino-acyl groups (GO:0016747)	NULL	hypothetical protein; K13065 shikimate O-hydroxycinnamoyltransferase [EC:2.3.1.133] (A)	Pelargonidin 3-O-(6-caffeoylglucoside) 5-O-(6-O-malonylglucoside) 4'''-malonyltransferase OS=Salvia splendens PE=1 SV=1	RecName: Full=Pelargonidin 3-O-(6-caffeoylglucoside) 5-O-(6-O-malonylglucoside) 4'''-malonyltransferase; AltName: Full=Anthocyanin 5-O-glucoside-4'''-O-malonyltransferase 2; Short=Ss5MaT2 [Salvia splendens]	Transferase family
La07G01045	Molecular Function: transferase activity, transferring acyl groups other than amino-acyl groups (GO:0016747)	NULL	vinorine synthase-like; K13065 shikimate O-hydroxycinnamoyltransferase [EC:2.3.1.133] (A)	Pelargonidin 3-O-(6-caffeoylglucoside) 5-O-(6-O-malonylglucoside) 4'''-malonyltransferase OS=Salvia splendens PE=1 SV=1	RecName: Full=Pelargonidin 3-O-(6-caffeoylglucoside) 5-O-(6-O-malonylglucoside) 4'''-malonyltransferase; AltName: Full=Anthocyanin 5-O-glucoside-4'''-O-malonyltransferase 2; Short=Ss5MaT2 [Salvia splendens]	Transferase family
block: 5
La27G00525	NA	NA	NA	NA	PREDICTED: uncharacterized protein LOC105163450 [Sesamum indicum]	NA
La27G00526	NA	NA	NA	NA	PREDICTED: uncharacterized protein LOC105951943 [Erythranthe guttatus]	NA
La27G00527	NA	NA	NA	Protein JASON OS=Arabidopsis thaliana GN=JASON PE=2 SV=1	PREDICTED: uncharacterized protein LOC105163450 [Sesamum indicum]	NA
La27G00528	NA	NA	NA	NA	hypothetical protein MIMGU_mgv1a006566mg [Erythranthe guttata]	NA
La27G00529	NA	NA	NA	Protein JASON OS=Arabidopsis thaliana GN=JASON PE=2 SV=1	PREDICTED: uncharacterized protein LOC105163450 [Sesamum indicum]	NA
block: 5
La26G02009	NA	Protein of unknown function DUF241, plant	NA	NA	PREDICTED: uncharacterized protein LOC105169929 [Sesamum indicum]	Arabidopsis protein of unknown function
La26G02010	NA	Protein of unknown function DUF241, plant	NA	NA	PREDICTED: uncharacterized protein LOC105169929 [Sesamum indicum]	Arabidopsis protein of unknown function
La26G02011	NA	Protein of unknown function DUF241, plant	NA	NA	PREDICTED: uncharacterized protein LOC105169929 [Sesamum indicum]	Arabidopsis protein of unknown function
La26G02012	NA	Protein of unknown function DUF241, plant	NA	NA	PREDICTED: uncharacterized protein LOC105169929 [Sesamum indicum]	Arabidopsis protein of unknown function
La26G02013	NA	Protein of unknown function DUF241, plant	NA	NA	PREDICTED: uncharacterized protein LOC105169929 [Sesamum indicum]	Arabidopsis protein of unknown function
block: 5
La22G02475	Molecular Function: cysteine-type endopeptidase inhibitor activity (GO:0004869)	Proteinase inhibitor I25, cystatin, conserved region	cysteine proteinase inhibitor 1-like; K13899 cystatin-C (A)	Cysteine proteinase inhibitor 1 OS=Actinidia deliciosa PE=1 SV=1	PREDICTED: cysteine proteinase inhibitor 1-like [Sesamum indicum]	Cystatin domain
La22G02476	Molecular Function: cysteine-type endopeptidase inhibitor activity (GO:0004869)	Proteinase inhibitor I25, cystatin	cysteine proteinase inhibitor 1-like; K13899 cystatin-C (A)	Cysteine proteinase inhibitor 1 OS=Actinidia deliciosa PE=1 SV=1	PREDICTED: cysteine proteinase inhibitor 1-like [Sesamum indicum]	Cystatin domain
La22G02477	Molecular Function: cysteine-type endopeptidase inhibitor activity (GO:0004869)	Proteinase inhibitor I25, cystatin, conserved region	cysteine proteinase inhibitor 1-like; K13899 cystatin-C (A)	Cysteine proteinase inhibitor 1 OS=Actinidia deliciosa PE=1 SV=1	PREDICTED: cysteine proteinase inhibitor 1-like [Sesamum indicum]	Cystatin domain
La22G02478	Molecular Function: cysteine-type endopeptidase inhibitor activity (GO:0004869)	Proteinase inhibitor I25, cystatin, conserved region	cysteine proteinase inhibitor 1-like; K13899 cystatin-C (A)	Cysteine proteinase inhibitor 1 OS=Actinidia deliciosa PE=1 SV=1	PREDICTED: cysteine proteinase inhibitor 1-like [Sesamum indicum]	Cystatin domain
La22G02479	Molecular Function: cysteine-type endopeptidase inhibitor activity (GO:0004869)	Proteinase inhibitor I25, cystatin, conserved region	cysteine proteinase inhibitor 1-like; K13899 cystatin-C (A)	Cysteine proteinase inhibitor 1 OS=Actinidia deliciosa PE=1 SV=1	PREDICTED: cysteine proteinase inhibitor 1-like [Sesamum indicum]	Cystatin domain
block: 5
La00G01454	Biological Process: defense response (GO:0006952),Molecular Function: ADP binding (GO:0043531)	NULL	putative late blight resistance protein homolog R1B-14; K13457 disease resistance protein RPM1 (A)	Putative late blight resistance protein homolog R1B-12 OS=Solanum demissum GN=R1B-12 PE=3 SV=2	NBS-LRR class resistance protein Fy12-Ry12, partial [Sesamum indicum]	NB-ARC domain
La00G01455	Biological Process: defense response (GO:0006952),Molecular Function: ADP binding (GO:0043531)	NULL	putative late blight resistance protein homolog R1B-14; K13457 disease resistance protein RPM1 (A)	Putative late blight resistance protein homolog R1A-6 OS=Solanum demissum GN=R1A-6 PE=3 SV=2	PREDICTED: putative late blight resistance protein homolog R1B-8 [Erythranthe guttatus]	NB-ARC domain
La00G01456	Biological Process: defense response (GO:0006952),Molecular Function: ADP binding (GO:0043531)	NULL	putative late blight resistance protein homolog R1B-14; K13457 disease resistance protein RPM1 (A)	Putative late blight resistance protein homolog R1A-6 OS=Solanum demissum GN=R1A-6 PE=3 SV=2	PREDICTED: putative late blight resistance protein homolog R1B-16 [Erythranthe guttatus]	NB-ARC domain
La00G01457	Biological Process: defense response (GO:0006952),Molecular Function: ADP binding (GO:0043531)	NULL	putative late blight resistance protein homolog R1B-14; K13457 disease resistance protein RPM1 (A)	Putative late blight resistance protein homolog R1B-14 OS=Solanum demissum GN=R1B-14 PE=3 SV=1	PREDICTED: putative late blight resistance protein homolog R1B-16 [Erythranthe guttatus]	NB-ARC domain
La00G01458	Biological Process: defense response (GO:0006952),Molecular Function: ADP binding (GO:0043531)	NULL	putative late blight resistance protein homolog R1B-14; K13457 disease resistance protein RPM1 (A)	Putative late blight resistance protein homolog R1B-14 OS=Solanum demissum GN=R1B-14 PE=3 SV=1	PREDICTED: putative late blight resistance protein homolog R1B-16 [Erythranthe guttatus]	NB-ARC domain
block: 5
La25G00240	NA	NA	NA	Uncharacterized protein Cbei_0202 OS=Clostridium beijerinckii (strain ATCC 51743 / NCIMB 8052) GN=Cbei_0202 PE=4 SV=2	hypothetical protein MIMGU_mgv1a003836mg [Erythranthe guttata]	NA
La25G00241	NA	NA	NA	Uncharacterized protein Cbei_0202 OS=Clostridium beijerinckii (strain ATCC 51743 / NCIMB 8052) GN=Cbei_0202 PE=4 SV=2	PREDICTED: uncharacterized protein LOC105166324 isoform X2 [Sesamum indicum]	NA
La25G00242	NA	NA	NA	Uncharacterized protein Cbei_0202 OS=Clostridium beijerinckii (strain ATCC 51743 / NCIMB 8052) GN=Cbei_0202 PE=4 SV=2	PREDICTED: uncharacterized protein LOC105166324 isoform X2 [Sesamum indicum]	NA
La25G00243	NA	NA	NA	Uncharacterized protein Cbei_0202 OS=Clostridium beijerinckii (strain ATCC 51743 / NCIMB 8052) GN=Cbei_0202 PE=4 SV=2	hypothetical protein MIMGU_mgv1a003836mg [Erythranthe guttata]	NA
La25G00244	NA	NA	NA	Uncharacterized protein Cbei_0202 OS=Clostridium beijerinckii (strain ATCC 51743 / NCIMB 8052) GN=Cbei_0202 PE=4 SV=2	hypothetical protein MIMGU_mgv1a003836mg [Erythranthe guttata]	NA
block: 5
La12G02048	Molecular Function: transporter activity (GO:0005215),Biological Process: transport (GO:0006810),Cellular Component: membrane (GO:0016020)	Proton-dependent oligopeptide transporter family	protein NRT1/ PTR FAMILY 5.5-like; K14638 solute carrier family 15 (peptide/histidine transporter), member 3/4 (A)	Protein NRT1/ PTR FAMILY 5.5 OS=Arabidopsis thaliana GN=NPF5.5 PE=2 SV=1	PREDICTED: protein NRT1/ PTR FAMILY 5.5-like isoform X2 [Sesamum indicum]	POT family
La12G02049	NA	NA	protein NRT1/ PTR FAMILY 5.5-like; K14638 solute carrier family 15 (peptide/histidine transporter), member 3/4 (A)	Protein NRT1/ PTR FAMILY 4.5 OS=Arabidopsis thaliana GN=NPF4.5 PE=2 SV=1	PREDICTED: protein NRT1/ PTR FAMILY 5.5-like [Erythranthe guttatus]	NA
La12G02050	Molecular Function: transporter activity (GO:0005215),Biological Process: transport (GO:0006810),Cellular Component: membrane (GO:0016020)	Proton-dependent oligopeptide transporter family	protein NRT1/ PTR FAMILY 5.5-like; K14638 solute carrier family 15 (peptide/histidine transporter), member 3/4 (A)	Protein NRT1/ PTR FAMILY 5.5 OS=Arabidopsis thaliana GN=NPF5.5 PE=2 SV=1	PREDICTED: protein NRT1/ PTR FAMILY 5.5-like isoform X2 [Sesamum indicum]	POT family
La12G02051	Molecular Function: transporter activity (GO:0005215),Biological Process: transport (GO:0006810),Cellular Component: membrane (GO:0016020)	Proton-dependent oligopeptide transporter family	protein NRT1/ PTR FAMILY 5.5-like; K14638 solute carrier family 15 (peptide/histidine transporter), member 3/4 (A)	Protein NRT1/ PTR FAMILY 5.5 OS=Arabidopsis thaliana GN=NPF5.5 PE=2 SV=1	PREDICTED: protein NRT1/ PTR FAMILY 5.5-like isoform X2 [Sesamum indicum]	POT family
La12G02052	Molecular Function: transporter activity (GO:0005215),Biological Process: transport (GO:0006810),Cellular Component: membrane (GO:0016020)	Proton-dependent oligopeptide transporter family	protein NRT1/ PTR FAMILY 5.5-like; K14638 solute carrier family 15 (peptide/histidine transporter), member 3/4 (A)	Protein NRT1/ PTR FAMILY 5.5 OS=Arabidopsis thaliana GN=NPF5.5 PE=2 SV=1	PREDICTED: protein NRT1/ PTR FAMILY 5.5-like isoform X2 [Sesamum indicum]	POT family
block: 5
La00G04433	NA	Auxin-induced protein, ARG7	auxin-induced protein 6B-like; K14488 SAUR family protein (A)	Auxin-responsive protein SAUR15 OS=Arabidopsis thaliana GN=SAUR15 PE=2 SV=1	hypothetical protein MIMGU_mgv1a018099mg [Erythranthe guttata]	Auxin responsive protein
La00G04434	NA	Auxin-induced protein, ARG7	auxin-induced protein 6B-like; K14488 SAUR family protein (A)	Auxin-induced protein 10A5 OS=Glycine max PE=2 SV=1	hypothetical protein MIMGU_mgv1a018099mg [Erythranthe guttata]	Auxin responsive protein
La00G04435	NA	Auxin-induced protein, ARG7	auxin-induced protein 6B-like; K14488 SAUR family protein (A)	NA	hypothetical protein MIMGU_mgv1a016860mg [Erythranthe guttata]	Auxin responsive protein
La00G04436	NA	Auxin-induced protein, ARG7	auxin-induced protein 6B-like; K14488 SAUR family protein (A)	Auxin-responsive protein SAUR32 OS=Arabidopsis thaliana GN=SAUR32 PE=2 SV=1	hypothetical protein MIMGU_mgv1a025257mg [Erythranthe guttata]	Auxin responsive protein
La00G04437	NA	Auxin-induced protein, ARG7	auxin-induced protein 6B-like; K14488 SAUR family protein (A)	Auxin-responsive protein SAUR32 OS=Arabidopsis thaliana GN=SAUR32 PE=2 SV=1	hypothetical protein MIMGU_mgv1a025257mg [Erythranthe guttata]	Auxin responsive protein
block: 5
La09G00041	Molecular Function: protein binding (GO:0005515)	Leucine-rich repeat-containing N-terminal, type 2	Eix1; EIX receptor 1; K13466 EIX receptor 1/2 (A)	LRR receptor-like serine/threonine-protein kinase FLS2 OS=Arabidopsis thaliana GN=FLS2 PE=1 SV=1	PREDICTED: probable leucine-rich repeat receptor-like protein kinase At5g63930 [Sesamum indicum]	Leucine rich repeat N-terminal domain
La09G00042	Molecular Function: protein binding (GO:0005515)	Leucine-rich repeat	probable LRR receptor-like serine/threonine-protein kinase At4g36180; K13466 EIX receptor 1/2 (A)	LRR receptor-like serine/threonine-protein kinase RCH1 OS=Arabidopsis thaliana GN=RCH1 PE=2 SV=1	PREDICTED: probable leucine-rich repeat receptor-like protein kinase At5g63930 [Sesamum indicum]	Leucine rich repeat
La09G00043	Molecular Function: protein binding (GO:0005515)	Leucine-rich repeat, typical subtype	probable LRR receptor-like serine/threonine-protein kinase At4g36180; K13466 EIX receptor 1/2 (A)	Receptor-like protein 12 OS=Arabidopsis thaliana GN=RLP12 PE=2 SV=2	PREDICTED: probable leucine-rich repeat receptor-like protein kinase At5g63930 [Sesamum indicum]	Leucine rich repeat
La09G00044	Molecular Function: protein binding (GO:0005515)	Leucine-rich repeat-containing N-terminal, type 2	Eix1; EIX receptor 1; K13466 EIX receptor 1/2 (A)	LRR receptor-like serine/threonine-protein kinase FLS2 OS=Arabidopsis thaliana GN=FLS2 PE=1 SV=1	PREDICTED: probable leucine-rich repeat receptor-like protein kinase At5g63930 [Sesamum indicum]	Leucine rich repeat N-terminal domain
La09G00045	Molecular Function: protein binding (GO:0005515)	Leucine-rich repeat-containing N-terminal, type 2	Eix1; EIX receptor 1; K13466 EIX receptor 1/2 (A)	Receptor-like protein 12 OS=Arabidopsis thaliana GN=RLP12 PE=2 SV=2	PREDICTED: probable leucine-rich repeat receptor-like protein kinase At5g63930 [Sesamum indicum]	Leucine rich repeat N-terminal domain
block: 5
La11G00341	Biological Process: defense response (GO:0006952),Biological Process: response to biotic stimulus (GO:0009607)	Bet v I domain	NA	MLP-like protein 423 OS=Arabidopsis thaliana GN=MLP423 PE=2 SV=1	PREDICTED: MLP-like protein 423 [Sesamum indicum]	Pathogenesis-related protein Bet v I family
La11G00342	Biological Process: defense response (GO:0006952),Biological Process: response to biotic stimulus (GO:0009607)	Bet v I domain	NA	MLP-like protein 423 OS=Arabidopsis thaliana GN=MLP423 PE=2 SV=1	PREDICTED: MLP-like protein 423 [Sesamum indicum]	Pathogenesis-related protein Bet v I family
La11G00343	Biological Process: defense response (GO:0006952),Biological Process: response to biotic stimulus (GO:0009607)	Bet v I domain	NA	MLP-like protein 423 OS=Arabidopsis thaliana GN=MLP423 PE=2 SV=1	PREDICTED: MLP-like protein 423 [Erythranthe guttatus]	Pathogenesis-related protein Bet v I family
La11G00344	Biological Process: defense response (GO:0006952),Biological Process: response to biotic stimulus (GO:0009607)	Bet v I domain	NA	MLP-like protein 423 OS=Arabidopsis thaliana GN=MLP423 PE=2 SV=1	PREDICTED: MLP-like protein 423 [Erythranthe guttatus]	Pathogenesis-related protein Bet v I family
La11G00345	Biological Process: defense response (GO:0006952),Biological Process: response to biotic stimulus (GO:0009607)	Bet v I domain	NA	MLP-like protein 423 OS=Arabidopsis thaliana GN=MLP423 PE=2 SV=1	PREDICTED: MLP-like protein 423 [Sesamum indicum]	Pathogenesis-related protein Bet v I family
block: 5
La00G00285	NA	NA	NA	NA	PREDICTED: uncharacterized protein LOC105160688 [Sesamum indicum]	NA
La00G00286	NA	Late embryogenesis abundant protein, LEA-14	NA	Late embryogenesis abundant protein At1g64065 OS=Arabidopsis thaliana GN=At1g64065 PE=2 SV=1	PREDICTED: uncharacterized protein LOC105971628 [Erythranthe guttatus]	Late embryogenesis abundant protein
La00G00287	NA	Late embryogenesis abundant protein, LEA-14	NA	Late embryogenesis abundant protein At1g64065 OS=Arabidopsis thaliana GN=At1g64065 PE=2 SV=1	PREDICTED: uncharacterized protein LOC105971628 [Erythranthe guttatus]	Late embryogenesis abundant protein
La00G00288	NA	NA	NA	Late embryogenesis abundant protein At1g64065 OS=Arabidopsis thaliana GN=At1g64065 PE=2 SV=1	PREDICTED: uncharacterized protein LOC105160688 [Sesamum indicum]	NA
La00G00289	NA	Late embryogenesis abundant protein, LEA-14	NA	Late embryogenesis abundant protein At1g64065 OS=Arabidopsis thaliana GN=At1g64065 PE=2 SV=1	PREDICTED: uncharacterized protein LOC105160688 [Sesamum indicum]	Late embryogenesis abundant protein
block: 5
La17G01025	Molecular Function: transferase activity, transferring acyl groups other than amino-acyl groups (GO:0016747)	NULL	acetyl-CoA-benzylalcohol acetyltransferase-like; K13065 shikimate O-hydroxycinnamoyltransferase [EC:2.3.1.133] (A)	Pelargonidin 3-O-(6-caffeoylglucoside) 5-O-(6-O-malonylglucoside) 4'''-malonyltransferase OS=Salvia splendens PE=1 SV=1	RecName: Full=Pelargonidin 3-O-(6-caffeoylglucoside) 5-O-(6-O-malonylglucoside) 4'''-malonyltransferase; AltName: Full=Anthocyanin 5-O-glucoside-4'''-O-malonyltransferase 2; Short=Ss5MaT2 [Salvia splendens]	Transferase family
La17G01026	Molecular Function: transferase activity, transferring acyl groups other than amino-acyl groups (GO:0016747)	NULL	acetyl-CoA-benzylalcohol acetyltransferase-like; K13065 shikimate O-hydroxycinnamoyltransferase [EC:2.3.1.133] (A)	Pelargonidin 3-O-(6-caffeoylglucoside) 5-O-(6-O-malonylglucoside) 4'''-malonyltransferase OS=Salvia splendens PE=1 SV=1	RecName: Full=Pelargonidin 3-O-(6-caffeoylglucoside) 5-O-(6-O-malonylglucoside) 4'''-malonyltransferase; AltName: Full=Anthocyanin 5-O-glucoside-4'''-O-malonyltransferase 2; Short=Ss5MaT2 [Salvia splendens]	Transferase family
La17G01027	Molecular Function: transferase activity, transferring acyl groups other than amino-acyl groups (GO:0016747)	NULL	acetyl-CoA-benzylalcohol acetyltransferase-like; K13065 shikimate O-hydroxycinnamoyltransferase [EC:2.3.1.133] (A)	Pelargonidin 3-O-(6-caffeoylglucoside) 5-O-(6-O-malonylglucoside) 4'''-malonyltransferase OS=Salvia splendens PE=1 SV=1	RecName: Full=Pelargonidin 3-O-(6-caffeoylglucoside) 5-O-(6-O-malonylglucoside) 4'''-malonyltransferase; AltName: Full=Anthocyanin 5-O-glucoside-4'''-O-malonyltransferase 2; Short=Ss5MaT2 [Salvia splendens]	Transferase family
La17G01028	Molecular Function: transferase activity, transferring acyl groups other than amino-acyl groups (GO:0016747)	Transferase	vinorine synthase-like; K13065 shikimate O-hydroxycinnamoyltransferase [EC:2.3.1.133] (A)	Pelargonidin 3-O-(6-caffeoylglucoside) 5-O-(6-O-malonylglucoside) 4'''-malonyltransferase OS=Salvia splendens PE=1 SV=1	RecName: Full=Pelargonidin 3-O-(6-caffeoylglucoside) 5-O-(6-O-malonylglucoside) 4'''-malonyltransferase; AltName: Full=Anthocyanin 5-O-glucoside-4'''-O-malonyltransferase 2; Short=Ss5MaT2 [Salvia splendens]	Transferase family
La17G01029	Molecular Function: transferase activity, transferring acyl groups other than amino-acyl groups (GO:0016747)	NULL	acetyl-CoA-benzylalcohol acetyltransferase-like; K13065 shikimate O-hydroxycinnamoyltransferase [EC:2.3.1.133] (A)	Pelargonidin 3-O-(6-caffeoylglucoside) 5-O-(6-O-malonylglucoside) 4'''-malonyltransferase OS=Salvia splendens PE=1 SV=1	RecName: Full=Pelargonidin 3-O-(6-caffeoylglucoside) 5-O-(6-O-malonylglucoside) 4'''-malonyltransferase; AltName: Full=Anthocyanin 5-O-glucoside-4'''-O-malonyltransferase 2; Short=Ss5MaT2 [Salvia splendens]	Transferase family
block: 5
La20G00466	NA	Protein of unknown function wound-induced	NA	NA	hypothetical protein L484_018717 [Morus notabilis]	Wound-induced protein
La20G00467	NA	Protein of unknown function wound-induced	NA	NA	PREDICTED: uncharacterized protein LOC105174781 [Sesamum indicum]	Wound-induced protein
La20G00468	NA	Protein of unknown function wound-induced	NA	NA	PREDICTED: uncharacterized protein LOC105174781 [Sesamum indicum]	Wound-induced protein
La20G00469	NA	Protein of unknown function wound-induced	NA	NA	PREDICTED: uncharacterized protein LOC105174781 [Sesamum indicum]	Wound-induced protein
La20G00470	NA	Protein of unknown function wound-induced	NA	NA	PREDICTED: uncharacterized protein LOC105174782 [Sesamum indicum]	Wound-induced protein
block: 5
La20G02466	Molecular Function: sequence-specific DNA binding transcription factor activity (GO:0003700),Biological Process: regulation of transcription, DNA-dependent (GO:0006355)	NULL	CBF3; AP2 domain CBF protein; K09286 EREBP-like factor (A)	Dehydration-responsive element-binding protein 1C OS=Arabidopsis thaliana GN=DREB1C PE=2 SV=2	PREDICTED: dehydration-responsive element-binding protein 1B-like [Erythranthe guttatus]	AP2 domain
La20G02467	Molecular Function: sequence-specific DNA binding transcription factor activity (GO:0003700),Biological Process: regulation of transcription, DNA-dependent (GO:0006355)	NULL	dehydration-responsive element-binding protein 1A-like; K09286 EREBP-like factor (A)	Dehydration-responsive element-binding protein 1C OS=Arabidopsis thaliana GN=DREB1C PE=2 SV=2	PREDICTED: dehydration-responsive element-binding protein 1C-like [Erythranthe guttatus]	AP2 domain
La20G02468	Molecular Function: sequence-specific DNA binding transcription factor activity (GO:0003700),Biological Process: regulation of transcription, DNA-dependent (GO:0006355)	AP2/ERF domain	dehydration-responsive element-binding protein 1A-like; K09286 EREBP-like factor (A)	Dehydration-responsive element-binding protein 1C OS=Arabidopsis thaliana GN=DREB1C PE=2 SV=2	PREDICTED: dehydration-responsive element-binding protein 1C-like [Erythranthe guttatus]	AP2 domain
La20G02469	Molecular Function: sequence-specific DNA binding transcription factor activity (GO:0003700),Biological Process: regulation of transcription, DNA-dependent (GO:0006355)	AP2/ERF domain	dehydration-responsive element-binding protein 1A-like; K09286 EREBP-like factor (A)	Dehydration-responsive element-binding protein 1C OS=Arabidopsis thaliana GN=DREB1C PE=2 SV=2	PREDICTED: dehydration-responsive element-binding protein 1B-like [Erythranthe guttatus]	AP2 domain
La20G02471	Molecular Function: sequence-specific DNA binding transcription factor activity (GO:0003700),Biological Process: regulation of transcription, DNA-dependent (GO:0006355)	NULL	dehydration-responsive element-binding protein 1A-like; K09286 EREBP-like factor (A)	Dehydration-responsive element-binding protein 1C OS=Arabidopsis thaliana GN=DREB1C PE=2 SV=2	PREDICTED: dehydration-responsive element-binding protein 1B-like [Erythranthe guttatus]	AP2 domain
block: 5
La22G00795	NA	NULL	uncharacterized LOC105166296; K01404 leishmanolysin [EC:3.4.24.36] (A)	Calcium uniporter protein 5, mitochondrial OS=Arabidopsis thaliana GN=At1g57610 PE=2 SV=1	unnamed protein product [Coffea canephora]	Mitochondrial calcium uniporter
La22G00797	NA	NULL	uncharacterized LOC105166296; K01404 leishmanolysin [EC:3.4.24.36] (A)	Calcium uniporter protein 5, mitochondrial OS=Arabidopsis thaliana GN=At1g57610 PE=2 SV=1	PREDICTED: mitochondrial calcium uniporter regulatory subunit MCUb-like [Solanum tuberosum]	Mitochondrial calcium uniporter
La22G00798	NA	Coiled-coil domain containing protein 109, C-terminal	uncharacterized LOC105166296; K01404 leishmanolysin [EC:3.4.24.36] (A)	Calcium uniporter protein 5, mitochondrial OS=Arabidopsis thaliana GN=At1g57610 PE=2 SV=1	hypothetical protein M569_12668, partial [Genlisea aurea]	Mitochondrial calcium uniporter
La22G00800	NA	NULL	uncharacterized LOC105166296; K01404 leishmanolysin [EC:3.4.24.36] (A)	Calcium uniporter protein 5, mitochondrial OS=Arabidopsis thaliana GN=At1g57610 PE=2 SV=1	PREDICTED: mitochondrial calcium uniporter regulatory subunit MCUb-like [Solanum tuberosum]	Mitochondrial calcium uniporter
La22G00801	NA	Coiled-coil domain containing protein 109, C-terminal	uncharacterized LOC105166296; K01404 leishmanolysin [EC:3.4.24.36] (A)	Calcium uniporter protein 5, mitochondrial OS=Arabidopsis thaliana GN=At1g57610 PE=2 SV=1	hypothetical protein M569_12668, partial [Genlisea aurea]	Mitochondrial calcium uniporter
block: 5
La19G01659	NA	NA	Cyclophilin-like peptidyl-prolyl cis-trans isomerase family protein isoform 1; K03768 peptidyl-prolyl cis-trans isomerase B (cyclophilin B) [EC:5.2.1.8] (A)	NA	hypothetical protein MIMGU_mgv1a025553mg [Erythranthe guttata]	NA
La19G01660	NA	NA	Cyclophilin-like peptidyl-prolyl cis-trans isomerase family protein isoform 1; K03768 peptidyl-prolyl cis-trans isomerase B (cyclophilin B) [EC:5.2.1.8] (A)	NA	hypothetical protein MIMGU_mgv1a025553mg [Erythranthe guttata]	NA
La19G01661	NA	NA	Cyclophilin-like peptidyl-prolyl cis-trans isomerase family protein isoform 1; K03768 peptidyl-prolyl cis-trans isomerase B (cyclophilin B) [EC:5.2.1.8] (A)	NA	hypothetical protein MIMGU_mgv1a025553mg [Erythranthe guttata]	NA
La19G01662	NA	NA	Cyclophilin-like peptidyl-prolyl cis-trans isomerase family protein isoform 1; K03768 peptidyl-prolyl cis-trans isomerase B (cyclophilin B) [EC:5.2.1.8] (A)	NA	hypothetical protein MIMGU_mgv1a025553mg [Erythranthe guttata]	NA
La19G01663	NA	NA	Cyclophilin-like peptidyl-prolyl cis-trans isomerase family protein isoform 1; K03768 peptidyl-prolyl cis-trans isomerase B (cyclophilin B) [EC:5.2.1.8] (A)	NA	hypothetical protein MIMGU_mgv1a017810mg [Erythranthe guttata]	NA
block: 5
La04G01938	NA	Late embryogenesis abundant protein, LEA-14	NA	Late embryogenesis abundant protein At1g64065 OS=Arabidopsis thaliana GN=At1g64065 PE=2 SV=1	PREDICTED: uncharacterized protein LOC105160688 [Sesamum indicum]	Late embryogenesis abundant protein
La04G01939	NA	NA	NA	Late embryogenesis abundant protein At1g64065 OS=Arabidopsis thaliana GN=At1g64065 PE=2 SV=1	PREDICTED: uncharacterized protein LOC105160688 [Sesamum indicum]	NA
La04G01940	NA	Late embryogenesis abundant protein, LEA-14	NA	Late embryogenesis abundant protein At1g64065 OS=Arabidopsis thaliana GN=At1g64065 PE=2 SV=1	PREDICTED: uncharacterized protein LOC105160688 [Sesamum indicum]	Late embryogenesis abundant protein
La04G01941	NA	Late embryogenesis abundant protein, LEA-14	NA	Late embryogenesis abundant protein At1g64065 OS=Arabidopsis thaliana GN=At1g64065 PE=2 SV=1	PREDICTED: uncharacterized protein LOC105160688 [Sesamum indicum]	Late embryogenesis abundant protein
La04G01942	NA	Late embryogenesis abundant protein, LEA-14	NA	NA	PREDICTED: uncharacterized protein LOC105971629 [Erythranthe guttatus]	Late embryogenesis abundant protein
block: 5
La22G00198	Molecular Function: oxidoreductase activity (GO:0016491),Molecular Function: oxidoreductase activity, acting on paired donors, with incorporation or reduction of molecular oxygen, 2-oxoglutarate as one donor, and incorporation of one atom each of oxygen into both donors (GO:0016706),Biological Process: oxidation-reduction process (GO:0055114)	NULL	GA3ox1; gibberellin 3-beta-dioxygenase 1-like; K04124 gibberellin 3-beta-dioxygenase [EC:1.14.11.15] (A)	2-oxoglutarate-dependent dioxygenase DAO OS=Oryza sativa subsp. japonica GN=DAO PE=2 SV=2	PREDICTED: 2-oxoglutarate-dependent dioxygenase DAO-like [Sesamum indicum]	non-haem dioxygenase in morphine synthesis N-terminal
La22G00199	Molecular Function: oxidoreductase activity (GO:0016491),Molecular Function: oxidoreductase activity, acting on paired donors, with incorporation or reduction of molecular oxygen, 2-oxoglutarate as one donor, and incorporation of one atom each of oxygen into both donors (GO:0016706),Biological Process: oxidation-reduction process (GO:0055114)	NULL	gibberellin 3-beta-dioxygenase 1-like; K04124 gibberellin 3-beta-dioxygenase [EC:1.14.11.15] (A)	2-oxoglutarate-dependent dioxygenase DAO OS=Oryza sativa subsp. japonica GN=DAO PE=2 SV=2	PREDICTED: 2-oxoglutarate-dependent dioxygenase DAO-like [Sesamum indicum]	2OG-Fe(II) oxygenase superfamily
La22G00200	Molecular Function: oxidoreductase activity (GO:0016491),Molecular Function: oxidoreductase activity, acting on paired donors, with incorporation or reduction of molecular oxygen, 2-oxoglutarate as one donor, and incorporation of one atom each of oxygen into both donors (GO:0016706),Biological Process: oxidation-reduction process (GO:0055114)	NULL	GRMZM2G153359; gibberellin 2-beta-dioxygenase 8-like; K04125 gibberellin 2-oxidase [EC:1.14.11.13] (A)	2-oxoglutarate-dependent dioxygenase DAO OS=Oryza sativa subsp. japonica GN=DAO PE=2 SV=2	PREDICTED: 2-oxoglutarate-dependent dioxygenase DAO-like [Sesamum indicum]	2OG-Fe(II) oxygenase superfamily
La22G00201	Molecular Function: oxidoreductase activity (GO:0016491),Molecular Function: oxidoreductase activity, acting on paired donors, with incorporation or reduction of molecular oxygen, 2-oxoglutarate as one donor, and incorporation of one atom each of oxygen into both donors (GO:0016706),Biological Process: oxidation-reduction process (GO:0055114)	NULL	gibberellin 3-beta-dioxygenase 1-like; K04124 gibberellin 3-beta-dioxygenase [EC:1.14.11.15] (A)	2-oxoglutarate-dependent dioxygenase DAO OS=Oryza sativa subsp. japonica GN=DAO PE=2 SV=2	PREDICTED: 2-oxoglutarate-dependent dioxygenase DAO-like [Sesamum indicum]	2OG-Fe(II) oxygenase superfamily
La22G00202	Molecular Function: oxidoreductase activity (GO:0016491),Molecular Function: oxidoreductase activity, acting on paired donors, with incorporation or reduction of molecular oxygen, 2-oxoglutarate as one donor, and incorporation of one atom each of oxygen into both donors (GO:0016706),Biological Process: oxidation-reduction process (GO:0055114)	Oxoglutarate/iron-dependent dioxygenase	hypothetical protein; K06892 feruloyl-CoA ortho-hydroxylase [EC:1.14.11.-] (A)	2-oxoglutarate-dependent dioxygenase DAO OS=Oryza sativa subsp. japonica GN=DAO PE=2 SV=2	PREDICTED: 2-oxoglutarate-dependent dioxygenase DAO-like [Sesamum indicum]	2OG-Fe(II) oxygenase superfamily
block: 5
La07G01251	Biological Process: metabolic process (GO:0008152),Molecular Function: transferase activity, transferring hexosyl groups (GO:0016758)	UDP-glucuronosyl/UDP-glucosyltransferase	beta-D-glucosyl crocetin beta-1,6-glucosyltransferase-like; K12937 cyanidin-3-O-glucoside 2''-O-glucuronosyltransferase [EC:2.4.1.254] (A)	Beta-D-glucosyl crocetin beta-1,6-glucosyltransferase OS=Gardenia jasminoides GN=UGT94E5 PE=1 SV=1	PREDICTED: beta-D-glucosyl crocetin beta-1,6-glucosyltransferase-like [Sesamum indicum]	UDP-glucoronosyl and UDP-glucosyl transferase
La07G01252	Biological Process: metabolic process (GO:0008152),Molecular Function: transferase activity, transferring hexosyl groups (GO:0016758)	NULL	beta-D-glucosyl crocetin beta-1,6-glucosyltransferase-like; K12937 cyanidin-3-O-glucoside 2''-O-glucuronosyltransferase [EC:2.4.1.254] (A)	Beta-D-glucosyl crocetin beta-1,6-glucosyltransferase OS=Gardenia jasminoides GN=UGT94E5 PE=1 SV=1	PREDICTED: beta-D-glucosyl crocetin beta-1,6-glucosyltransferase-like [Sesamum indicum]	UDP-glucoronosyl and UDP-glucosyl transferase
La07G01253	Biological Process: metabolic process (GO:0008152),Molecular Function: transferase activity, transferring hexosyl groups (GO:0016758)	UDP-glucuronosyl/UDP-glucosyltransferase	crocetin glucoside glucosyltransferase-like; K12937 cyanidin-3-O-glucoside 2''-O-glucuronosyltransferase [EC:2.4.1.254] (A)	Beta-D-glucosyl crocetin beta-1,6-glucosyltransferase OS=Gardenia jasminoides GN=UGT94E5 PE=1 SV=1	PREDICTED: beta-D-glucosyl crocetin beta-1,6-glucosyltransferase-like [Sesamum indicum]	NA
La07G01254	Biological Process: metabolic process (GO:0008152),Molecular Function: transferase activity, transferring hexosyl groups (GO:0016758)	UDP-glucuronosyl/UDP-glucosyltransferase	beta-D-glucosyl crocetin beta-1,6-glucosyltransferase-like; K12937 cyanidin-3-O-glucoside 2''-O-glucuronosyltransferase [EC:2.4.1.254] (A)	Beta-D-glucosyl crocetin beta-1,6-glucosyltransferase OS=Gardenia jasminoides GN=UGT94E5 PE=1 SV=1	PREDICTED: beta-D-glucosyl crocetin beta-1,6-glucosyltransferase-like [Sesamum indicum]	UDP-glucoronosyl and UDP-glucosyl transferase
La07G01255	Biological Process: metabolic process (GO:0008152),Molecular Function: transferase activity, transferring hexosyl groups (GO:0016758)	NULL	crocetin glucoside glucosyltransferase-like; K12937 cyanidin-3-O-glucoside 2''-O-glucuronosyltransferase [EC:2.4.1.254] (A)	Beta-D-glucosyl crocetin beta-1,6-glucosyltransferase OS=Gardenia jasminoides GN=UGT94E5 PE=1 SV=1	PREDICTED: beta-D-glucosyl crocetin beta-1,6-glucosyltransferase-like [Sesamum indicum]	UDP-glucoronosyl and UDP-glucosyl transferase
block: 5
La09G00391	Molecular Function: transporter activity (GO:0005215),Biological Process: transport (GO:0006810),Cellular Component: membrane (GO:0016020)	Proton-dependent oligopeptide transporter family	protein NRT1/ PTR FAMILY 5.5-like; K14638 solute carrier family 15 (peptide/histidine transporter), member 3/4 (A)	Protein NRT1/ PTR FAMILY 5.5 OS=Arabidopsis thaliana GN=NPF5.5 PE=2 SV=1	PREDICTED: protein NRT1/ PTR FAMILY 5.5-like [Erythranthe guttatus]	POT family
La09G00392	Molecular Function: transporter activity (GO:0005215),Biological Process: transport (GO:0006810),Cellular Component: membrane (GO:0016020)	Proton-dependent oligopeptide transporter family	protein NRT1/ PTR FAMILY 5.5-like; K14638 solute carrier family 15 (peptide/histidine transporter), member 3/4 (A)	Protein NRT1/ PTR FAMILY 5.5 OS=Arabidopsis thaliana GN=NPF5.5 PE=2 SV=1	PREDICTED: protein NRT1/ PTR FAMILY 5.5-like isoform X2 [Sesamum indicum]	NA
La09G00393	Molecular Function: transporter activity (GO:0005215),Biological Process: transport (GO:0006810),Cellular Component: membrane (GO:0016020)	Proton-dependent oligopeptide transporter family	protein NRT1/ PTR FAMILY 5.5-like; K14638 solute carrier family 15 (peptide/histidine transporter), member 3/4 (A)	Protein NRT1/ PTR FAMILY 5.5 OS=Arabidopsis thaliana GN=NPF5.5 PE=2 SV=1	PREDICTED: protein NRT1/ PTR FAMILY 5.5-like isoform X2 [Sesamum indicum]	POT family
La09G00394	Molecular Function: transporter activity (GO:0005215),Biological Process: transport (GO:0006810),Cellular Component: membrane (GO:0016020)	NULL	protein NRT1/ PTR FAMILY 5.5-like; K14638 solute carrier family 15 (peptide/histidine transporter), member 3/4 (A)	Protein NRT1/ PTR FAMILY 5.6 OS=Arabidopsis thaliana GN=NPF5.6 PE=2 SV=1	PREDICTED: protein NRT1/ PTR FAMILY 5.5-like isoform X2 [Sesamum indicum]	POT family
La09G00395	Molecular Function: transporter activity (GO:0005215),Biological Process: transport (GO:0006810),Cellular Component: membrane (GO:0016020)	Proton-dependent oligopeptide transporter family	protein NRT1/ PTR FAMILY 5.5-like; K14638 solute carrier family 15 (peptide/histidine transporter), member 3/4 (A)	Protein NRT1/ PTR FAMILY 5.5 OS=Arabidopsis thaliana GN=NPF5.5 PE=2 SV=1	PREDICTED: protein NRT1/ PTR FAMILY 5.5-like isoform X2 [Sesamum indicum]	POT family
block: 5
La20G00804	Biological Process: metabolic process (GO:0008152),Molecular Function: oxidoreductase activity (GO:0016491)	Glucose/ribitol dehydrogenase	hydroxysteroid dehydrogenase-like protein 2 isoform X1; K02934 large subunit ribosomal protein L6e (A)	3-oxoacyl-[acyl-carrier-protein] reductase FabG OS=Thermotoga maritima (strain ATCC 43589 / MSB8 / DSM 3109 / JCM 10099) GN=fabG PE=3 SV=1	PREDICTED: 3-oxoacyl-[acyl-carrier-protein] reductase, chloroplastic-like [Erythranthe guttatus]	short chain dehydrogenase
La20G00805	Biological Process: metabolic process (GO:0008152),Molecular Function: oxidoreductase activity (GO:0016491)	Short-chain dehydrogenase/reductase SDR	hydroxysteroid dehydrogenase-like protein 2 isoform X1; K02934 large subunit ribosomal protein L6e (A)	3-oxoacyl-[acyl-carrier-protein] reductase FabG OS=Thermotoga maritima (strain ATCC 43589 / MSB8 / DSM 3109 / JCM 10099) GN=fabG PE=3 SV=1	unnamed protein product [Coffea canephora]	short chain dehydrogenase
La20G00806	Biological Process: metabolic process (GO:0008152),Molecular Function: oxidoreductase activity (GO:0016491)	Short-chain dehydrogenase/reductase SDR	hydroxysteroid dehydrogenase-like protein 2 isoform X1; K02934 large subunit ribosomal protein L6e (A)	Uncharacterized oxidoreductase Mb1385 OS=Mycobacterium bovis (strain ATCC BAA-935 / AF2122/97) GN=fabG2 PE=3 SV=1	PREDICTED: 3-oxoacyl-[acyl-carrier-protein] reductase, chloroplastic-like [Erythranthe guttatus]	Enoyl-(Acyl carrier protein) reductase
La20G00807	Biological Process: metabolic process (GO:0008152),Molecular Function: oxidoreductase activity (GO:0016491)	NULL	omega-6 fatty acid desaturase, endoplasmic reticulum isozyme 1-like; K10256 omega-6 fatty acid desaturase / acyl-lipid omega-6 desaturase (Delta-12 desaturase) [EC:1.14.19.6 1.14.19.22] (A)	3-oxoacyl-[acyl-carrier-protein] reductase FabG OS=Thermotoga maritima (strain ATCC 43589 / MSB8 / DSM 3109 / JCM 10099) GN=fabG PE=3 SV=1	PREDICTED: 3-oxoacyl-[acyl-carrier-protein] reductase, chloroplastic-like [Erythranthe guttatus]	short chain dehydrogenase
La20G00808	Biological Process: metabolic process (GO:0008152),Molecular Function: oxidoreductase activity (GO:0016491)	NULL	omega-6 fatty acid desaturase, endoplasmic reticulum isozyme 1-like; K10256 omega-6 fatty acid desaturase / acyl-lipid omega-6 desaturase (Delta-12 desaturase) [EC:1.14.19.6 1.14.19.22] (A)	3-oxoacyl-[acyl-carrier-protein] reductase FabG OS=Thermotoga maritima (strain ATCC 43589 / MSB8 / DSM 3109 / JCM 10099) GN=fabG PE=3 SV=1	PREDICTED: L-rhamnose-1-dehydrogenase-like [Sesamum indicum]	short chain dehydrogenase
block: 5
La04G00125	Molecular Function: polysaccharide binding (GO:0030247)	NULL	SORBIDRAFT_08g018520, Sb08g018520; hypothetical protein; K04730 interleukin-1 receptor-associated kinase 1 [EC:2.7.11.1] (A)	Wall-associated receptor kinase 5 OS=Arabidopsis thaliana GN=WAK5 PE=2 SV=1	unnamed protein product [Coffea canephora]	Wall-associated receptor kinase galacturonan-binding
La04G00126	Molecular Function: protein kinase activity (GO:0004672),Molecular Function: protein tyrosine kinase activity (GO:0004713),Molecular Function: ATP binding (GO:0005524),Biological Process: protein phosphorylation (GO:0006468)	NULL	wall-associated receptor kinase-like protein; K04733 interleukin-1 receptor-associated kinase 4 [EC:2.7.11.1] (A)	Wall-associated receptor kinase 3 OS=Arabidopsis thaliana GN=WAK3 PE=2 SV=2	wall-associated receptor kinase-like protein [Medicago truncatula]	Protein tyrosine kinase
La04G00127	Molecular Function: protein kinase activity (GO:0004672),Molecular Function: protein tyrosine kinase activity (GO:0004713),Molecular Function: calcium ion binding (GO:0005509),Molecular Function: protein binding (GO:0005515),Molecular Function: ATP binding (GO:0005524),Biological Process: protein phosphorylation (GO:0006468),Molecular Function: polysaccharide binding (GO:0030247)	NULL	SORBIDRAFT_02g002100, Sb02g002100; hypothetical protein; K04730 interleukin-1 receptor-associated kinase 1 [EC:2.7.11.1] (A)	Wall-associated receptor kinase 2 OS=Arabidopsis thaliana GN=WAK2 PE=1 SV=1	hypothetical protein EUGRSUZ_E03509 [Eucalyptus grandis]	Calcium-binding EGF domain
La04G00129	Molecular Function: protein kinase activity (GO:0004672),Molecular Function: protein tyrosine kinase activity (GO:0004713),Molecular Function: calcium ion binding (GO:0005509),Molecular Function: protein binding (GO:0005515),Molecular Function: ATP binding (GO:0005524),Biological Process: protein phosphorylation (GO:0006468),Molecular Function: polysaccharide binding (GO:0030247)	Wall-associated receptor kinase galacturonan-binding domain	SORBIDRAFT_02g002100, Sb02g002100; hypothetical protein; K04730 interleukin-1 receptor-associated kinase 1 [EC:2.7.11.1] (A)	Wall-associated receptor kinase 3 OS=Arabidopsis thaliana GN=WAK3 PE=2 SV=2	PREDICTED: wall-associated receptor kinase 2-like [Malus domestica]	Wall-associated receptor kinase galacturonan-binding
La04G00130	Molecular Function: protein kinase activity (GO:0004672),Molecular Function: protein tyrosine kinase activity (GO:0004713),Molecular Function: calcium ion binding (GO:0005509),Molecular Function: protein binding (GO:0005515),Molecular Function: ATP binding (GO:0005524),Biological Process: protein phosphorylation (GO:0006468),Molecular Function: polysaccharide binding (GO:0030247)	NULL	SORBIDRAFT_08g018520, Sb08g018520; hypothetical protein; K04730 interleukin-1 receptor-associated kinase 1 [EC:2.7.11.1] (A)	Wall-associated receptor kinase 3 OS=Arabidopsis thaliana GN=WAK3 PE=2 SV=2	PREDICTED: wall-associated receptor kinase 2-like [Sesamum indicum]	Protein kinase domain
block: 5
La22G00140	Molecular Function: methyltransferase activity (GO:0008168),Molecular Function: O-methyltransferase activity (GO:0008171),Molecular Function: protein dimerization activity (GO:0046983)	NULL	OMT2.1; O-methyltransferase; K16040 trans-resveratrol di-O-methyltransferase [EC:2.1.1.240] (A)	8-hydroxyquercetin 8-O-methyltransferase OS=Mentha piperita GN=OMT2 PE=1 SV=1	O-methyltransferase [Mentha x piperita]	Dimerisation domain
La22G00141	Molecular Function: methyltransferase activity (GO:0008168),Molecular Function: O-methyltransferase activity (GO:0008171),Molecular Function: protein dimerization activity (GO:0046983)	NULL	OMT2.1; O-methyltransferase; K16040 trans-resveratrol di-O-methyltransferase [EC:2.1.1.240] (A)	8-hydroxyquercetin 8-O-methyltransferase OS=Mentha piperita GN=OMT2 PE=1 SV=1	O-methyltransferase [Mentha x piperita]	Dimerisation domain
La22G00142	Molecular Function: protein dimerization activity (GO:0046983)	NULL	OMT2.1; O-methyltransferase; K16040 trans-resveratrol di-O-methyltransferase [EC:2.1.1.240] (A)	8-hydroxyquercetin 8-O-methyltransferase OS=Mentha piperita GN=OMT2 PE=1 SV=1	flavone 8-O-methyltransferase [Ocimum basilicum]	Dimerisation domain
La22G00143	Molecular Function: methyltransferase activity (GO:0008168),Molecular Function: O-methyltransferase activity (GO:0008171)	Caffeate O-methyltransferase (COMT) family	OMT2.1; O-methyltransferase; K16040 trans-resveratrol di-O-methyltransferase [EC:2.1.1.240] (A)	8-hydroxyquercetin 8-O-methyltransferase OS=Mentha piperita GN=OMT2 PE=1 SV=1	PREDICTED: trans-resveratrol di-O-methyltransferase-like [Sesamum indicum]	O-methyltransferase
La22G00144	Molecular Function: methyltransferase activity (GO:0008168),Molecular Function: O-methyltransferase activity (GO:0008171),Molecular Function: protein dimerization activity (GO:0046983)	NULL	OMT2.1; O-methyltransferase; K16040 trans-resveratrol di-O-methyltransferase [EC:2.1.1.240] (A)	Chavicol O-methyltransferase OS=Ocimum basilicum GN=CVOMT1 PE=1 SV=1	RecName: Full=Chavicol O-methyltransferase; AltName: Full=(Iso)eugenol O-methyltransferase CVOMT1; AltName: Full=S-adenosysl-L-methionine:(Iso)eugenol O-methyltransferase CVOMT1 [Ocimum basilicum]	Dimerisation domain
block: 5
La05G01962	NA	Calmodulin binding protein-like	NA	Calmodulin-binding protein 60 C OS=Arabidopsis thaliana GN=CBP60C PE=2 SV=1	PREDICTED: uncharacterized protein LOC105157172 isoform X2 [Sesamum indicum]	Calmodulin binding protein-like
La05G01964	NA	NULL	NA	Calmodulin-binding protein 60 A OS=Arabidopsis thaliana GN=CBP60A PE=2 SV=1	PREDICTED: uncharacterized protein LOC105157172 isoform X1 [Sesamum indicum]	Calmodulin binding protein-like
La05G01965	NA	Calmodulin binding protein-like	NA	Calmodulin-binding protein 60 A OS=Arabidopsis thaliana GN=CBP60A PE=2 SV=1	PREDICTED: uncharacterized protein LOC105157172 isoform X1 [Sesamum indicum]	Calmodulin binding protein-like
La05G01966	NA	NULL	NA	Calmodulin-binding protein 60 B OS=Arabidopsis thaliana GN=CBP60B PE=2 SV=1	PREDICTED: uncharacterized protein LOC105157172 isoform X1 [Sesamum indicum]	Calmodulin binding protein-like
La05G01967	NA	NULL	NA	Calmodulin-binding protein 60 A OS=Arabidopsis thaliana GN=CBP60A PE=2 SV=1	PREDICTED: uncharacterized protein LOC105157172 isoform X1 [Sesamum indicum]	Calmodulin binding protein-like
block: 5
La13G01876	NA	Cyclic nucleotide-binding domain	cyclic nucleotide-gated ion channel 1-like; K05391 cyclic nucleotide gated channel, other eukaryote (A)	Cyclic nucleotide-gated ion channel 1 OS=Arabidopsis thaliana GN=CNGC1 PE=1 SV=1	PREDICTED: cyclic nucleotide-gated ion channel 1-like [Sesamum indicum]	NA
La13G01877	Molecular Function: ion channel activity (GO:0005216),Biological Process: ion transport (GO:0006811),Cellular Component: membrane (GO:0016020),Biological Process: transmembrane transport (GO:0055085)	NULL	cyclic nucleotide-gated ion channel 1-like; K05391 cyclic nucleotide gated channel, other eukaryote (A)	Probable cyclic nucleotide-gated ion channel 10 OS=Arabidopsis thaliana GN=CNGC10 PE=2 SV=2	hypothetical protein MIMGU_mgv1a023022mg, partial [Erythranthe guttata]	Cyclic nucleotide-binding domain
La13G01878	NA	NULL	cyclic nucleotide-gated ion channel 1-like; K05391 cyclic nucleotide gated channel, other eukaryote (A)	Cyclic nucleotide-gated ion channel 1 OS=Arabidopsis thaliana GN=CNGC1 PE=1 SV=1	PREDICTED: cyclic nucleotide-gated ion channel 1 [Erythranthe guttatus]	Cyclic nucleotide-binding domain
La13G01879	NA	NULL	cyclic nucleotide-gated ion channel 1-like; K05391 cyclic nucleotide gated channel, other eukaryote (A)	Probable cyclic nucleotide-gated ion channel 10 OS=Arabidopsis thaliana GN=CNGC10 PE=2 SV=2	PREDICTED: cyclic nucleotide-gated ion channel 1 [Erythranthe guttatus]	Cyclic nucleotide-binding domain
La13G01880	NA	NULL	cyclic nucleotide-gated ion channel 1-like; K05391 cyclic nucleotide gated channel, other eukaryote (A)	Cyclic nucleotide-gated ion channel 1 OS=Arabidopsis thaliana GN=CNGC1 PE=1 SV=1	hypothetical protein MIMGU_mgv1a023022mg, partial [Erythranthe guttata]	Cyclic nucleotide-binding domain
block: 5
La13G00287	Molecular Function: protein kinase activity (GO:0004672),Molecular Function: protein tyrosine kinase activity (GO:0004713),Molecular Function: ATP binding (GO:0005524),Biological Process: protein phosphorylation (GO:0006468)	Serine/threonine- / dual specificity protein kinase, catalytic domain	hypothetical protein; K04730 interleukin-1 receptor-associated kinase 1 [EC:2.7.11.1] (A)	Cysteine-rich receptor-like protein kinase 6 OS=Arabidopsis thaliana GN=CRK6 PE=1 SV=1	hypothetical protein MIMGU_mgv1a020014mg [Erythranthe guttata]	Protein kinase domain
La13G00288	NA	NULL	G-type lectin S-receptor-like serine/threonine-protein kinase At4g27290; K04382 serine/threonine-protein phosphatase 2A catalytic subunit [EC:3.1.3.16] (A)	G-type lectin S-receptor-like serine/threonine-protein kinase At4g27290 OS=Arabidopsis thaliana GN=At4g27290 PE=3 SV=4	PREDICTED: G-type lectin S-receptor-like serine/threonine-protein kinase At4g27290 [Sesamum indicum]	D-mannose binding lectin
La13G00289	Molecular Function: protein kinase activity (GO:0004672),Molecular Function: protein serine/threonine kinase activity (GO:0004674),Molecular Function: protein tyrosine kinase activity (GO:0004713),Molecular Function: ATP binding (GO:0005524),Biological Process: protein phosphorylation (GO:0006468),Biological Process: recognition of pollen (GO:0048544)	Protein kinase domain	G-type lectin S-receptor-like serine/threonine-protein kinase SD1-1; K04733 interleukin-1 receptor-associated kinase 4 [EC:2.7.11.1] (A)	G-type lectin S-receptor-like serine/threonine-protein kinase At4g27290 OS=Arabidopsis thaliana GN=At4g27290 PE=3 SV=4	hypothetical protein MIMGU_mgv1a020014mg [Erythranthe guttata]	Domain of unknown function (DUF3403)
La13G00290	Molecular Function: protein kinase activity (GO:0004672),Molecular Function: protein tyrosine kinase activity (GO:0004713),Molecular Function: ATP binding (GO:0005524),Biological Process: protein phosphorylation (GO:0006468),Biological Process: recognition of pollen (GO:0048544)	PAN-2 domain	G-type lectin S-receptor-like serine/threonine-protein kinase SD1-1; K04733 interleukin-1 receptor-associated kinase 4 [EC:2.7.11.1] (A)	G-type lectin S-receptor-like serine/threonine-protein kinase At4g27290 OS=Arabidopsis thaliana GN=At4g27290 PE=3 SV=4	hypothetical protein MIMGU_mgv1a020014mg [Erythranthe guttata]	Wall-associated receptor kinase C-terminal
La13G00291	Molecular Function: protein kinase activity (GO:0004672),Molecular Function: protein serine/threonine kinase activity (GO:0004674),Molecular Function: protein tyrosine kinase activity (GO:0004713),Molecular Function: ATP binding (GO:0005524),Biological Process: protein phosphorylation (GO:0006468),Biological Process: recognition of pollen (GO:0048544)	Protein kinase domain	G-type lectin S-receptor-like serine/threonine-protein kinase SD1-1; K04733 interleukin-1 receptor-associated kinase 4 [EC:2.7.11.1] (A)	G-type lectin S-receptor-like serine/threonine-protein kinase At4g27290 OS=Arabidopsis thaliana GN=At4g27290 PE=3 SV=4	PREDICTED: uncharacterized protein LOC101262029 [Solanum lycopersicum]	Domain of unknown function (DUF3403)
block: 5
La06G01494	Molecular Function: transferase activity, transferring acyl groups other than amino-acyl groups (GO:0016747)	NULL	shikimate O-hydroxycinnamoyltransferase-like; K13065 shikimate O-hydroxycinnamoyltransferase [EC:2.3.1.133] (A)	Rosmarinate synthase OS=Plectranthus scutellarioides GN=RAS PE=1 SV=1	hydroxycinnamoyltransferase 2 [Glechoma hederacea]	Transferase family
La06G01496	Molecular Function: transferase activity, transferring acyl groups other than amino-acyl groups (GO:0016747)	NULL	transferase family protein; K13065 shikimate O-hydroxycinnamoyltransferase [EC:2.3.1.133] (A)	Shikimate O-hydroxycinnamoyltransferase OS=Nicotiana tabacum GN=HST PE=1 SV=1	hydroxycinnamoyltransferase 2 [Glechoma hederacea]	Transferase family
La06G01497	Molecular Function: transferase activity, transferring acyl groups other than amino-acyl groups (GO:0016747)	Transferase	shikimate O-hydroxycinnamoyltransferase; K13065 shikimate O-hydroxycinnamoyltransferase [EC:2.3.1.133] (A)	Rosmarinate synthase OS=Plectranthus scutellarioides GN=RAS PE=1 SV=1	hydroxycinnamoyltransferase 2 [Glechoma hederacea]	Transferase family
La06G01498	Molecular Function: transferase activity, transferring acyl groups other than amino-acyl groups (GO:0016747)	Transferase	POPTRDRAFT_554899; hypothetical protein; K13065 shikimate O-hydroxycinnamoyltransferase [EC:2.3.1.133] (A)	Shikimate O-hydroxycinnamoyltransferase OS=Arabidopsis thaliana GN=HST PE=2 SV=1	hydroxycinnamoyltransferase 2 [Glechoma hederacea]	Transferase family
La06G01499	Molecular Function: transferase activity, transferring acyl groups other than amino-acyl groups (GO:0016747)	NULL	shikimate O-hydroxycinnamoyltransferase-like; K13065 shikimate O-hydroxycinnamoyltransferase [EC:2.3.1.133] (A)	Rosmarinate synthase OS=Melissa officinalis GN=RAS PE=1 SV=1	hydroxycinnamoyltransferase 2 [Glechoma hederacea]	Transferase family
block: 5
La07G02022	Molecular Function: manganese ion binding (GO:0030145),Molecular Function: nutrient reservoir activity (GO:0045735)	Germin	uncharacterized LOC101250545; K11426 SET and MYND domain-containing protein (A)	Putative germin-like protein 2-1 OS=Oryza sativa subsp. japonica GN=Os02g0491600 PE=3 SV=1	PREDICTED: putative germin-like protein 2-1 isoform X1 [Sesamum indicum]	Cupin
La07G02023	Molecular Function: manganese ion binding (GO:0030145),Molecular Function: nutrient reservoir activity (GO:0045735)	NULL	uncharacterized LOC101250545; K11426 SET and MYND domain-containing protein (A)	Putative germin-like protein 2-3 OS=Oryza sativa subsp. japonica GN=Os02g0491800 PE=3 SV=1	PREDICTED: putative germin-like protein 2-1 isoform X1 [Sesamum indicum]	Cupin
La07G02024	Molecular Function: manganese ion binding (GO:0030145),Molecular Function: nutrient reservoir activity (GO:0045735)	NULL	uncharacterized LOC101250545; K11426 SET and MYND domain-containing protein (A)	Putative germin-like protein 2-1 OS=Oryza sativa subsp. japonica GN=Os02g0491600 PE=3 SV=1	PREDICTED: putative germin-like protein 2-1 [Sesamum indicum]	Cupin
La07G02025	Molecular Function: manganese ion binding (GO:0030145),Molecular Function: nutrient reservoir activity (GO:0045735)	Germin	uncharacterized LOC101250545; K11426 SET and MYND domain-containing protein (A)	Putative germin-like protein 2-2 OS=Oryza sativa subsp. japonica GN=Os02g0491700 PE=3 SV=1	PREDICTED: putative germin-like protein 2-3 [Sesamum indicum]	Cupin
La07G02026	Molecular Function: manganese ion binding (GO:0030145),Molecular Function: nutrient reservoir activity (GO:0045735)	Cupin 1	uncharacterized LOC101250545; K11426 SET and MYND domain-containing protein (A)	Putative germin-like protein 2-1 OS=Oryza sativa subsp. japonica GN=Os02g0491600 PE=3 SV=1	PREDICTED: putative germin-like protein 2-1 isoform X1 [Sesamum indicum]	Cupin
block: 5
La04G03499	Molecular Function: nucleotide binding (GO:0000166),Biological Process: defense response (GO:0006952),Molecular Function: nucleoside-triphosphatase activity (GO:0017111),Molecular Function: ADP binding (GO:0043531)	Disease resistance protein	calcium sensing receptor, chloroplastic; K13457 disease resistance protein RPM1 (A)	Probable disease resistance RPP8-like protein 2 OS=Arabidopsis thaliana GN=RPP8L2 PE=3 SV=1	PREDICTED: probable disease resistance protein At1g58602 [Sesamum indicum]	NB-ARC domain
La04G03501	Biological Process: defense response (GO:0006952),Molecular Function: ADP binding (GO:0043531)	NB-ARC	calcium sensing receptor, chloroplastic; K13457 disease resistance protein RPM1 (A)	Probable disease resistance RPP8-like protein 2 OS=Arabidopsis thaliana GN=RPP8L2 PE=3 SV=1	PREDICTED: probable disease resistance protein At1g58602 [Sesamum indicum]	NB-ARC domain
La04G03503	Biological Process: defense response (GO:0006952),Molecular Function: ADP binding (GO:0043531)	NB-ARC	calcium sensing receptor, chloroplastic; K13457 disease resistance protein RPM1 (A)	Probable disease resistance RPP8-like protein 2 OS=Arabidopsis thaliana GN=RPP8L2 PE=3 SV=1	PREDICTED: probable disease resistance protein At1g58602 [Sesamum indicum]	NB-ARC domain
La04G03505	Molecular Function: nucleotide binding (GO:0000166),Biological Process: defense response (GO:0006952),Molecular Function: nucleoside-triphosphatase activity (GO:0017111),Molecular Function: ADP binding (GO:0043531)	Disease resistance protein	calcium sensing receptor, chloroplastic; K13457 disease resistance protein RPM1 (A)	Disease resistance RPP8-like protein 3 OS=Arabidopsis thaliana GN=RPP8L3 PE=2 SV=1	PREDICTED: probable disease resistance protein At1g58602 [Sesamum indicum]	NB-ARC domain
La04G03507	Molecular Function: nucleotide binding (GO:0000166),Biological Process: defense response (GO:0006952),Molecular Function: nucleoside-triphosphatase activity (GO:0017111),Molecular Function: ADP binding (GO:0043531)	NULL	disease resistance protein RPP8-like; K13457 disease resistance protein RPM1 (A)	Disease resistance RPP8-like protein 3 OS=Arabidopsis thaliana GN=RPP8L3 PE=2 SV=1	PREDICTED: probable disease resistance protein At1g58602 [Sesamum indicum]	NB-ARC domain
block: 5
La06G00383	NA	Late embryogenesis abundant protein, LEA-14	NA	Late embryogenesis abundant protein At1g64065 OS=Arabidopsis thaliana GN=At1g64065 PE=2 SV=1	PREDICTED: uncharacterized protein LOC105160688 [Sesamum indicum]	Late embryogenesis abundant protein
La06G00385	NA	Late embryogenesis abundant protein, LEA-14	NA	Late embryogenesis abundant protein At1g64065 OS=Arabidopsis thaliana GN=At1g64065 PE=2 SV=1	PREDICTED: uncharacterized protein LOC105160688 [Sesamum indicum]	Late embryogenesis abundant protein
La06G00386	NA	Late embryogenesis abundant protein, LEA-14	NA	Late embryogenesis abundant protein At1g64065 OS=Arabidopsis thaliana GN=At1g64065 PE=2 SV=1	PREDICTED: uncharacterized protein LOC105971628 [Erythranthe guttatus]	Late embryogenesis abundant protein
La06G00387	NA	Late embryogenesis abundant protein, LEA-14	NA	Late embryogenesis abundant protein At1g64065 OS=Arabidopsis thaliana GN=At1g64065 PE=2 SV=1	PREDICTED: uncharacterized protein LOC105971628 [Erythranthe guttatus]	Late embryogenesis abundant protein
La06G00388	NA	NA	NA	NA	PREDICTED: uncharacterized protein LOC105971628 [Erythranthe guttatus]	NA
block: 5
La07G01242	Molecular Function: electron carrier activity (GO:0009055),Molecular Function: protein disulfide oxidoreductase activity (GO:0015035),Biological Process: cell redox homeostasis (GO:0045454)	Glutaredoxin subgroup	monothiol glutaredoxin-S4-like; K03676 glutaredoxin 3 (A)	Monothiol glutaredoxin-S5 OS=Arabidopsis thaliana GN=GRXS5 PE=3 SV=1	PREDICTED: monothiol glutaredoxin-S4-like [Sesamum indicum]	Glutaredoxin
La07G01243	Molecular Function: electron carrier activity (GO:0009055),Molecular Function: protein disulfide oxidoreductase activity (GO:0015035),Biological Process: cell redox homeostasis (GO:0045454)	NULL	monothiol glutaredoxin-S4-like; K03676 glutaredoxin 3 (A)	Monothiol glutaredoxin-S5 OS=Arabidopsis thaliana GN=GRXS5 PE=3 SV=1	PREDICTED: monothiol glutaredoxin-S4-like [Sesamum indicum]	Glutaredoxin
La07G01244	Molecular Function: electron carrier activity (GO:0009055),Molecular Function: protein disulfide oxidoreductase activity (GO:0015035),Biological Process: cell redox homeostasis (GO:0045454)	Glutaredoxin	monothiol glutaredoxin-S4-like; K03676 glutaredoxin 3 (A)	Monothiol glutaredoxin-S4 OS=Arabidopsis thaliana GN=GRXS4 PE=3 SV=1	PREDICTED: monothiol glutaredoxin-S4-like [Sesamum indicum]	Glutaredoxin
La07G01245	Molecular Function: electron carrier activity (GO:0009055),Molecular Function: protein disulfide oxidoreductase activity (GO:0015035),Biological Process: cell redox homeostasis (GO:0045454)	NULL	monothiol glutaredoxin-S4-like; K03676 glutaredoxin 3 (A)	Monothiol glutaredoxin-S5 OS=Arabidopsis thaliana GN=GRXS5 PE=3 SV=1	PREDICTED: monothiol glutaredoxin-S4-like [Sesamum indicum]	Glutaredoxin
La07G01246	Molecular Function: electron carrier activity (GO:0009055),Molecular Function: protein disulfide oxidoreductase activity (GO:0015035),Biological Process: cell redox homeostasis (GO:0045454)	Glutaredoxin	monothiol glutaredoxin-S4-like; K03676 glutaredoxin 3 (A)	Monothiol glutaredoxin-S4 OS=Arabidopsis thaliana GN=GRXS4 PE=3 SV=1	PREDICTED: monothiol glutaredoxin-S4-like [Sesamum indicum]	Glutaredoxin
block: 5
La21G00006	Biological Process: defense response (GO:0006952),Molecular Function: ADP binding (GO:0043531)	NB-ARC	putative late blight resistance protein homolog R1B-14; K13457 disease resistance protein RPM1 (A)	Putative late blight resistance protein homolog R1B-8 OS=Solanum demissum GN=R1B-8 PE=5 SV=1	PREDICTED: putative late blight resistance protein homolog R1B-17 [Erythranthe guttatus]	NB-ARC domain
La21G00007	NA	NA	putative late blight resistance protein homolog R1B-14; K13457 disease resistance protein RPM1 (A)	Putative late blight resistance protein homolog R1B-16 OS=Solanum demissum GN=R1B-16 PE=3 SV=1	PREDICTED: putative late blight resistance protein homolog R1B-14 [Sesamum indicum]	NA
La21G00008	Biological Process: defense response (GO:0006952),Molecular Function: ADP binding (GO:0043531)	NULL	putative late blight resistance protein homolog R1B-14; K13457 disease resistance protein RPM1 (A)	Putative late blight resistance protein homolog R1B-8 OS=Solanum demissum GN=R1B-8 PE=5 SV=1	PREDICTED: putative late blight resistance protein homolog R1B-17 [Erythranthe guttatus]	NB-ARC domain
La21G00009	NA	NULL	putative late blight resistance protein homolog R1B-14; K13457 disease resistance protein RPM1 (A)	Putative late blight resistance protein homolog R1B-16 OS=Solanum demissum GN=R1B-16 PE=3 SV=1	PREDICTED: putative late blight resistance protein homolog R1B-14 [Sesamum indicum]	NA
La21G00010	Biological Process: defense response (GO:0006952),Molecular Function: ADP binding (GO:0043531)	NB-ARC	putative late blight resistance protein homolog R1B-14; K13457 disease resistance protein RPM1 (A)	Putative late blight resistance protein homolog R1B-16 OS=Solanum demissum GN=R1B-16 PE=3 SV=1	PREDICTED: putative late blight resistance protein homolog R1B-17 [Erythranthe guttatus]	NB-ARC domain
block: 5
La24G01856	Molecular Function: protein binding (GO:0005515)	MATH	uncharacterized LOC104427090; K10523 speckle-type POZ protein (A)	NA	hypothetical protein MIMGU_mgv1a023577mg [Erythranthe guttata]	NA
La24G01857	Molecular Function: protein binding (GO:0005515)	MATH	ubiquitin carboxyl-terminal hydrolase 13-like; K11838 ubiquitin carboxyl-terminal hydrolase 7 [EC:3.4.19.12] (A)	MATH domain and coiled-coil domain-containing protein At3g58270 OS=Arabidopsis thaliana GN=At3g58270 PE=2 SV=1	hypothetical protein MIMGU_mgv1a023974mg, partial [Erythranthe guttata]	NA
La24G01858	Molecular Function: protein binding (GO:0005515)	MATH	BTB/POZ and MATH domain-containing protein 3-like; K10523 speckle-type POZ protein (A)	Ubiquitin carboxyl-terminal hydrolase 12 OS=Arabidopsis thaliana GN=UBP12 PE=1 SV=2	PREDICTED: uncharacterized protein LOC105953882 [Erythranthe guttatus]	MATH domain
La24G01859	Molecular Function: protein binding (GO:0005515)	NULL	uncharacterized LOC104427090; K10523 speckle-type POZ protein (A)	Ubiquitin carboxyl-terminal hydrolase 12 OS=Arabidopsis thaliana GN=UBP12 PE=1 SV=2	PREDICTED: uncharacterized protein LOC105958936 [Erythranthe guttatus]	MATH domain
La24G01861	Molecular Function: protein binding (GO:0005515)	NULL	hypothetical protein; K10523 speckle-type POZ protein (A)	Ubiquitin carboxyl-terminal hydrolase 13 OS=Arabidopsis thaliana GN=UBP13 PE=1 SV=1	PREDICTED: probable inactive serine/threonine-protein kinase fnkC [Erythranthe guttatus]	MATH domain
block: 4
La22G01837	Cellular Component: cytoplasm (GO:0005737),Biological Process: lipid metabolic process (GO:0006629),Cellular Component: integral to membrane (GO:0016021),Molecular Function: oxidoreductase activity, acting on the CH-CH group of donors (GO:0016627)	NULL	very-long-chain enoyl-CoA reductase-like; K10258 very-long-chain enoyl-CoA reductase [EC:1.3.1.93] (A)	Very-long-chain enoyl-CoA reductase OS=Dictyostelium discoideum GN=gpsn2 PE=3 SV=1	PREDICTED: very-long-chain enoyl-CoA reductase-like [Sesamum indicum]	3-oxo-5-alpha-steroid 4-dehydrogenase
La22G01838	Cellular Component: cytoplasm (GO:0005737),Biological Process: lipid metabolic process (GO:0006629),Cellular Component: integral to membrane (GO:0016021),Molecular Function: oxidoreductase activity, acting on the CH-CH group of donors (GO:0016627)	NULL	very-long-chain enoyl-CoA reductase-like; K10258 very-long-chain enoyl-CoA reductase [EC:1.3.1.93] (A)	Very-long-chain enoyl-CoA reductase OS=Dictyostelium discoideum GN=gpsn2 PE=3 SV=1	PREDICTED: 3-oxo-5-alpha-steroid 4-dehydrogenase 2-like [Sesamum indicum]	3-oxo-5-alpha-steroid 4-dehydrogenase
La22G01839	Cellular Component: cytoplasm (GO:0005737),Biological Process: lipid metabolic process (GO:0006629),Cellular Component: integral to membrane (GO:0016021),Molecular Function: oxidoreductase activity, acting on the CH-CH group of donors (GO:0016627)	NULL	very-long-chain enoyl-CoA reductase-like; K10258 very-long-chain enoyl-CoA reductase [EC:1.3.1.93] (A)	Very-long-chain enoyl-CoA reductase OS=Dictyostelium discoideum GN=gpsn2 PE=3 SV=1	PREDICTED: very-long-chain enoyl-CoA reductase-like [Sesamum indicum]	3-oxo-5-alpha-steroid 4-dehydrogenase
La22G01840	Cellular Component: cytoplasm (GO:0005737),Biological Process: lipid metabolic process (GO:0006629),Cellular Component: integral to membrane (GO:0016021),Molecular Function: oxidoreductase activity, acting on the CH-CH group of donors (GO:0016627)	NULL	very-long-chain enoyl-CoA reductase-like; K10258 very-long-chain enoyl-CoA reductase [EC:1.3.1.93] (A)	Very-long-chain enoyl-CoA reductase OS=Dictyostelium discoideum GN=gpsn2 PE=3 SV=1	PREDICTED: 3-oxo-5-alpha-steroid 4-dehydrogenase 2-like [Sesamum indicum]	3-oxo-5-alpha-steroid 4-dehydrogenase
block: 4
La21G00246	Biological Process: defense response (GO:0006952),Molecular Function: ADP binding (GO:0043531)	NB-ARC	putative disease resistance protein At1g50180; K13457 disease resistance protein RPM1 (A)	Disease resistance protein RPP8 OS=Arabidopsis thaliana GN=RPP8 PE=1 SV=2	hypothetical protein MIMGU_mgv1a018451mg [Erythranthe guttata]	NB-ARC domain
La21G00247	NA	NA	NA	NA	PREDICTED: putative disease resistance protein At1g50180 [Vitis vinifera]	NA
La21G00248	Biological Process: defense response (GO:0006952),Molecular Function: ADP binding (GO:0043531)	NULL	putative disease resistance protein At1g50180; K13457 disease resistance protein RPM1 (A)	Disease resistance protein RPP8 OS=Arabidopsis thaliana GN=RPP8 PE=1 SV=2	hypothetical protein MIMGU_mgv1a020523mg [Erythranthe guttata]	NB-ARC domain
La21G00249	Biological Process: defense response (GO:0006952),Molecular Function: ADP binding (GO:0043531)	NB-ARC	putative disease resistance protein At1g50180; K13457 disease resistance protein RPM1 (A)	Disease resistance protein RPP8 OS=Arabidopsis thaliana GN=RPP8 PE=1 SV=2	hypothetical protein MIMGU_mgv1a018451mg [Erythranthe guttata]	NB-ARC domain
block: 4
La04G00353	Biological Process: lipid biosynthetic process (GO:0008610)	Mycolic acid cyclopropane synthase	uncharacterized LOC105171751; K00574 cyclopropane-fatty-acyl-phospholipid synthase [EC:2.1.1.79] (A)	Tuberculostearic acid methyltransferase UfaA1 OS=Mycobacterium tuberculosis (strain ATCC 25618 / H37Rv) GN=ufaA1 PE=1 SV=3	PREDICTED: uncharacterized protein LOC105171751 [Sesamum indicum]	Mycolic acid cyclopropane synthetase
La04G00354	Biological Process: lipid biosynthetic process (GO:0008610)	NULL	uncharacterized LOC105171752; K00574 cyclopropane-fatty-acyl-phospholipid synthase [EC:2.1.1.79] (A)	Probable fatty acid methyltransferase OS=Pseudomonas putida PE=3 SV=1	PREDICTED: uncharacterized protein LOC105171752 isoform X2 [Sesamum indicum]	Mycolic acid cyclopropane synthetase
La04G00355	NA	NULL	uncharacterized LOC105171752; K00574 cyclopropane-fatty-acyl-phospholipid synthase [EC:2.1.1.79] (A)	Protoporphyrinogen oxidase, chloroplastic/mitochondrial OS=Spinacia oleracea GN=POX2 PE=1 SV=1	PREDICTED: uncharacterized protein LOC105171752 isoform X1 [Sesamum indicum]	NAD(P)-binding Rossmann-like domain
La04G00356	Biological Process: lipid biosynthetic process (GO:0008610)	Mycolic acid cyclopropane synthase	uncharacterized LOC105171752; K00574 cyclopropane-fatty-acyl-phospholipid synthase [EC:2.1.1.79] (A)	Tuberculostearic acid methyltransferase UfaA1 OS=Mycobacterium tuberculosis (strain ATCC 25618 / H37Rv) GN=ufaA1 PE=1 SV=3	PREDICTED: uncharacterized protein LOC105171752 isoform X2 [Sesamum indicum]	Mycolic acid cyclopropane synthetase
block: 4
La00G00359	Biological Process: lipid transport (GO:0006869),Molecular Function: lipid binding (GO:0008289)	Plant lipid transfer protein/Par allergen	NA	Non-specific lipid-transfer protein 4 OS=Oryza sativa subsp. japonica GN=Os12g0114500 PE=3 SV=2	PREDICTED: probable non-specific lipid-transfer protein 3 [Sesamum indicum]	Probable lipid transfer
La00G00360	Biological Process: lipid transport (GO:0006869),Molecular Function: lipid binding (GO:0008289)	Plant lipid transfer protein/Par allergen	NA	Probable non-specific lipid-transfer protein 3 OS=Triticum aestivum GN=LTP3 PE=2 SV=1	PREDICTED: probable non-specific lipid-transfer protein 3 [Sesamum indicum]	Probable lipid transfer
La00G00361	Biological Process: lipid transport (GO:0006869),Molecular Function: lipid binding (GO:0008289)	Plant lipid transfer protein/Par allergen	NA	Probable non-specific lipid-transfer protein 3 OS=Triticum aestivum GN=LTP3 PE=2 SV=1	PREDICTED: probable non-specific lipid-transfer protein 3 [Sesamum indicum]	Probable lipid transfer
La00G00362	Biological Process: lipid transport (GO:0006869),Molecular Function: lipid binding (GO:0008289)	Plant lipid transfer protein/Par allergen	NA	Probable non-specific lipid-transfer protein 3 OS=Triticum aestivum GN=LTP3 PE=2 SV=1	PREDICTED: probable non-specific lipid-transfer protein 3 [Sesamum indicum]	Probable lipid transfer
block: 4
La07G00416	NA	NULL	glucomannan 4-beta-mannosyltransferase 2-like; K13680 beta-mannan synthase [EC:2.4.1.32] (A)	Glucomannan 4-beta-mannosyltransferase 2 OS=Arabidopsis thaliana GN=CSLA2 PE=2 SV=1	PREDICTED: glucomannan 4-beta-mannosyltransferase 1-like [Erythranthe guttatus]	Glycosyltransferase like family 2
La07G00417	NA	NULL	glucomannan 4-beta-mannosyltransferase 2-like; K13680 beta-mannan synthase [EC:2.4.1.32] (A)	Glucomannan 4-beta-mannosyltransferase 2 OS=Arabidopsis thaliana GN=CSLA2 PE=2 SV=1	PREDICTED: glucomannan 4-beta-mannosyltransferase 2-like [Sesamum indicum]	Glycosyltransferase like family 2
La07G00419	NA	NULL	glucomannan 4-beta-mannosyltransferase 2-like; K13680 beta-mannan synthase [EC:2.4.1.32] (A)	Glucomannan 4-beta-mannosyltransferase 2 OS=Arabidopsis thaliana GN=CSLA2 PE=2 SV=1	PREDICTED: glucomannan 4-beta-mannosyltransferase 2-like [Sesamum indicum]	Glycosyltransferase like family 2
La07G00420	NA	NULL	glucomannan 4-beta-mannosyltransferase 2-like; K13680 beta-mannan synthase [EC:2.4.1.32] (A)	Glucomannan 4-beta-mannosyltransferase 2 OS=Arabidopsis thaliana GN=CSLA2 PE=2 SV=1	PREDICTED: glucomannan 4-beta-mannosyltransferase 2-like [Sesamum indicum]	Glycosyltransferase like family 2
block: 4
La04G02560	Biological Process: metabolic process (GO:0008152),Molecular Function: oxidoreductase activity (GO:0016491)	Short-chain dehydrogenase/reductase SDR	omega-6 fatty acid desaturase, endoplasmic reticulum isozyme 1-like; K10256 omega-6 fatty acid desaturase / acyl-lipid omega-6 desaturase (Delta-12 desaturase) [EC:1.14.19.6 1.14.19.22] (A)	Uncharacterized oxidoreductase SSP1627 OS=Staphylococcus saprophyticus subsp. saprophyticus (strain ATCC 15305 / DSM 20229) GN=SSP1627 PE=3 SV=1	PREDICTED: 3-oxoacyl-[acyl-carrier-protein] reductase, chloroplastic-like isoform X2 [Sesamum indicum]	short chain dehydrogenase
La04G02561	Biological Process: metabolic process (GO:0008152),Molecular Function: oxidoreductase activity (GO:0016491)	NULL	hydroxysteroid dehydrogenase-like protein 2 isoform X1; K02934 large subunit ribosomal protein L6e (A)	3-oxoacyl-[acyl-carrier-protein] reductase FabG OS=Thermotoga maritima (strain ATCC 43589 / MSB8 / DSM 3109 / JCM 10099) GN=fabG PE=3 SV=1	unnamed protein product [Coffea canephora]	short chain dehydrogenase
La04G02562	Biological Process: metabolic process (GO:0008152),Molecular Function: oxidoreductase activity (GO:0016491)	Glucose/ribitol dehydrogenase	omega-6 fatty acid desaturase, endoplasmic reticulum isozyme 1-like; K10256 omega-6 fatty acid desaturase / acyl-lipid omega-6 desaturase (Delta-12 desaturase) [EC:1.14.19.6 1.14.19.22] (A)	L-xylulose reductase OS=Caenorhabditis elegans GN=dhs-21 PE=1 SV=2	PREDICTED: 3-oxoacyl-[acyl-carrier-protein] reductase, chloroplastic-like [Erythranthe guttatus]	short chain dehydrogenase
La04G02563	Biological Process: metabolic process (GO:0008152),Molecular Function: oxidoreductase activity (GO:0016491)	Short-chain dehydrogenase/reductase SDR	hydroxysteroid dehydrogenase-like protein 2 isoform X1; K02934 large subunit ribosomal protein L6e (A)	3-oxoacyl-[acyl-carrier-protein] reductase FabG OS=Thermotoga maritima (strain ATCC 43589 / MSB8 / DSM 3109 / JCM 10099) GN=fabG PE=3 SV=1	unnamed protein product [Coffea canephora]	short chain dehydrogenase
block: 4
La26G00359	Biological Process: metabolic process (GO:0008152),Molecular Function: transferase activity, transferring hexosyl groups (GO:0016758)	UDP-glucuronosyl/UDP-glucosyltransferase	hypothetical protein; K04628 2-hydroxyacylsphingosine 1-beta-galactosyltransferase [EC:2.4.1.45] (A)	UDP-glucose iridoid glucosyltransferase OS=Catharanthus roseus GN=UGT76A2 PE=1 SV=1	hypothetical protein MIMGU_mgv1a023633mg [Erythranthe guttata]	NA
La26G00360	Biological Process: metabolic process (GO:0008152),Molecular Function: transferase activity, transferring hexosyl groups (GO:0016758)	UDP-glucuronosyl/UDP-glucosyltransferase	UDP-glucose iridoid glucosyltransferase-like; K00699 glucuronosyltransferase [EC:2.4.1.17] (A)	UDP-glucose iridoid glucosyltransferase OS=Catharanthus roseus GN=UGT76A2 PE=1 SV=1	hypothetical protein MIMGU_mgv1a023633mg [Erythranthe guttata]	UDP-glucoronosyl and UDP-glucosyl transferase
La26G00361	Biological Process: metabolic process (GO:0008152),Molecular Function: transferase activity, transferring hexosyl groups (GO:0016758)	UDP-glucuronosyl/UDP-glucosyltransferase	UDP-glucose iridoid glucosyltransferase-like; K00699 glucuronosyltransferase [EC:2.4.1.17] (A)	UDP-glucose iridoid glucosyltransferase OS=Catharanthus roseus GN=UGT76A2 PE=1 SV=1	hypothetical protein MIMGU_mgv1a023633mg [Erythranthe guttata]	UDP-glucoronosyl and UDP-glucosyl transferase
La26G00362	Biological Process: metabolic process (GO:0008152),Molecular Function: transferase activity, transferring hexosyl groups (GO:0016758)	UDP-glucuronosyl/UDP-glucosyltransferase	UDP-glucose iridoid glucosyltransferase-like; K00699 glucuronosyltransferase [EC:2.4.1.17] (A)	UDP-glucose iridoid glucosyltransferase OS=Catharanthus roseus GN=UGT76A2 PE=1 SV=1	hypothetical protein MIMGU_mgv1a023633mg [Erythranthe guttata]	UDP-glucoronosyl and UDP-glucosyl transferase
block: 4
La09G00542	Molecular Function: ion channel activity (GO:0005216),Biological Process: ion transport (GO:0006811),Cellular Component: membrane (GO:0016020),Biological Process: transmembrane transport (GO:0055085)	NULL	cyclic nucleotide-gated ion channel 1-like; K05391 cyclic nucleotide gated channel, other eukaryote (A)	Cyclic nucleotide-gated ion channel 1 OS=Arabidopsis thaliana GN=CNGC1 PE=1 SV=1	PREDICTED: cyclic nucleotide-gated ion channel 1-like [Sesamum indicum]	Cyclic nucleotide-binding domain
La09G00543	NA	NULL	cyclic nucleotide-gated ion channel 1-like; K05391 cyclic nucleotide gated channel, other eukaryote (A)	Cyclic nucleotide-gated ion channel 1 OS=Arabidopsis thaliana GN=CNGC1 PE=1 SV=1	PREDICTED: cyclic nucleotide-gated ion channel 1-like [Sesamum indicum]	NA
La09G00544	Molecular Function: ion channel activity (GO:0005216),Biological Process: ion transport (GO:0006811),Cellular Component: membrane (GO:0016020),Biological Process: transmembrane transport (GO:0055085)	NULL	cyclic nucleotide-gated ion channel 1-like; K05391 cyclic nucleotide gated channel, other eukaryote (A)	Cyclic nucleotide-gated ion channel 1 OS=Arabidopsis thaliana GN=CNGC1 PE=1 SV=1	hypothetical protein MIMGU_mgv1a023022mg, partial [Erythranthe guttata]	Ion transport protein
La09G00545	Molecular Function: protein binding (GO:0005515)	IQ motif, EF-hand binding site	cyclic nucleotide-gated ion channel 1-like; K05391 cyclic nucleotide gated channel, other eukaryote (A)	Cyclic nucleotide-gated ion channel 1 OS=Arabidopsis thaliana GN=CNGC1 PE=1 SV=1	PREDICTED: cyclic nucleotide-gated ion channel 1-like [Sesamum indicum]	Cyclic nucleotide-binding domain
block: 4
La01G00210	Molecular Function: iron ion binding (GO:0005506),Molecular Function: electron carrier activity (GO:0009055),Molecular Function: oxidoreductase activity, acting on paired donors, with incorporation or reduction of molecular oxygen (GO:0016705),Molecular Function: heme binding (GO:0020037),Biological Process: oxidation-reduction process (GO:0055114)	Cytochrome P450, E-class, group I	cytochrome P450 CYP82D47-like; K17961 cytochrome P450, family 82, subfamily G, polypeptide 1 [EC:1.14.-.-] (A)	Cytochrome P450 82C2 OS=Arabidopsis thaliana GN=CYP82C2 PE=2 SV=2	cytochrome P450 CYP82V2 [Salvia miltiorrhiza]	Cytochrome P450
La01G00211	Molecular Function: iron ion binding (GO:0005506),Molecular Function: electron carrier activity (GO:0009055),Molecular Function: oxidoreductase activity, acting on paired donors, with incorporation or reduction of molecular oxygen (GO:0016705),Molecular Function: heme binding (GO:0020037),Biological Process: oxidation-reduction process (GO:0055114)	Cytochrome P450, E-class, group I	hypothetical protein; K00517 [EC:1.14.-.-] (A)	Cytochrome P450 82C2 OS=Arabidopsis thaliana GN=CYP82C2 PE=2 SV=2	cytochrome P450 CYP82V2 [Salvia miltiorrhiza]	Cytochrome P450
La01G00213	Molecular Function: iron ion binding (GO:0005506),Molecular Function: electron carrier activity (GO:0009055),Molecular Function: oxidoreductase activity, acting on paired donors, with incorporation or reduction of molecular oxygen (GO:0016705),Molecular Function: heme binding (GO:0020037),Biological Process: oxidation-reduction process (GO:0055114)	Cytochrome P450, E-class, group I	hypothetical protein; K00517 [EC:1.14.-.-] (A)	Cytochrome P450 82A3 OS=Glycine max GN=CYP82A3 PE=2 SV=1	cytochrome P450 CYP82V2 [Salvia miltiorrhiza]	Cytochrome P450
La01G00215	Molecular Function: iron ion binding (GO:0005506),Molecular Function: electron carrier activity (GO:0009055),Molecular Function: oxidoreductase activity, acting on paired donors, with incorporation or reduction of molecular oxygen (GO:0016705),Molecular Function: heme binding (GO:0020037),Biological Process: oxidation-reduction process (GO:0055114)	NULL	cytochrome P450 82C4-like; K17961 cytochrome P450, family 82, subfamily G, polypeptide 1 [EC:1.14.-.-] (A)	Cytochrome P450 82G1 OS=Arabidopsis thaliana GN=CYP82G1 PE=1 SV=1	cytochrome P450 CYP82U4 [Salvia miltiorrhiza]	Cytochrome P450
block: 4
La17G01030	Molecular Function: iron ion binding (GO:0005506),Molecular Function: electron carrier activity (GO:0009055),Molecular Function: oxidoreductase activity, acting on paired donors, with incorporation or reduction of molecular oxygen (GO:0016705),Molecular Function: heme binding (GO:0020037),Biological Process: oxidation-reduction process (GO:0055114)	NULL	cytochrome P450 family 71 protein; K17854 cytochrome P450, family 2, subfamily K (A)	Cytochrome P450 83B1 OS=Arabidopsis thaliana GN=CYP83B1 PE=1 SV=1	cytochrome P450 CYP71AT92 [Salvia miltiorrhiza]	Cytochrome P450
La17G01032	Molecular Function: iron ion binding (GO:0005506),Molecular Function: electron carrier activity (GO:0009055),Molecular Function: oxidoreductase activity, acting on paired donors, with incorporation or reduction of molecular oxygen (GO:0016705),Molecular Function: heme binding (GO:0020037),Biological Process: oxidation-reduction process (GO:0055114)	Cytochrome P450, E-class, group I	cytochrome P450 family 71 protein; K17854 cytochrome P450, family 2, subfamily K (A)	Cytochrome P450 83B1 OS=Arabidopsis thaliana GN=CYP83B1 PE=1 SV=1	cytochrome P450 CYP71AT92 [Salvia miltiorrhiza]	Cytochrome P450
La17G01033	Molecular Function: iron ion binding (GO:0005506),Molecular Function: electron carrier activity (GO:0009055),Molecular Function: oxidoreductase activity, acting on paired donors, with incorporation or reduction of molecular oxygen (GO:0016705),Molecular Function: heme binding (GO:0020037),Biological Process: oxidation-reduction process (GO:0055114)	Cytochrome P450, E-class, group I	cytochrome P450 family 71 protein; K17854 cytochrome P450, family 2, subfamily K (A)	Cytochrome P450 83B1 OS=Arabidopsis thaliana GN=CYP83B1 PE=1 SV=1	hypothetical protein MIMGU_mgv1a007197mg [Erythranthe guttata]	Cytochrome P450
La17G01035	Molecular Function: iron ion binding (GO:0005506),Molecular Function: electron carrier activity (GO:0009055),Molecular Function: oxidoreductase activity, acting on paired donors, with incorporation or reduction of molecular oxygen (GO:0016705),Molecular Function: heme binding (GO:0020037),Biological Process: oxidation-reduction process (GO:0055114)	NULL	cytochrome P450 family 71 protein; K17854 cytochrome P450, family 2, subfamily K (A)	Cytochrome P450 83B1 OS=Arabidopsis thaliana GN=CYP83B1 PE=1 SV=1	hypothetical protein VITISV_019663 [Vitis vinifera]	Cytochrome P450
block: 4
La25G00521	Biological Process: metabolic process (GO:0008152),Molecular Function: transferase activity, transferring hexosyl groups (GO:0016758)	UDP-glucuronosyl/UDP-glucosyltransferase	zeatin O-glucosyltransferase-like; K13495 cis-zeatin O-glucosyltransferase [EC:2.4.1.215] (A)	Zeatin O-glucosyltransferase OS=Phaseolus lunatus GN=ZOG1 PE=2 SV=1	PREDICTED: zeatin O-glucosyltransferase-like [Erythranthe guttatus]	NA
La25G00523	Biological Process: metabolic process (GO:0008152),Molecular Function: transferase activity, transferring hexosyl groups (GO:0016758)	NULL	zeatin O-glucosyltransferase-like; K13495 cis-zeatin O-glucosyltransferase [EC:2.4.1.215] (A)	Zeatin O-glucosyltransferase OS=Phaseolus lunatus GN=ZOG1 PE=2 SV=1	PREDICTED: zeatin O-glucosyltransferase-like [Sesamum indicum]	UDP-glucoronosyl and UDP-glucosyl transferase
La25G00524	NA	NA	zeatin O-glucosyltransferase-like; K13495 cis-zeatin O-glucosyltransferase [EC:2.4.1.215] (A)	Zeatin O-glucosyltransferase OS=Phaseolus lunatus GN=ZOG1 PE=2 SV=1	PREDICTED: zeatin O-glucosyltransferase-like [Sesamum indicum]	NA
La25G00525	Biological Process: metabolic process (GO:0008152),Molecular Function: transferase activity, transferring hexosyl groups (GO:0016758)	NULL	zeatin O-glucosyltransferase-like; K13495 cis-zeatin O-glucosyltransferase [EC:2.4.1.215] (A)	Zeatin O-glucosyltransferase OS=Phaseolus lunatus GN=ZOG1 PE=2 SV=1	PREDICTED: zeatin O-glucosyltransferase-like [Sesamum indicum]	UDP-glucoronosyl and UDP-glucosyl transferase
block: 4
La01G00711	Molecular Function: enzyme inhibitor activity (GO:0004857),Cellular Component: cell wall (GO:0005618),Molecular Function: pectinesterase activity (GO:0030599),Biological Process: cell wall modification (GO:0042545)	Pectinesterase, catalytic	pectinesterase-like; K01051 pectinesterase [EC:3.1.1.11] (A)	Putative pectinesterase/pectinesterase inhibitor 28 OS=Arabidopsis thaliana GN=PME28 PE=2 SV=1	PREDICTED: pectinesterase-like [Erythranthe guttatus]	Plant invertase/pectin methylesterase inhibitor
La01G00712	Molecular Function: enzyme inhibitor activity (GO:0004857),Cellular Component: cell wall (GO:0005618),Molecular Function: pectinesterase activity (GO:0030599),Biological Process: cell wall modification (GO:0042545)	Pectinesterase, catalytic	pectinesterase-like; K01051 pectinesterase [EC:3.1.1.11] (A)	Putative pectinesterase/pectinesterase inhibitor 28 OS=Arabidopsis thaliana GN=PME28 PE=2 SV=1	PREDICTED: pectinesterase-like [Erythranthe guttatus]	Plant invertase/pectin methylesterase inhibitor
La01G00713	Molecular Function: enzyme inhibitor activity (GO:0004857),Cellular Component: cell wall (GO:0005618),Molecular Function: pectinesterase activity (GO:0030599),Biological Process: cell wall modification (GO:0042545)	Pectinesterase inhibitor domain	pectinesterase-like; K01051 pectinesterase [EC:3.1.1.11] (A)	Probable pectinesterase/pectinesterase inhibitor 58 OS=Arabidopsis thaliana GN=PME58 PE=2 SV=1	PREDICTED: pectinesterase-like [Erythranthe guttatus]	Plant invertase/pectin methylesterase inhibitor
La01G00714	Molecular Function: enzyme inhibitor activity (GO:0004857),Cellular Component: cell wall (GO:0005618),Molecular Function: pectinesterase activity (GO:0030599),Biological Process: cell wall modification (GO:0042545)	NULL	pectinesterase-like; K01051 pectinesterase [EC:3.1.1.11] (A)	Putative pectinesterase/pectinesterase inhibitor 28 OS=Arabidopsis thaliana GN=PME28 PE=2 SV=1	PREDICTED: pectinesterase-like [Erythranthe guttatus]	Plant invertase/pectin methylesterase inhibitor
block: 4
La17G01553	Biological Process: photosynthesis, light harvesting (GO:0009765),Cellular Component: membrane (GO:0016020)	Chlorophyll A-B binding protein	chlorophyll a-b binding protein 1D; K08912 light-harvesting complex II chlorophyll a/b binding protein 1 (A)	Chlorophyll a-b binding protein 1D (Fragment) OS=Solanum lycopersicum GN=CAB1D PE=3 SV=1	chlorophyll a/b-binding protein Cab-1D, partial [Solanum lycopersicum]	Chlorophyll A-B binding protein
La17G01555	Biological Process: photosynthesis, light harvesting (GO:0009765),Cellular Component: membrane (GO:0016020)	Chlorophyll A-B binding protein, plant	chlorophyll a-b binding protein 21, chloroplastic; K08912 light-harvesting complex II chlorophyll a/b binding protein 1 (A)	Chlorophyll a-b binding protein 21, chloroplastic OS=Nicotiana tabacum GN=CAB21 PE=2 SV=1	PREDICTED: chlorophyll a-b binding protein 21, chloroplastic-like [Nicotiana tomentosiformis]	Chlorophyll A-B binding protein
La17G01556	Biological Process: photosynthesis, light harvesting (GO:0009765),Cellular Component: membrane (GO:0016020)	Chlorophyll A-B binding protein, plant	hypothetical protein; K08912 light-harvesting complex II chlorophyll a/b binding protein 1 (A)	Chlorophyll a-b binding protein 8, chloroplastic OS=Pisum sativum GN=CAB8 PE=1 SV=1	unknown [Lotus japonicus]	Chlorophyll A-B binding protein
La17G01557	Biological Process: photosynthesis, light harvesting (GO:0009765),Cellular Component: membrane (GO:0016020)	Chlorophyll A-B binding protein, plant	chlorophyll a-b binding protein 21, chloroplastic; K08912 light-harvesting complex II chlorophyll a/b binding protein 1 (A)	Chlorophyll a-b binding protein 21, chloroplastic OS=Nicotiana tabacum GN=CAB21 PE=2 SV=1	PREDICTED: chlorophyll a-b binding protein 21, chloroplastic [Nicotiana sylvestris]	Chlorophyll A-B binding protein
block: 4
La06G00678	Molecular Function: iron ion binding (GO:0005506),Molecular Function: electron carrier activity (GO:0009055),Molecular Function: oxidoreductase activity, acting on paired donors, with incorporation or reduction of molecular oxygen (GO:0016705),Molecular Function: heme binding (GO:0020037),Biological Process: oxidation-reduction process (GO:0055114)	NULL	cytochrome P450 734A1; K15639 PHYB activation tagged suppressor 1 [EC:1.14.-.-] (A)	Cytochrome P450 714C2 OS=Oryza sativa subsp. japonica GN=CYP714C2 PE=2 SV=1	cytochrome P450 CYP714G13 [Salvia miltiorrhiza]	Cytochrome P450
La06G00679	Molecular Function: iron ion binding (GO:0005506),Molecular Function: electron carrier activity (GO:0009055),Molecular Function: oxidoreductase activity, acting on paired donors, with incorporation or reduction of molecular oxygen (GO:0016705),Molecular Function: heme binding (GO:0020037),Biological Process: oxidation-reduction process (GO:0055114)	NULL	hypothetical protein; K10717 cytokinin trans-hydroxylase (A)	Cytochrome P450 714A1 OS=Arabidopsis thaliana GN=CYP714A1 PE=2 SV=1	cytochrome P450 CYP714G13 [Salvia miltiorrhiza]	Cytochrome P450
La06G00680	Molecular Function: iron ion binding (GO:0005506),Molecular Function: electron carrier activity (GO:0009055),Molecular Function: oxidoreductase activity, acting on paired donors, with incorporation or reduction of molecular oxygen (GO:0016705),Molecular Function: heme binding (GO:0020037),Biological Process: oxidation-reduction process (GO:0055114)	NULL	cytokinin hydroxylase; K10717 cytokinin trans-hydroxylase (A)	Cytochrome P450 714A2 OS=Arabidopsis thaliana GN=CYP714A2 PE=2 SV=1	PREDICTED: cytochrome P450 714C2-like, partial [Sesamum indicum]	Cytochrome P450
La06G00681	Molecular Function: iron ion binding (GO:0005506),Molecular Function: electron carrier activity (GO:0009055),Molecular Function: oxidoreductase activity, acting on paired donors, with incorporation or reduction of molecular oxygen (GO:0016705),Molecular Function: heme binding (GO:0020037),Biological Process: oxidation-reduction process (GO:0055114)	NULL	hypothetical protein; K10717 cytokinin trans-hydroxylase (A)	Cytochrome P450 714C2 OS=Oryza sativa subsp. japonica GN=CYP714C2 PE=2 SV=1	cytochrome P450 CYP714G13 [Salvia miltiorrhiza]	Cytochrome P450
block: 4
La10G00286	NA	Pentatricopeptide repeat	putative pentatricopeptide repeat-containing protein At1g12700, mitochondrial; K17710 pentatricopeptide repeat domain-containing protein 1 (A)	Pentatricopeptide repeat-containing protein At3g22470, mitochondrial OS=Arabidopsis thaliana GN=At3g22470 PE=2 SV=1	PREDICTED: putative pentatricopeptide repeat-containing protein At1g12700, mitochondrial [Sesamum indicum]	PPR repeat
La10G00287	NA	NULL	pentatricopeptide repeat-containing protein At1g62670, mitochondrial-like; K17710 pentatricopeptide repeat domain-containing protein 1 (A)	Pentatricopeptide repeat-containing protein At1g63080, mitochondrial OS=Arabidopsis thaliana GN=At1g63080 PE=2 SV=1	PREDICTED: putative pentatricopeptide repeat-containing protein At1g12700, mitochondrial [Sesamum indicum]	PPR repeat family
La10G00288	NA	NULL	pentatricopeptide repeat-containing protein At3g22470, mitochondrial-like; K17710 pentatricopeptide repeat domain-containing protein 1 (A)	Pentatricopeptide repeat-containing protein At3g22470, mitochondrial OS=Arabidopsis thaliana GN=At3g22470 PE=2 SV=1	PREDICTED: putative pentatricopeptide repeat-containing protein At1g12700, mitochondrial [Erythranthe guttatus]	PPR repeat
La10G00289	NA	Pentatricopeptide repeat	putative pentatricopeptide repeat-containing protein At1g12700, mitochondrial; K17710 pentatricopeptide repeat domain-containing protein 1 (A)	Putative pentatricopeptide repeat-containing protein At1g12700, mitochondrial OS=Arabidopsis thaliana GN=At1g12700 PE=3 SV=1	PREDICTED: putative pentatricopeptide repeat-containing protein At1g12700, mitochondrial [Sesamum indicum]	PPR repeat
block: 4
La14G01609	Biological Process: defense response (GO:0006952),Molecular Function: ADP binding (GO:0043531)	NULL	LRR and NB-ARC domains-containing disease resistance protein, putative isoform 1; K15078 structure-specific endonuclease subunit SLX1 [EC:3.6.1.-] (A)	Putative disease resistance protein RGA3 OS=Solanum bulbocastanum GN=RGA3 PE=2 SV=2	unnamed protein product [Coffea canephora]	NB-ARC domain
La14G01610	NA	NA	NB-ARC domain disease resistance protein; K15078 structure-specific endonuclease subunit SLX1 [EC:3.6.1.-] (A)	Putative disease resistance protein RGA4 OS=Solanum bulbocastanum GN=RGA4 PE=2 SV=1	PREDICTED: putative disease resistance protein RGA4 isoform X2 [Populus euphratica]	NA
La14G01611	Molecular Function: protein binding (GO:0005515),Biological Process: defense response (GO:0006952),Molecular Function: ADP binding (GO:0043531)	Leucine-rich repeat	leucine-rich repeat containing protein, putative (EC:3.1.3.16); K15078 structure-specific endonuclease subunit SLX1 [EC:3.6.1.-] (A)	Disease resistance protein RGA2 OS=Solanum bulbocastanum GN=RGA2 PE=1 SV=1	PREDICTED: putative disease resistance protein RGA3 [Nicotiana tomentosiformis]	Leucine rich repeat
La14G01613	NA	NA	disease resistance protein RPM1-like; K13457 disease resistance protein RPM1 (A)	Putative disease resistance protein RGA1 OS=Solanum bulbocastanum GN=RGA1 PE=2 SV=2	PREDICTED: disease resistance protein RGA2-like [Fragaria vesca subsp. vesca]	NA
block: 4
La18G01981	Molecular Function: protein kinase activity (GO:0004672),Biological Process: protein phosphorylation (GO:0006468)	Serine-threonine/tyrosine-protein kinase catalytic domain	putative cysteine-rich receptor-like protein kinase 35; K04733 interleukin-1 receptor-associated kinase 4 [EC:2.7.11.1] (A)	Putative receptor-like protein kinase At4g00960 OS=Arabidopsis thaliana GN=At4g00960 PE=3 SV=2	Cysteine-rich RLK 29, putative isoform 2 [Theobroma cacao]	Protein tyrosine kinase
La18G01982	NA	NULL	receptor-like kinase; K04733 interleukin-1 receptor-associated kinase 4 [EC:2.7.11.1] (A)	Cysteine-rich receptor-like protein kinase 41 OS=Arabidopsis thaliana GN=CRK41 PE=3 SV=2	hypothetical protein MIMGU_mgv1a002249mg [Erythranthe guttata]	NA
La18G01983	NA	NULL	NA	Putative receptor-like protein kinase At5g39000 OS=Arabidopsis thaliana GN=At5g39000 PE=3 SV=1	hypothetical protein MIMGU_mgv1a024825mg, partial [Erythranthe guttata]	NA
La18G01984	Molecular Function: protein kinase activity (GO:0004672),Molecular Function: protein tyrosine kinase activity (GO:0004713),Molecular Function: ATP binding (GO:0005524),Biological Process: protein phosphorylation (GO:0006468)	Tyrosine-protein kinase, catalytic domain	putative receptor-like protein kinase At4g00960; K04733 interleukin-1 receptor-associated kinase 4 [EC:2.7.11.1] (A)	Putative receptor-like protein kinase At5g39000 OS=Arabidopsis thaliana GN=At5g39000 PE=3 SV=1	PREDICTED: putative receptor-like protein kinase At5g39000 [Sesamum indicum]	Carbohydrate-binding protein of the ER
block: 4
La12G00163	Molecular Function: ADP binding (GO:0043531)	NB-ARC	putative late blight resistance protein homolog R1B-14; K13457 disease resistance protein RPM1 (A)	Disease resistance protein RGA2 OS=Solanum bulbocastanum GN=RGA2 PE=1 SV=1	hypothetical protein MIMGU_mgv1a001232mg [Erythranthe guttata]	NB-ARC domain
La12G00164	Biological Process: defense response (GO:0006952),Molecular Function: ADP binding (GO:0043531)	NB-ARC	putative late blight resistance protein homolog R1B-14; K13457 disease resistance protein RPM1 (A)	Putative late blight resistance protein homolog R1B-16 OS=Solanum demissum GN=R1B-16 PE=3 SV=1	PREDICTED: putative late blight resistance protein homolog R1B-17 [Erythranthe guttatus]	NB-ARC domain
La12G00165	Biological Process: defense response (GO:0006952),Molecular Function: ADP binding (GO:0043531)	Disease resistance protein	putative late blight resistance protein homolog R1B-14; K13457 disease resistance protein RPM1 (A)	Putative late blight resistance protein homolog R1B-8 OS=Solanum demissum GN=R1B-8 PE=5 SV=1	PREDICTED: putative late blight resistance protein homolog R1B-17 [Erythranthe guttatus]	NB-ARC domain
La12G00166	Biological Process: defense response (GO:0006952),Molecular Function: ADP binding (GO:0043531)	Disease resistance protein	putative late blight resistance protein homolog R1B-14; K13457 disease resistance protein RPM1 (A)	Putative late blight resistance protein homolog R1B-8 OS=Solanum demissum GN=R1B-8 PE=5 SV=1	PREDICTED: putative late blight resistance protein homolog R1B-17 [Erythranthe guttatus]	NB-ARC domain
block: 4
La14G00868	Biological Process: biosynthetic process (GO:0009058),Molecular Function: strictosidine synthase activity (GO:0016844)	NULL	APMAP; signal-induced proliferation-associated 1-like protein 2; K17702 signal-induced proliferation-associated 1 like protein 2 (A)	Protein STRICTOSIDINE SYNTHASE-LIKE 4 OS=Arabidopsis thaliana GN=SSL4 PE=1 SV=1	PREDICTED: protein STRICTOSIDINE SYNTHASE-LIKE 5-like [Sesamum indicum]	Strictosidine synthase
La14G00869	Biological Process: biosynthetic process (GO:0009058),Molecular Function: strictosidine synthase activity (GO:0016844)	Strictosidine synthase, conserved region	Ssl2; Strictosidine synthase-like 2 (EC:4.3.3.2); K01757 strictosidine synthase [EC:4.3.3.2] (A)	Protein STRICTOSIDINE SYNTHASE-LIKE 4 OS=Arabidopsis thaliana GN=SSL4 PE=1 SV=1	PREDICTED: protein STRICTOSIDINE SYNTHASE-LIKE 5-like [Sesamum indicum]	Strictosidine synthase
La14G00870	Biological Process: biosynthetic process (GO:0009058),Molecular Function: strictosidine synthase activity (GO:0016844)	NULL	APMAP; signal-induced proliferation-associated 1-like protein 2; K17702 signal-induced proliferation-associated 1 like protein 2 (A)	Protein STRICTOSIDINE SYNTHASE-LIKE 4 OS=Arabidopsis thaliana GN=SSL4 PE=1 SV=1	PREDICTED: protein STRICTOSIDINE SYNTHASE-LIKE 5-like [Sesamum indicum]	Strictosidine synthase
La14G00871	Biological Process: biosynthetic process (GO:0009058),Molecular Function: strictosidine synthase activity (GO:0016844)	NULL	Ssl2; Strictosidine synthase-like 2 (EC:4.3.3.2); K01757 strictosidine synthase [EC:4.3.3.2] (A)	Protein STRICTOSIDINE SYNTHASE-LIKE 4 OS=Arabidopsis thaliana GN=SSL4 PE=1 SV=1	hypothetical protein MIMGU_mgv1a021873mg [Erythranthe guttata]	Strictosidine synthase
block: 4
La08G01737	Molecular Function: structural constituent of ribosome (GO:0003735),Cellular Component: cell wall (GO:0005618),Cellular Component: ribosome (GO:0005840),Biological Process: translation (GO:0006412),Molecular Function: pectinesterase activity (GO:0030599),Biological Process: cell wall modification (GO:0042545)	Ribosomal protein L13	60S ribosomal protein L13a-4; K02872 large subunit ribosomal protein L13Ae (A)	60S ribosomal protein L13a-2 OS=Arabidopsis thaliana GN=RPL13AB PE=1 SV=1	PREDICTED: probable pectinesterase 29 [Sesamum indicum]	Ribosomal protein L13
La08G01738	Cellular Component: cell wall (GO:0005618),Molecular Function: pectinesterase activity (GO:0030599),Biological Process: cell wall modification (GO:0042545)	Pectinesterase, catalytic	probable pectinesterase 29; K01051 pectinesterase [EC:3.1.1.11] (A)	Probable pectinesterase 29 OS=Arabidopsis thaliana GN=PME29 PE=2 SV=1	PREDICTED: probable pectinesterase 29 [Nicotiana sylvestris]	Pectinesterase
La08G01739	Cellular Component: cell wall (GO:0005618),Molecular Function: pectinesterase activity (GO:0030599),Biological Process: cell wall modification (GO:0042545)	Pectinesterase, catalytic	probable pectinesterase 29; K01051 pectinesterase [EC:3.1.1.11] (A)	Probable pectinesterase 29 OS=Arabidopsis thaliana GN=PME29 PE=2 SV=1	PREDICTED: probable pectinesterase 29 [Sesamum indicum]	Pectinesterase
La08G01740	Cellular Component: cell wall (GO:0005618),Molecular Function: pectinesterase activity (GO:0030599),Biological Process: cell wall modification (GO:0042545)	Pectinesterase, catalytic	probable pectinesterase 29; K01051 pectinesterase [EC:3.1.1.11] (A)	Probable pectinesterase 29 OS=Arabidopsis thaliana GN=PME29 PE=2 SV=1	PREDICTED: probable pectinesterase 29 [Sesamum indicum]	Pectinesterase
block: 4
La14G01823	Molecular Function: oxidoreductase activity (GO:0016491),Molecular Function: oxidoreductase activity, acting on paired donors, with incorporation or reduction of molecular oxygen, 2-oxoglutarate as one donor, and incorporation of one atom each of oxygen into both donors (GO:0016706),Biological Process: oxidation-reduction process (GO:0055114)	Non-haem dioxygenase N-terminal domain	bx6; benzoxazin 6 (EC:1.14.20.2); K13229 2,4-dihydroxy-1,4-benzoxazin-3-one-glucoside dioxygenase [EC:1.14.20.2] (A)	1-aminocyclopropane-1-carboxylate oxidase homolog 1 OS=Arabidopsis thaliana GN=At1g06620 PE=2 SV=1	PREDICTED: 1-aminocyclopropane-1-carboxylate oxidase homolog 1-like [Sesamum indicum]	non-haem dioxygenase in morphine synthesis N-terminal
La14G01824	Molecular Function: oxidoreductase activity (GO:0016491),Molecular Function: oxidoreductase activity, acting on paired donors, with incorporation or reduction of molecular oxygen, 2-oxoglutarate as one donor, and incorporation of one atom each of oxygen into both donors (GO:0016706),Biological Process: oxidation-reduction process (GO:0055114)	Oxoglutarate/iron-dependent dioxygenase	bx6; benzoxazin 6 (EC:1.14.20.2); K13229 2,4-dihydroxy-1,4-benzoxazin-3-one-glucoside dioxygenase [EC:1.14.20.2] (A)	1-aminocyclopropane-1-carboxylate oxidase homolog 7 OS=Arabidopsis thaliana GN=At1g04380 PE=1 SV=1	PREDICTED: 1-aminocyclopropane-1-carboxylate oxidase homolog 11-like [Sesamum indicum]	2OG-Fe(II) oxygenase superfamily
La14G01825	NA	NULL	bx6; benzoxazin 6 (EC:1.14.20.2); K13229 2,4-dihydroxy-1,4-benzoxazin-3-one-glucoside dioxygenase [EC:1.14.20.2] (A)	Probable 2-oxoacid dependent dioxygenase OS=Arabidopsis thaliana GN=GSL-OH PE=2 SV=1	PREDICTED: 1-aminocyclopropane-1-carboxylate oxidase homolog 1-like [Sesamum indicum]	non-haem dioxygenase in morphine synthesis N-terminal
La14G01827	Molecular Function: oxidoreductase activity (GO:0016491),Molecular Function: oxidoreductase activity, acting on paired donors, with incorporation or reduction of molecular oxygen, 2-oxoglutarate as one donor, and incorporation of one atom each of oxygen into both donors (GO:0016706),Biological Process: oxidation-reduction process (GO:0055114)	NULL	bx6; benzoxazin 6 (EC:1.14.20.2); K13229 2,4-dihydroxy-1,4-benzoxazin-3-one-glucoside dioxygenase [EC:1.14.20.2] (A)	1-aminocyclopropane-1-carboxylate oxidase homolog 1 OS=Arabidopsis thaliana GN=At1g06620 PE=2 SV=1	PREDICTED: 1-aminocyclopropane-1-carboxylate oxidase homolog 1-like [Sesamum indicum]	non-haem dioxygenase in morphine synthesis N-terminal
block: 4
La07G00738	Molecular Function: polysaccharide binding (GO:0030247)	Wall-associated receptor kinase galacturonan-binding domain	NA	Wall-associated receptor kinase-like 9 OS=Arabidopsis thaliana GN=WAKL9 PE=2 SV=1	hypothetical protein BVRB_6g131340 [Beta vulgaris subsp. vulgaris]	Wall-associated receptor kinase galacturonan-binding
La07G00739	Molecular Function: protein kinase activity (GO:0004672),Molecular Function: protein tyrosine kinase activity (GO:0004713),Molecular Function: calcium ion binding (GO:0005509),Molecular Function: protein binding (GO:0005515),Molecular Function: ATP binding (GO:0005524),Biological Process: protein phosphorylation (GO:0006468),Molecular Function: polysaccharide binding (GO:0030247)	Tyrosine-protein kinase, catalytic domain	wall-associated receptor kinase-like 5; K04733 interleukin-1 receptor-associated kinase 4 [EC:2.7.11.1] (A)	Wall-associated receptor kinase-like 1 OS=Arabidopsis thaliana GN=WAKL1 PE=2 SV=1	PREDICTED: wall-associated receptor kinase-like 8 [Erythranthe guttatus]	Calcium-binding EGF domain
La07G00740	Molecular Function: protein kinase activity (GO:0004672),Molecular Function: protein tyrosine kinase activity (GO:0004713),Molecular Function: calcium ion binding (GO:0005509),Molecular Function: protein binding (GO:0005515),Molecular Function: ATP binding (GO:0005524),Biological Process: protein phosphorylation (GO:0006468),Molecular Function: polysaccharide binding (GO:0030247)	Wall-associated receptor kinase galacturonan-binding domain	wall-associated receptor kinase-like 5; K04733 interleukin-1 receptor-associated kinase 4 [EC:2.7.11.1] (A)	Wall-associated receptor kinase-like 2 OS=Arabidopsis thaliana GN=WAKL2 PE=2 SV=1	PREDICTED: wall-associated receptor kinase-like 2 [Sesamum indicum]	Calcium-binding EGF domain
La07G00742	Molecular Function: protein kinase activity (GO:0004672),Molecular Function: protein tyrosine kinase activity (GO:0004713),Molecular Function: calcium ion binding (GO:0005509),Molecular Function: protein binding (GO:0005515),Molecular Function: ATP binding (GO:0005524),Biological Process: protein phosphorylation (GO:0006468),Molecular Function: polysaccharide binding (GO:0030247)	Tyrosine-protein kinase, catalytic domain	wall-associated receptor kinase-like 5; K04733 interleukin-1 receptor-associated kinase 4 [EC:2.7.11.1] (A)	Wall-associated receptor kinase 2 OS=Arabidopsis thaliana GN=WAK2 PE=1 SV=1	PREDICTED: wall-associated receptor kinase-like 8 [Erythranthe guttatus]	Calcium-binding EGF domain
block: 4
La18G00421	Molecular Function: carbohydrate binding (GO:0030246)	Legume lectin domain	L-type lectin-domain containing receptor kinase IX.2-like; K04730 interleukin-1 receptor-associated kinase 1 [EC:2.7.11.1] (A)	Agglutinin-2 OS=Cladrastis kentukea PE=1 SV=1	SMLII [Salvia miltiorrhiza]	Legume lectin domain
La18G00422	Molecular Function: carbohydrate binding (GO:0030246)	Legume lectin domain	L-type lectin-domain containing receptor kinase IX.1-like; K04730 interleukin-1 receptor-associated kinase 1 [EC:2.7.11.1] (A)	Agglutinin-2 OS=Cladrastis kentukea PE=1 SV=1	SMLII [Salvia miltiorrhiza]	Legume lectin domain
La18G00423	Molecular Function: carbohydrate binding (GO:0030246)	Legume lectin domain	L-type lectin-domain containing receptor kinase IX.1-like; K04730 interleukin-1 receptor-associated kinase 1 [EC:2.7.11.1] (A)	Agglutinin-2 OS=Cladrastis kentukea PE=1 SV=1	SMLII [Salvia miltiorrhiza]	Legume lectin domain
La18G00424	Molecular Function: carbohydrate binding (GO:0030246)	Legume lectin domain	L-type lectin-domain containing receptor kinase IX.1-like; K04730 interleukin-1 receptor-associated kinase 1 [EC:2.7.11.1] (A)	Agglutinin-2 OS=Cladrastis kentukea PE=1 SV=1	SMLII [Salvia miltiorrhiza]	Legume lectin domain
block: 4
La09G00311	Molecular Function: hydrolase activity, hydrolyzing O-glycosyl compounds (GO:0004553),Biological Process: carbohydrate metabolic process (GO:0005975)	Glycoside hydrolase, family 1	beta-glucosidase 12-like; K01188 beta-glucosidase [EC:3.2.1.21] (A)	Furcatin hydrolase OS=Viburnum furcatum PE=1 SV=1	unnamed protein product [Vitis vinifera]	Glycosyl hydrolase family 1
La09G00312	Molecular Function: hydrolase activity, hydrolyzing O-glycosyl compounds (GO:0004553),Biological Process: carbohydrate metabolic process (GO:0005975)	Glycoside hydrolase, family 1	beta-glucosidase 12-like; K01188 beta-glucosidase [EC:3.2.1.21] (A)	Beta-glucosidase 10 OS=Oryza sativa subsp. japonica GN=BGLU10 PE=2 SV=1	hypothetical protein MIMGU_mgv1a014264mg [Erythranthe guttata]	Glycosyl hydrolase family 1
La09G00313	Molecular Function: hydrolase activity, hydrolyzing O-glycosyl compounds (GO:0004553),Biological Process: carbohydrate metabolic process (GO:0005975)	Glycoside hydrolase, family 1	SORBIDRAFT_08g007650, Sb08g007650; hypothetical protein; K01188 beta-glucosidase [EC:3.2.1.21] (A)	Furcatin hydrolase OS=Viburnum furcatum PE=1 SV=1	hypothetical protein VITISV_036888 [Vitis vinifera]	Glycosyl hydrolase family 1
La09G00314	Molecular Function: hydrolase activity, hydrolyzing O-glycosyl compounds (GO:0004553),Biological Process: carbohydrate metabolic process (GO:0005975)	Glycoside hydrolase, family 1	beta-glucosidase 12-like; K01188 beta-glucosidase [EC:3.2.1.21] (A)	Beta-glucosidase 24 OS=Oryza sativa subsp. japonica GN=BGLU24 PE=2 SV=1	PREDICTED: beta-glucosidase 13-like [Erythranthe guttatus]	Glycosyl hydrolase family 1
block: 4
La22G02456	NA	AAA-type ATPase, N-terminal domain	uncharacterized LOC105169662; K08900 mitochondrial chaperone BCS1 (A)	NA	PREDICTED: uncharacterized protein LOC105169662 [Sesamum indicum]	Domain associated at C-terminal with AAA
La22G02457	NA	NULL	uncharacterized LOC105169662; K08900 mitochondrial chaperone BCS1 (A)	NA	PREDICTED: uncharacterized protein LOC105169662 [Sesamum indicum]	NA
La22G02458	Molecular Function: nucleotide binding (GO:0000166),Molecular Function: ATP binding (GO:0005524),Molecular Function: nucleoside-triphosphatase activity (GO:0017111)	NULL	uncharacterized LOC105169662; K08900 mitochondrial chaperone BCS1 (A)	Probable mitochondrial chaperone BCS1-B OS=Dictyostelium discoideum GN=bcsl1b PE=3 SV=1	PREDICTED: uncharacterized protein LOC105169662 [Sesamum indicum]	ATPase family associated with various cellular activities (AAA)
La22G02459	Molecular Function: ATP binding (GO:0005524)	ATPase, AAA-type, core	uncharacterized LOC105169662; K08900 mitochondrial chaperone BCS1 (A)	Mitochondrial chaperone BCS1 OS=Saccharomyces cerevisiae (strain ATCC 204508 / S288c) GN=BCS1 PE=1 SV=2	PREDICTED: uncharacterized protein LOC105169662 [Sesamum indicum]	ATPase family associated with various cellular activities (AAA)
block: 4
La26G01725	Biological Process: metabolic process (GO:0008152),Molecular Function: transferase activity, transferring hexosyl groups (GO:0016758)	NULL	UDP-glycosyltransferase 74B1-like; K11820 N-hydroxythioamide S-beta-glucosyltransferase [EC:2.4.1.195] (A)	UDP-glycosyltransferase 86A1 OS=Arabidopsis thaliana GN=UGT86A1 PE=2 SV=1	PREDICTED: UDP-glycosyltransferase 86A1-like [Sesamum indicum]	UDP-glucoronosyl and UDP-glucosyl transferase
La26G01726	Biological Process: metabolic process (GO:0008152),Molecular Function: transferase activity, transferring hexosyl groups (GO:0016758)	NULL	hypothetical protein; K13691 pathogen-inducible salicylic acid glucosyltransferase [EC:2.4.1.-] (A)	UDP-glycosyltransferase 86A1 OS=Arabidopsis thaliana GN=UGT86A1 PE=2 SV=1	PREDICTED: UDP-glycosyltransferase 86A1-like [Sesamum indicum]	UDP-glucoronosyl and UDP-glucosyl transferase
La26G01727	Biological Process: metabolic process (GO:0008152),Molecular Function: transferase activity, transferring hexosyl groups (GO:0016758)	NULL	hypothetical protein; K11820 N-hydroxythioamide S-beta-glucosyltransferase [EC:2.4.1.195] (A)	UDP-glycosyltransferase 86A1 OS=Arabidopsis thaliana GN=UGT86A1 PE=2 SV=1	PREDICTED: UDP-glycosyltransferase 86A1-like [Sesamum indicum]	UDP-glucoronosyl and UDP-glucosyl transferase
La26G01728	Biological Process: metabolic process (GO:0008152),Molecular Function: transferase activity, transferring hexosyl groups (GO:0016758)	NULL	UDP-glycosyltransferase 84B2-like; K13692 UDP-glucose:(indol-3-yl)acetate beta-D-glucosyltransferase [EC:2.4.1.121] (A)	UDP-glycosyltransferase 86A1 OS=Arabidopsis thaliana GN=UGT86A1 PE=2 SV=1	PREDICTED: UDP-glycosyltransferase 86A1-like [Sesamum indicum]	UDP-glucoronosyl and UDP-glucosyl transferase
block: 4
La22G02503	NA	NA	NA	Putative ripening-related protein 2 OS=Oryza sativa subsp. japonica GN=Os02g0637000 PE=3 SV=1	PREDICTED: putative ripening-related protein 1 [Erythranthe guttatus]	NA
La22G02504	NA	NA	NA	Putative ripening-related protein 2 OS=Oryza sativa subsp. japonica GN=Os02g0637000 PE=3 SV=1	PREDICTED: putative ripening-related protein 1 [Erythranthe guttatus]	NA
La22G02505	NA	NA	NA	Putative ripening-related protein 2 OS=Oryza sativa subsp. japonica GN=Os02g0637000 PE=3 SV=1	PREDICTED: putative ripening-related protein 1 [Erythranthe guttatus]	NA
La22G02506	NA	NA	NA	Putative ripening-related protein 2 OS=Oryza sativa subsp. japonica GN=Os02g0637000 PE=3 SV=1	PREDICTED: putative ripening-related protein 1 [Sesamum indicum]	NA
block: 4
La00G03823	NA	NULL	uncharacterized LOC105169662; K08900 mitochondrial chaperone BCS1 (A)	NA	PREDICTED: uncharacterized protein LOC105169662 [Sesamum indicum]	NA
La00G03824	Molecular Function: ATP binding (GO:0005524)	ATPase, AAA-type, core	hypothetical protein; K08900 mitochondrial chaperone BCS1 (A)	Probable mitochondrial chaperone bcs1 OS=Schizosaccharomyces pombe (strain 972 / ATCC 24843) GN=SPAC644.07 PE=2 SV=1	hypothetical protein CISIN_1g011286mg [Citrus sinensis]	ATPase family associated with various cellular activities (AAA)
La00G03825	Molecular Function: nucleotide binding (GO:0000166),Molecular Function: ATP binding (GO:0005524),Molecular Function: nucleoside-triphosphatase activity (GO:0017111)	ATPase, AAA-type, core	uncharacterized LOC105169662; K08900 mitochondrial chaperone BCS1 (A)	Probable mitochondrial chaperone BCS1-B OS=Dictyostelium discoideum GN=bcsl1b PE=3 SV=1	PREDICTED: uncharacterized protein LOC105169662 [Sesamum indicum]	ATPase family associated with various cellular activities (AAA)
La00G03826	Molecular Function: nucleotide binding (GO:0000166),Molecular Function: ATP binding (GO:0005524),Molecular Function: nucleoside-triphosphatase activity (GO:0017111)	ATPase, AAA-type, core	uncharacterized LOC105169662; K08900 mitochondrial chaperone BCS1 (A)	Probable mitochondrial chaperone BCS1-B OS=Dictyostelium discoideum GN=bcsl1b PE=3 SV=1	PREDICTED: uncharacterized protein LOC105169662 [Sesamum indicum]	ATPase family associated with various cellular activities (AAA)
block: 4
La20G00678	Molecular Function: transferase activity, transferring acyl groups other than amino-acyl groups (GO:0016747)	Transferase	shikimate O-hydroxycinnamoyltransferase; K13065 shikimate O-hydroxycinnamoyltransferase [EC:2.3.1.133] (A)	Shikimate O-hydroxycinnamoyltransferase OS=Nicotiana tabacum GN=HST PE=1 SV=1	hydroxycinnamoyl transferase [Solenostemon scutellarioides]	Transferase family
La20G00680	Molecular Function: transferase activity, transferring acyl groups other than amino-acyl groups (GO:0016747)	Transferase	shikimate O-hydroxycinnamoyltransferase; K13065 shikimate O-hydroxycinnamoyltransferase [EC:2.3.1.133] (A)	Rosmarinate synthase OS=Plectranthus scutellarioides GN=RAS PE=1 SV=1	putative alcohol acyltransferase 1 [Lavandula angustifolia]	Transferase family
La20G00681	Molecular Function: transferase activity, transferring acyl groups other than amino-acyl groups (GO:0016747)	NULL	shikimate O-hydroxycinnamoyltransferase; K13065 shikimate O-hydroxycinnamoyltransferase [EC:2.3.1.133] (A)	Rosmarinate synthase OS=Plectranthus scutellarioides GN=RAS PE=1 SV=1	hydroxycinnamoyltransferase 2 [Glechoma hederacea]	Transferase family
La20G00682	Molecular Function: transferase activity, transferring acyl groups other than amino-acyl groups (GO:0016747)	Transferase	shikimate O-hydroxycinnamoyltransferase; K13065 shikimate O-hydroxycinnamoyltransferase [EC:2.3.1.133] (A)	Shikimate O-hydroxycinnamoyltransferase OS=Nicotiana tabacum GN=HST PE=1 SV=1	hydroxycinnamoyltransferase 2 [Glechoma hederacea]	Transferase family
block: 4
La11G01544	NA	NA	5'-3' exoribonuclease 3-like; K12619 5'-3' exoribonuclease 2 [EC:3.1.13.-] (A)	NA	PREDICTED: uncharacterized protein LOC105970177 [Erythranthe guttatus]	NA
La11G01545	Molecular Function: nucleic acid binding (GO:0003676),Molecular Function: exonuclease activity (GO:0004527),Cellular Component: intracellular (GO:0005622)	5'-3' exoribonuclease	5'-3' exoribonuclease 3-like; K12619 5'-3' exoribonuclease 2 [EC:3.1.13.-] (A)	5'-3' exoribonuclease 2 OS=Arabidopsis thaliana GN=XRN2 PE=2 SV=1	PREDICTED: 5'-3' exoribonuclease 3-like [Sesamum indicum]	XRN 5'-3' exonuclease N-terminus
La11G01546	NA	5'-3' exoribonuclease	5'-3' exoribonuclease 3-like; K12619 5'-3' exoribonuclease 2 [EC:3.1.13.-] (A)	5'-3' exoribonuclease 3 OS=Arabidopsis thaliana GN=XRN3 PE=2 SV=1	unnamed protein product [Coffea canephora]	NA
La11G01547	Molecular Function: nucleic acid binding (GO:0003676),Molecular Function: exonuclease activity (GO:0004527),Cellular Component: intracellular (GO:0005622)	Putative 5-3 exonuclease	5'-3' exoribonuclease 3-like; K12619 5'-3' exoribonuclease 2 [EC:3.1.13.-] (A)	5'-3' exoribonuclease 4 OS=Arabidopsis thaliana GN=XRN4 PE=2 SV=1	PREDICTED: 5'-3' exoribonuclease 3-like [Sesamum indicum]	XRN 5'-3' exonuclease N-terminus
block: 4
La25G00079	Molecular Function: methyltransferase activity (GO:0008168)	NULL	hypothetical protein; K18848 indole-3-acetate O-methyltransferase [EC:2.1.1.278] (A)	Probable S-adenosylmethionine-dependent methyltransferase At5g38780 OS=Arabidopsis thaliana GN=At5g38780 PE=2 SV=1	PREDICTED: probable S-adenosylmethionine-dependent methyltransferase At5g38780 [Erythranthe guttatus]	SAM dependent carboxyl methyltransferase
La25G00080	Molecular Function: methyltransferase activity (GO:0008168)	SAM dependent carboxyl methyltransferase	POPTRDRAFT_573689; hypothetical protein; K18848 indole-3-acetate O-methyltransferase [EC:2.1.1.278] (A)	NA	PREDICTED: probable S-adenosylmethionine-dependent methyltransferase At5g38100 [Sesamum indicum]	SAM dependent carboxyl methyltransferase
La25G00081	Molecular Function: methyltransferase activity (GO:0008168)	NULL	probable S-adenosylmethionine-dependent methyltransferase At5g38100; K18848 indole-3-acetate O-methyltransferase [EC:2.1.1.278] (A)	Probable S-adenosylmethionine-dependent methyltransferase At5g38780 OS=Arabidopsis thaliana GN=At5g38780 PE=2 SV=1	hypothetical protein MIMGU_mgv1a008654mg [Erythranthe guttata]	SAM dependent carboxyl methyltransferase
La25G00082	Molecular Function: methyltransferase activity (GO:0008168)	NULL	POPTRDRAFT_573689; hypothetical protein; K18848 indole-3-acetate O-methyltransferase [EC:2.1.1.278] (A)	Probable S-adenosylmethionine-dependent methyltransferase At5g38780 OS=Arabidopsis thaliana GN=At5g38780 PE=2 SV=1	hypothetical protein MIMGU_mgv1a008654mg [Erythranthe guttata]	SAM dependent carboxyl methyltransferase
block: 4
La13G01853	Molecular Function: transferase activity, transferring acyl groups other than amino-acyl groups (GO:0016747)	Transferase	HXXXD-type acyl-transferase family protein, putative; K13065 shikimate O-hydroxycinnamoyltransferase [EC:2.3.1.133] (A)	Vinorine synthase OS=Rauvolfia serpentina GN=ACT PE=1 SV=2	PREDICTED: vinorine synthase-like [Sesamum indicum]	Transferase family
La13G01854	Molecular Function: transferase activity, transferring acyl groups other than amino-acyl groups (GO:0016747)	NULL	HXXXD-type acyl-transferase family protein, putative; K13065 shikimate O-hydroxycinnamoyltransferase [EC:2.3.1.133] (A)	Vinorine synthase OS=Rauvolfia serpentina GN=ACT PE=1 SV=2	PREDICTED: vinorine synthase-like [Sesamum indicum]	Transferase family
La13G01855	Molecular Function: transferase activity, transferring acyl groups other than amino-acyl groups (GO:0016747)	Transferase	vinorine synthase-like; K13065 shikimate O-hydroxycinnamoyltransferase [EC:2.3.1.133] (A)	Vinorine synthase OS=Rauvolfia serpentina GN=ACT PE=1 SV=2	PREDICTED: vinorine synthase-like [Sesamum indicum]	Transferase family
La13G01856	Molecular Function: transferase activity, transferring acyl groups other than amino-acyl groups (GO:0016747)	NULL	vinorine synthase-like; K13065 shikimate O-hydroxycinnamoyltransferase [EC:2.3.1.133] (A)	Vinorine synthase OS=Rauvolfia serpentina GN=ACT PE=1 SV=2	PREDICTED: vinorine synthase-like isoform X1 [Sesamum indicum]	Transferase family
block: 4
La22G00454	Molecular Function: manganese ion binding (GO:0030145),Molecular Function: nutrient reservoir activity (GO:0045735)	Germin	uncharacterized LOC101250545; K11426 SET and MYND domain-containing protein (A)	Putative germin-like protein 2-3 OS=Oryza sativa subsp. japonica GN=Os02g0491800 PE=3 SV=1	PREDICTED: putative germin-like protein 2-1 isoform X1 [Sesamum indicum]	Cupin
La22G00455	Molecular Function: manganese ion binding (GO:0030145),Molecular Function: nutrient reservoir activity (GO:0045735)	NULL	uncharacterized LOC101250545; K11426 SET and MYND domain-containing protein (A)	Putative germin-like protein subfamily 1 member 9 OS=Arabidopsis thaliana GN=At5g38910 PE=3 SV=1	PREDICTED: putative germin-like protein 2-1 [Sesamum indicum]	Cupin
La22G00456	Molecular Function: manganese ion binding (GO:0030145),Molecular Function: nutrient reservoir activity (GO:0045735)	NULL	uncharacterized LOC101250545; K11426 SET and MYND domain-containing protein (A)	Putative germin-like protein 2-1 OS=Oryza sativa subsp. japonica GN=Os02g0491600 PE=3 SV=1	PREDICTED: putative germin-like protein 2-1 isoform X1 [Sesamum indicum]	Cupin
La22G00457	Molecular Function: manganese ion binding (GO:0030145),Molecular Function: nutrient reservoir activity (GO:0045735)	NULL	uncharacterized LOC101250545; K11426 SET and MYND domain-containing protein (A)	Putative germin-like protein 2-1 OS=Oryza sativa subsp. japonica GN=Os02g0491600 PE=3 SV=1	PREDICTED: putative germin-like protein 2-1 isoform X1 [Sesamum indicum]	Cupin
block: 4
La14G00659	Molecular Function: protein binding (GO:0005515)	PGG domain	hypothetical protein; K06694 26S proteasome non-ATPase regulatory subunit 10 (A)	Ankyrin repeat-containing protein At2g01680 OS=Arabidopsis thaliana GN=At2g01680 PE=2 SV=1	hypothetical protein MIMGU_mgv1a023038mg, partial [Erythranthe guttata]	Domain of unknown function
La14G00660	Molecular Function: protein binding (GO:0005515)	Ankyrin repeat-containing domain	NA	NA	PREDICTED: ankyrin repeat-containing protein At5g02620-like [Sesamum indicum]	Ankyrin repeats (many copies)
La14G00661	Molecular Function: protein binding (GO:0005515)	PGG domain	26S proteasome non-ATPase regulatory subunit 1; K06694 26S proteasome non-ATPase regulatory subunit 10 (A)	Ankyrin repeat-containing protein At5g02620 OS=Arabidopsis thaliana GN=At5g02620 PE=1 SV=1	hypothetical protein MIMGU_mgv1a023038mg, partial [Erythranthe guttata]	Domain of unknown function
La14G00662	Molecular Function: protein binding (GO:0005515)	NULL	ankyrin repeat-containing protein At5g02620-like; K06694 26S proteasome non-ATPase regulatory subunit 10 (A)	Ankyrin repeat-containing protein At5g02620 OS=Arabidopsis thaliana GN=At5g02620 PE=1 SV=1	PREDICTED: ankyrin repeat-containing protein At5g02620-like [Sesamum indicum]	Ankyrin repeats (many copies)
block: 4
La22G00229	NA	NA	cytochrome P450 CYP72A219-like; K07428 cytochrome P450, family 4, subfamily X [EC:1.14.14.1] (A)	Cytochrome P450 CYP72A219 OS=Panax ginseng PE=2 SV=1	PREDICTED: cytochrome P450 CYP72A219-like [Sesamum indicum]	NA
La22G00230	NA	NA	cytochrome P450 CYP72A219-like; K07428 cytochrome P450, family 4, subfamily X [EC:1.14.14.1] (A)	Cytochrome P450 CYP72A219 OS=Panax ginseng PE=2 SV=1	PREDICTED: cytochrome P450 CYP72A219-like [Erythranthe guttatus]	NA
La22G00231	NA	NA	cytochrome P450 CYP72A219-like; K07428 cytochrome P450, family 4, subfamily X [EC:1.14.14.1] (A)	Cytochrome P450 CYP72A219 OS=Panax ginseng PE=2 SV=1	PREDICTED: cytochrome P450 CYP72A219-like [Sesamum indicum]	NA
La22G00233	Molecular Function: iron ion binding (GO:0005506),Molecular Function: electron carrier activity (GO:0009055),Molecular Function: oxidoreductase activity, acting on paired donors, with incorporation or reduction of molecular oxygen (GO:0016705),Molecular Function: heme binding (GO:0020037),Biological Process: oxidation-reduction process (GO:0055114)	Cytochrome P450	cytochrome P450 CYP72A219-like; K07428 cytochrome P450, family 4, subfamily X [EC:1.14.14.1] (A)	Cytochrome P450 CYP72A219 OS=Panax ginseng PE=2 SV=1	PREDICTED: cytochrome P450 CYP72A219-like [Sesamum indicum]	Cytochrome P450
block: 4
La08G00243	Molecular Function: sequence-specific DNA binding transcription factor activity (GO:0003700),Biological Process: regulation of transcription, DNA-dependent (GO:0006355),Molecular Function: sequence-specific DNA binding (GO:0043565)	DNA-binding WRKY	NA	Probable WRKY transcription factor 70 OS=Arabidopsis thaliana GN=WRKY70 PE=2 SV=1	PREDICTED: LOW QUALITY PROTEIN: probable WRKY transcription factor 70 [Sesamum indicum]	WRKY DNA -binding domain
La08G00244	NA	NA	NA	NA	PREDICTED: LOW QUALITY PROTEIN: probable WRKY transcription factor 70 [Sesamum indicum]	NA
La08G00245	Molecular Function: sequence-specific DNA binding transcription factor activity (GO:0003700),Biological Process: regulation of transcription, DNA-dependent (GO:0006355),Molecular Function: sequence-specific DNA binding (GO:0043565)	DNA-binding WRKY	WRKY1-1; WRKY transcription factor 1-like; K18834 WRKY transcription factor 1 (A)	Probable WRKY transcription factor 70 OS=Arabidopsis thaliana GN=WRKY70 PE=2 SV=1	PREDICTED: LOW QUALITY PROTEIN: probable WRKY transcription factor 70 [Sesamum indicum]	WRKY DNA -binding domain
La08G00246	Molecular Function: sequence-specific DNA binding transcription factor activity (GO:0003700),Biological Process: regulation of transcription, DNA-dependent (GO:0006355),Molecular Function: sequence-specific DNA binding (GO:0043565)	NULL	WRKY transcription factor 1; K18834 WRKY transcription factor 1 (A)	Probable WRKY transcription factor 70 OS=Arabidopsis thaliana GN=WRKY70 PE=2 SV=1	PREDICTED: LOW QUALITY PROTEIN: probable WRKY transcription factor 70 [Sesamum indicum]	WRKY DNA -binding domain
block: 4
La17G01514	Biological Process: lipid transport (GO:0006869),Molecular Function: lipid binding (GO:0008289)	Plant lipid transfer protein/Par allergen	NA	Non-specific lipid-transfer protein OS=Helianthus annuus PE=3 SV=1	PREDICTED: non-specific lipid-transfer protein 1-like [Sesamum indicum]	Protease inhibitor/seed storage/LTP family
La17G01516	Biological Process: lipid transport (GO:0006869),Molecular Function: lipid binding (GO:0008289)	Plant lipid transfer protein/Par allergen	NA	Non-specific lipid-transfer protein 2 OS=Nicotiana tabacum PE=3 SV=1	PREDICTED: non-specific lipid-transfer protein 2-like [Sesamum indicum]	Protease inhibitor/seed storage/LTP family
La17G01517	Biological Process: lipid transport (GO:0006869),Molecular Function: lipid binding (GO:0008289)	Plant lipid transfer protein/Par allergen	NA	Non-specific lipid-transfer protein 2 OS=Solanum pennellii GN=LTP2 PE=3 SV=1	PREDICTED: non-specific lipid-transfer protein 2-like [Sesamum indicum]	Protease inhibitor/seed storage/LTP family
La17G01518	Biological Process: lipid transport (GO:0006869),Molecular Function: lipid binding (GO:0008289)	Plant lipid transfer protein/Par allergen	NA	Non-specific lipid-transfer protein 2 OS=Solanum pennellii GN=LTP2 PE=3 SV=1	PREDICTED: non-specific lipid-transfer protein 2-like [Sesamum indicum]	Protease inhibitor/seed storage/LTP family
block: 4
La00G03325	NA	NULL	NA	BTB/POZ domain-containing protein POB1 OS=Arabidopsis thaliana GN=POB1 PE=2 SV=2	PREDICTED: BTB/POZ domain-containing protein POB1-like [Sesamum indicum]	NA
La00G03326	NA	NULL	NA	BTB/POZ domain-containing protein POB1 OS=Arabidopsis thaliana GN=POB1 PE=2 SV=2	PREDICTED: BTB/POZ domain-containing protein POB1-like [Sesamum indicum]	NA
La00G03327	Molecular Function: protein binding (GO:0005515)	BTB/POZ	AAEL005424-PA; K10456 kelch-like protein 19 (A)	BTB/POZ domain-containing protein At2g46260 OS=Arabidopsis thaliana GN=At2g46260 PE=2 SV=2	PREDICTED: BTB/POZ domain-containing protein POB1-like [Sesamum indicum]	BTB And C-terminal Kelch
La00G03328	Molecular Function: protein binding (GO:0005515)	BTB/POZ	kelch-like ECH-associated protein 1; K10456 kelch-like protein 19 (A)	BTB/POZ domain-containing protein POB1 OS=Arabidopsis thaliana GN=POB1 PE=2 SV=2	PREDICTED: BTB/POZ domain-containing protein POB1-like [Erythranthe guttatus]	BTB And C-terminal Kelch
block: 4
La21G00480	Biological Process: metabolic process (GO:0008152),Molecular Function: transferase activity, transferring hexosyl groups (GO:0016758)	UDP-glucuronosyl/UDP-glucosyltransferase	hypothetical protein; K13080 flavanone 7-O-glucoside 2''-O-beta-L-rhamnosyltransferase [EC:2.4.1.236] (A)	UDP-glycosyltransferase 73B5 OS=Arabidopsis thaliana GN=UGT73B5 PE=2 SV=1	PREDICTED: scopoletin glucosyltransferase-like [Erythranthe guttatus]	NA
La21G00481	Biological Process: metabolic process (GO:0008152),Molecular Function: transferase activity, transferring hexosyl groups (GO:0016758)	UDP-glucuronosyl/UDP-glucosyltransferase	UDP-glycosyltransferase 73C6-like; K13496 UDP-glucosyl transferase 73C [EC:2.4.1.-] (A)	Zeatin O-glucosyltransferase OS=Phaseolus lunatus GN=ZOG1 PE=2 SV=1	PREDICTED: scopoletin glucosyltransferase-like [Erythranthe guttatus]	UDP-glucoronosyl and UDP-glucosyl transferase
La21G00482	Biological Process: metabolic process (GO:0008152),Molecular Function: transferase activity, transferring hexosyl groups (GO:0016758)	UDP-glucuronosyl/UDP-glucosyltransferase	UDP-glucosyl transferase 73C3; K13496 UDP-glucosyl transferase 73C [EC:2.4.1.-] (A)	UDP-glycosyltransferase 73C3 OS=Arabidopsis thaliana GN=UGT73C3 PE=2 SV=1	PREDICTED: scopoletin glucosyltransferase-like [Erythranthe guttatus]	UDP-glucoronosyl and UDP-glucosyl transferase
La21G00484	Biological Process: metabolic process (GO:0008152),Molecular Function: transferase activity, transferring hexosyl groups (GO:0016758)	NULL	SORBIDRAFT_06g012280, Sb06g012280; hypothetical protein; K13495 cis-zeatin O-glucosyltransferase [EC:2.4.1.215] (A)	UDP-glycosyltransferase 73B5 OS=Arabidopsis thaliana GN=UGT73B5 PE=2 SV=1	PREDICTED: scopoletin glucosyltransferase-like [Erythranthe guttatus]	UDP-glucoronosyl and UDP-glucosyl transferase
block: 4
La04G00298	Molecular Function: chromatin binding (GO:0003682)	SANT/Myb domain	polygalacturonase At1g48100-like; K01184 polygalacturonase [EC:3.2.1.15] (A)	Transcription factor RADIALIS OS=Antirrhinum majus GN=RAD PE=1 SV=1	PREDICTED: protein RADIALIS-like 3 [Sesamum indicum]	Myb-like DNA-binding domain
La04G00299	Molecular Function: chromatin binding (GO:0003682)	Myb-like domain	polygalacturonase At1g48100-like; K01184 polygalacturonase [EC:3.2.1.15] (A)	Protein RADIALIS-like 1 OS=Arabidopsis thaliana GN=RL1 PE=2 SV=1	PREDICTED: protein RADIALIS-like 3 [Sesamum indicum]	Myb-like DNA-binding domain
La04G00300	Molecular Function: chromatin binding (GO:0003682)	SANT domain	polygalacturonase At1g48100-like; K01184 polygalacturonase [EC:3.2.1.15] (A)	Protein RADIALIS-like 6 OS=Arabidopsis thaliana GN=RL6 PE=2 SV=1	PREDICTED: protein RADIALIS-like 3 [Sesamum indicum]	Myb-like DNA-binding domain
La04G00302	Molecular Function: chromatin binding (GO:0003682)	SANT/Myb domain	polygalacturonase At1g48100-like; K01184 polygalacturonase [EC:3.2.1.15] (A)	Protein RADIALIS-like 6 OS=Arabidopsis thaliana GN=RL6 PE=2 SV=1	PREDICTED: protein RADIALIS-like 3 [Sesamum indicum]	Myb-like DNA-binding domain
block: 4
La24G00867	Biological Process: lipid metabolic process (GO:0006629),Molecular Function: hydrolase activity, acting on ester bonds (GO:0016788)	NULL	Zeta-carotene desaturase, chloroplast precursor, putative (EC:1.14.99.30); K00514 zeta-carotene desaturase [EC:1.3.5.6] (A)	GDSL esterase/lipase At1g28570 OS=Arabidopsis thaliana GN=At1g28570 PE=2 SV=1	hypothetical protein MIMGU_mgv1a009376mg [Erythranthe guttata]	GDSL-like Lipase/Acylhydrolase
La24G00868	Biological Process: lipid metabolic process (GO:0006629),Molecular Function: hydrolase activity, acting on ester bonds (GO:0016788)	NULL	Zeta-carotene desaturase, chloroplast precursor, putative (EC:1.14.99.30); K00514 zeta-carotene desaturase [EC:1.3.5.6] (A)	GDSL esterase/lipase At1g28590 OS=Arabidopsis thaliana GN=At1g28590 PE=2 SV=2	hypothetical protein MIMGU_mgv1a009376mg [Erythranthe guttata]	GDSL-like Lipase/Acylhydrolase
La24G00870	Biological Process: lipid metabolic process (GO:0006629),Molecular Function: hydrolase activity, acting on ester bonds (GO:0016788)	Lipase, GDSL	Zeta-carotene desaturase, chloroplast precursor, putative (EC:1.14.99.30); K00514 zeta-carotene desaturase [EC:1.3.5.6] (A)	GDSL esterase/lipase At1g28570 OS=Arabidopsis thaliana GN=At1g28570 PE=2 SV=1	unnamed protein product [Coffea canephora]	GDSL-like Lipase/Acylhydrolase
La24G00871	Biological Process: lipid metabolic process (GO:0006629),Molecular Function: hydrolase activity, acting on ester bonds (GO:0016788)	NULL	Zeta-carotene desaturase, chloroplast precursor, putative (EC:1.14.99.30); K00514 zeta-carotene desaturase [EC:1.3.5.6] (A)	GDSL esterase/lipase At1g28600 OS=Arabidopsis thaliana GN=At1g28600 PE=2 SV=1	PREDICTED: uncharacterized protein LOC105175645 [Sesamum indicum]	GDSL-like Lipase/Acylhydrolase
block: 4
La00G03301	NA	NULL	pentatricopeptide repeat-containing protein At3g22470, mitochondrial-like; K17710 pentatricopeptide repeat domain-containing protein 1 (A)	Pentatricopeptide repeat-containing protein At1g12300, mitochondrial OS=Arabidopsis thaliana GN=At1g12300 PE=2 SV=1	PREDICTED: putative pentatricopeptide repeat-containing protein At1g12700, mitochondrial [Erythranthe guttatus]	PPR repeat
La00G03302	NA	NULL	putative pentatricopeptide repeat-containing protein At1g12700, mitochondrial; K17710 pentatricopeptide repeat domain-containing protein 1 (A)	Putative pentatricopeptide repeat-containing protein At1g12700, mitochondrial OS=Arabidopsis thaliana GN=At1g12700 PE=3 SV=1	PREDICTED: putative pentatricopeptide repeat-containing protein At1g12700, mitochondrial [Sesamum indicum]	PPR repeat
La00G03304	NA	NULL	putative pentatricopeptide repeat-containing protein At1g12700, mitochondrial; K17710 pentatricopeptide repeat domain-containing protein 1 (A)	Putative pentatricopeptide repeat-containing protein At1g12700, mitochondrial OS=Arabidopsis thaliana GN=At1g12700 PE=3 SV=1	PREDICTED: putative pentatricopeptide repeat-containing protein At1g12700, mitochondrial [Sesamum indicum]	PPR repeat
La00G03305	NA	NULL	pentatricopeptide repeat-containing protein At1g63330-like; K17964 leucine-rich PPR motif-containing protein, mitochondrial (A)	Pentatricopeptide repeat-containing protein At1g12620 OS=Arabidopsis thaliana GN=At1g12620 PE=2 SV=1	PREDICTED: putative pentatricopeptide repeat-containing protein At1g12700, mitochondrial [Sesamum indicum]	PPR repeat
block: 4
La23G00227	Molecular Function: methyltransferase activity (GO:0008168),Molecular Function: O-methyltransferase activity (GO:0008171),Molecular Function: protein dimerization activity (GO:0046983)	NULL	OMT2.1; O-methyltransferase; K16040 trans-resveratrol di-O-methyltransferase [EC:2.1.1.240] (A)	Trans-resveratrol di-O-methyltransferase OS=Vitis vinifera GN=ROMT PE=1 SV=2	O-methyltransferase [Mentha x piperita]	Dimerisation domain
La23G00228	Molecular Function: methyltransferase activity (GO:0008168),Molecular Function: O-methyltransferase activity (GO:0008171),Molecular Function: protein dimerization activity (GO:0046983)	NULL	OMT2.1; O-methyltransferase; K16040 trans-resveratrol di-O-methyltransferase [EC:2.1.1.240] (A)	Trans-resveratrol di-O-methyltransferase OS=Vitis vinifera GN=ROMT PE=1 SV=2	O-methyltransferase [Mentha x piperita]	Dimerisation domain
La23G00229	Molecular Function: O-methyltransferase activity (GO:0008171),Molecular Function: protein dimerization activity (GO:0046983)	NULL	OMT2.1; O-methyltransferase; K16040 trans-resveratrol di-O-methyltransferase [EC:2.1.1.240] (A)	8-hydroxyquercetin 8-O-methyltransferase OS=Mentha piperita GN=OMT2 PE=1 SV=1	RecName: Full=8-hydroxyquercetin 8-O-methyltransferase; AltName: Full=Flavonol 8-O-methyltransferase [Mentha x piperita]	O-methyltransferase
La23G00230	Molecular Function: methyltransferase activity (GO:0008168),Molecular Function: O-methyltransferase activity (GO:0008171),Molecular Function: protein dimerization activity (GO:0046983)	NULL	OMT2.1; O-methyltransferase; K16040 trans-resveratrol di-O-methyltransferase [EC:2.1.1.240] (A)	Chavicol O-methyltransferase OS=Ocimum basilicum GN=CVOMT1 PE=1 SV=1	RecName: Full=Chavicol O-methyltransferase; AltName: Full=(Iso)eugenol O-methyltransferase CVOMT1; AltName: Full=S-adenosysl-L-methionine:(Iso)eugenol O-methyltransferase CVOMT1 [Ocimum basilicum]	Dimerisation domain
block: 4
La07G01180	Molecular Function: enzyme inhibitor activity (GO:0004857),Cellular Component: cell wall (GO:0005618),Molecular Function: pectinesterase activity (GO:0030599),Biological Process: cell wall modification (GO:0042545)	NULL	pectinesterase-like; K01051 pectinesterase [EC:3.1.1.11] (A)	Probable pectinesterase/pectinesterase inhibitor 58 OS=Arabidopsis thaliana GN=PME58 PE=2 SV=1	hypothetical protein VITISV_040170 [Vitis vinifera]	Plant invertase/pectin methylesterase inhibitor
La07G01181	Molecular Function: enzyme inhibitor activity (GO:0004857),Cellular Component: cell wall (GO:0005618),Molecular Function: pectinesterase activity (GO:0030599),Biological Process: cell wall modification (GO:0042545)	Pectinesterase, catalytic	pectinesterase-like; K01051 pectinesterase [EC:3.1.1.11] (A)	Probable pectinesterase/pectinesterase inhibitor 58 OS=Arabidopsis thaliana GN=PME58 PE=2 SV=1	hypothetical protein VITISV_040170 [Vitis vinifera]	Plant invertase/pectin methylesterase inhibitor
La07G01182	Cellular Component: cell wall (GO:0005618),Molecular Function: pectinesterase activity (GO:0030599),Biological Process: cell wall modification (GO:0042545)	NULL	pectinesterase-like; K01051 pectinesterase [EC:3.1.1.11] (A)	Probable pectinesterase/pectinesterase inhibitor 23 OS=Arabidopsis thaliana GN=PME23 PE=2 SV=3	pectinesterase family protein, partial [Genlisea aurea]	Pectinesterase
La07G01183	Cellular Component: cell wall (GO:0005618),Molecular Function: pectinesterase activity (GO:0030599),Biological Process: cell wall modification (GO:0042545)	NULL	pectinesterase-like; K01051 pectinesterase [EC:3.1.1.11] (A)	Pectinesterase OS=Petunia integrifolia GN=PPE1 PE=2 SV=1	PREDICTED: pectinesterase-like [Erythranthe guttatus]	Pectinesterase
block: 4
La16G01454	NA	NULL	probable rhamnogalacturonate lyase B; K18195 rhamnogalacturonan endolyase [EC:4.2.2.23] (A)	Rhamnogalacturonate lyase OS=Dickeya dadantii (strain 3937) GN=rhiE PE=1 SV=1	PREDICTED: probable rhamnogalacturonate lyase B isoform X2 [Sesamum indicum]	Polysaccharide lyase family 4, domain II
La16G01456	NA	NULL	probable rhamnogalacturonate lyase B; K18195 rhamnogalacturonan endolyase [EC:4.2.2.23] (A)	Probable rhamnogalacturonate lyase B OS=Aspergillus flavus (strain ATCC 200026 / FGSC A1120 / NRRL 3357 / JCM 12722 / SRRC 167) GN=rglB PE=3 SV=1	PREDICTED: probable rhamnogalacturonate lyase B [Sesamum indicum]	Polysaccharide lyase family 4, domain II
La16G01457	NA	NULL	uncharacterized LOC101259106; K18195 rhamnogalacturonan endolyase [EC:4.2.2.23] (A)	Rhamnogalacturonate lyase OS=Dickeya dadantii (strain 3937) GN=rhiE PE=1 SV=1	PREDICTED: uncharacterized protein LOC101259106 [Solanum lycopersicum]	Polysaccharide lyase family 4, domain II
La16G01458	NA	NULL	Rhamnogalacturonate lyase family protein; K18195 rhamnogalacturonan endolyase [EC:4.2.2.23] (A)	Rhamnogalacturonate lyase OS=Dickeya dadantii (strain 3937) GN=rhiE PE=1 SV=1	Rhamnogalacturonate lyase family protein [Theobroma cacao]	Polysaccharide lyase family 4, domain II
block: 4
La03G00973	NA	NA	NA	NA	NA	NA
La03G00974	NA	NA	NA	NA	NA	NA
La03G00975	NA	NA	NA	NA	NA	NA
La03G00976	NA	NA	NA	NA	NA	NA
block: 4
La23G01401	Molecular Function: sequence-specific DNA binding transcription factor activity (GO:0003700),Biological Process: regulation of transcription, DNA-dependent (GO:0006355)	NULL	ethylene-responsive transcription factor 13-like; K09286 EREBP-like factor (A)	Ethylene-responsive transcription factor 13 OS=Arabidopsis thaliana GN=ERF13 PE=2 SV=2	PREDICTED: ethylene-responsive transcription factor 13-like [Sesamum indicum]	AP2 domain
La23G01402	Molecular Function: sequence-specific DNA binding transcription factor activity (GO:0003700),Biological Process: regulation of transcription, DNA-dependent (GO:0006355)	NULL	Ethylene-responsive transcription factor, putative; K09286 EREBP-like factor (A)	Ethylene-responsive transcription factor 13 OS=Arabidopsis thaliana GN=ERF13 PE=2 SV=2	PREDICTED: ethylene-responsive transcription factor 13-like [Sesamum indicum]	AP2 domain
La23G01403	Molecular Function: sequence-specific DNA binding transcription factor activity (GO:0003700),Biological Process: regulation of transcription, DNA-dependent (GO:0006355)	NULL	hypothetical protein; K09286 EREBP-like factor (A)	Ethylene-responsive transcription factor 13 OS=Arabidopsis thaliana GN=ERF13 PE=2 SV=2	PREDICTED: ethylene-responsive transcription factor 13-like [Sesamum indicum]	AP2 domain
La23G01404	Molecular Function: sequence-specific DNA binding transcription factor activity (GO:0003700),Biological Process: regulation of transcription, DNA-dependent (GO:0006355)	NULL	ethylene-responsive transcription factor 13-like; K09286 EREBP-like factor (A)	Ethylene-responsive transcription factor 13 OS=Arabidopsis thaliana GN=ERF13 PE=2 SV=2	PREDICTED: ethylene-responsive transcription factor 13-like [Sesamum indicum]	AP2 domain
block: 4
La06G00969	Biological Process: regulation of cyclin-dependent protein serine/threonine kinase activity (GO:0000079),Molecular Function: protein kinase binding (GO:0019901)	NULL	uncharacterized LOC106363601; K01647 citrate synthase [EC:2.3.3.1] (A)	Cyclin-P3-1 OS=Oryza sativa subsp. japonica GN=CYCP3-1 PE=3 SV=1	PREDICTED: cyclin-P3-1 [Sesamum indicum]	Cyclin
La06G00970	Biological Process: regulation of cyclin-dependent protein serine/threonine kinase activity (GO:0000079),Molecular Function: protein kinase binding (GO:0019901)	Cyclin PHO80-like	uncharacterized LOC106363601; K01647 citrate synthase [EC:2.3.3.1] (A)	Cyclin-P3-1 OS=Oryza sativa subsp. japonica GN=CYCP3-1 PE=3 SV=1	PREDICTED: cyclin-P3-1 [Sesamum indicum]	Cyclin
La06G00971	Biological Process: regulation of cyclin-dependent protein serine/threonine kinase activity (GO:0000079),Molecular Function: protein kinase binding (GO:0019901)	NULL	uncharacterized LOC106363601; K01647 citrate synthase [EC:2.3.3.1] (A)	Cyclin-P3-1 OS=Oryza sativa subsp. japonica GN=CYCP3-1 PE=3 SV=1	PREDICTED: cyclin-P3-1 [Sesamum indicum]	Cyclin
La06G00972	Biological Process: regulation of cyclin-dependent protein serine/threonine kinase activity (GO:0000079),Molecular Function: protein kinase binding (GO:0019901)	NULL	uncharacterized LOC106363601; K01647 citrate synthase [EC:2.3.3.1] (A)	Cyclin-P3-1 OS=Oryza sativa subsp. japonica GN=CYCP3-1 PE=3 SV=1	PREDICTED: cyclin-P3-1 [Sesamum indicum]	Cyclin
block: 4
La04G00530	Molecular Function: GTPase activity (GO:0003924),Molecular Function: GTP binding (GO:0005525)	Translation elongation factor EFTu/EF1A, domain 2	elongation factor 1-alpha-like; K03231 elongation factor 1-alpha (A)	Elongation factor 1-alpha OS=Manihot esculenta GN=EF1 PE=3 SV=1	PREDICTED: elongation factor 1-alpha-like [Gossypium raimondii]	Elongation factor Tu domain 2
La04G00531	Molecular Function: GTPase activity (GO:0003924),Molecular Function: GTP binding (GO:0005525)	Elongation factor, GTP-binding domain	elongation factor 1-alpha, putative (EC:2.7.7.4); K03231 elongation factor 1-alpha (A)	Elongation factor 1-alpha OS=Oryza sativa subsp. japonica GN=REFA1 PE=2 SV=2	elongation factor 1-alpha, putative [Ricinus communis]	Elongation factor Tu GTP binding domain
La04G00532	Molecular Function: GTPase activity (GO:0003924),Molecular Function: GTP binding (GO:0005525)	Translation elongation factor EFTu/EF1A, domain 2	POPTRDRAFT_567566; hypothetical protein; K03231 elongation factor 1-alpha (A)	Elongation factor 1-alpha OS=Manihot esculenta GN=EF1 PE=3 SV=1	PREDICTED: elongation factor 1-alpha-like [Gossypium raimondii]	Elongation factor Tu domain 2
La04G00533	Molecular Function: GTPase activity (GO:0003924),Molecular Function: GTP binding (GO:0005525)	Translation elongation factor EFTu/EF1A, domain 2	elongation factor 1-alpha; K03231 elongation factor 1-alpha (A)	Elongation factor 1-alpha OS=Solanum lycopersicum PE=2 SV=1	PREDICTED: elongation factor 1-alpha isoform X1 [Eucalyptus grandis]	Elongation factor Tu domain 2
block: 4
La06G00474	NA	NA	NA	Transcription factor bHLH126 OS=Arabidopsis thaliana GN=BHLH126 PE=2 SV=1	basic helix-loop-helix transcription factor [Salvia miltiorrhiza]	NA
La06G00475	Molecular Function: protein dimerization activity (GO:0046983)	Myc-type, basic helix-loop-helix (bHLH) domain	upstream stimulatory factor 2; K09106 upstream stimulatory factor (A)	Transcription factor bHLH126 OS=Arabidopsis thaliana GN=BHLH126 PE=2 SV=1	basic helix-loop-helix transcription factor [Salvia miltiorrhiza]	Helix-loop-helix DNA-binding domain
La06G00476	Molecular Function: protein dimerization activity (GO:0046983)	Myc-type, basic helix-loop-helix (bHLH) domain	upstream stimulatory factor 2; K09106 upstream stimulatory factor (A)	Transcription factor bHLH36 OS=Arabidopsis thaliana GN=BHLH36 PE=2 SV=1	basic helix-loop-helix transcription factor [Salvia miltiorrhiza]	Helix-loop-helix DNA-binding domain
La06G00477	Molecular Function: protein dimerization activity (GO:0046983)	Myc-type, basic helix-loop-helix (bHLH) domain	upstream stimulatory factor 2; K09106 upstream stimulatory factor (A)	Transcription factor bHLH126 OS=Arabidopsis thaliana GN=BHLH126 PE=2 SV=1	basic helix-loop-helix transcription factor [Salvia miltiorrhiza]	Helix-loop-helix DNA-binding domain
block: 4
La22G02155	Molecular Function: oxidoreductase activity (GO:0016491),Molecular Function: oxidoreductase activity, acting on paired donors, with incorporation or reduction of molecular oxygen, 2-oxoglutarate as one donor, and incorporation of one atom each of oxygen into both donors (GO:0016706),Biological Process: oxidation-reduction process (GO:0055114)	NULL	1-aminocyclopropane-1-carboxylate oxidase 5; K05933 aminocyclopropanecarboxylate oxidase [EC:1.14.17.4] (A)	Protein SRG1 OS=Arabidopsis thaliana GN=SRG1 PE=2 SV=1	PREDICTED: probable 2-oxoglutarate/Fe(II)-dependent dioxygenase [Sesamum indicum]	2OG-Fe(II) oxygenase superfamily
La22G02157	Molecular Function: oxidoreductase activity (GO:0016491),Molecular Function: oxidoreductase activity, acting on paired donors, with incorporation or reduction of molecular oxygen, 2-oxoglutarate as one donor, and incorporation of one atom each of oxygen into both donors (GO:0016706),Biological Process: oxidation-reduction process (GO:0055114)	NULL	flavonol synthase/flavanone 3-hydroxylase-like; K05278 flavonol synthase [EC:1.14.11.23] (A)	Protein SRG1 OS=Arabidopsis thaliana GN=SRG1 PE=2 SV=1	PREDICTED: 1-aminocyclopropane-1-carboxylate oxidase 5-like [Sesamum indicum]	non-haem dioxygenase in morphine synthesis N-terminal
La22G02158	Molecular Function: oxidoreductase activity (GO:0016491),Molecular Function: oxidoreductase activity, acting on paired donors, with incorporation or reduction of molecular oxygen, 2-oxoglutarate as one donor, and incorporation of one atom each of oxygen into both donors (GO:0016706),Biological Process: oxidation-reduction process (GO:0055114)	NULL	oxidoreductase; K06892 feruloyl-CoA ortho-hydroxylase [EC:1.14.11.-] (A)	Protein SRG1 OS=Arabidopsis thaliana GN=SRG1 PE=2 SV=1	PREDICTED: 1-aminocyclopropane-1-carboxylate oxidase 5-like [Sesamum indicum]	non-haem dioxygenase in morphine synthesis N-terminal
La22G02159	Molecular Function: iron ion binding (GO:0005506),Molecular Function: oxidoreductase activity (GO:0016491),Molecular Function: oxidoreductase activity, acting on paired donors, with incorporation or reduction of molecular oxygen, 2-oxoglutarate as one donor, and incorporation of one atom each of oxygen into both donors (GO:0016706),Biological Process: oxidation-reduction process (GO:0055114)	NULL	flavonol synthase/flavanone 3-hydroxylase-like; K05278 flavonol synthase [EC:1.14.11.23] (A)	Protein SRG1 OS=Arabidopsis thaliana GN=SRG1 PE=2 SV=1	PREDICTED: 1-aminocyclopropane-1-carboxylate oxidase 5-like [Sesamum indicum]	non-haem dioxygenase in morphine synthesis N-terminal
block: 4
La15G00467	Molecular Function: manganese ion binding (GO:0030145),Molecular Function: nutrient reservoir activity (GO:0045735)	Cupin 1	uncharacterized LOC101250545; K11426 SET and MYND domain-containing protein (A)	Germin-like protein subfamily 1 member 7 OS=Arabidopsis thaliana GN=At3g05950 PE=2 SV=1	PREDICTED: putative germin-like protein 2-1 [Nicotiana tomentosiformis]	Cupin
La15G00468	Molecular Function: manganese ion binding (GO:0030145),Molecular Function: nutrient reservoir activity (GO:0045735)	NULL	uncharacterized LOC101250545; K11426 SET and MYND domain-containing protein (A)	Germin-like protein subfamily 1 member 13 OS=Arabidopsis thaliana GN=GLP6 PE=2 SV=2	PREDICTED: putative germin-like protein 2-1 [Sesamum indicum]	Cupin
La15G00469	Molecular Function: manganese ion binding (GO:0030145),Molecular Function: nutrient reservoir activity (GO:0045735)	NULL	uncharacterized LOC101250545; K11426 SET and MYND domain-containing protein (A)	Germin-like protein subfamily 1 member 13 OS=Arabidopsis thaliana GN=GLP6 PE=2 SV=2	PREDICTED: putative germin-like protein 2-1 [Sesamum indicum]	Cupin
La15G00470	NA	NULL	uncharacterized LOC101250545; K11426 SET and MYND domain-containing protein (A)	Putative germin-like protein subfamily 1 member 9 OS=Arabidopsis thaliana GN=At5g38910 PE=3 SV=1	hypothetical protein VITISV_025926 [Vitis vinifera]	NA
block: 4
La05G00797	Biological Process: defense response (GO:0006952)	Knottin, scorpion toxin-like	NA	Defensin-like protein 7 OS=Arabidopsis thaliana GN=LCR75 PE=2 SV=3	hypothetical protein MIMGU_mgv1a018660mg [Erythranthe guttata]	Gamma-thionin family
La05G00798	Biological Process: defense response (GO:0006952)	Gamma thionin	NA	Defensin-like protein 5 OS=Arabidopsis thaliana GN=PDF2.4 PE=3 SV=2	hypothetical protein MIMGU_mgv1a018660mg [Erythranthe guttata]	Gamma-thionin family
La05G00799	Biological Process: defense response (GO:0006952)	Knottin, scorpion toxin-like	NA	Defensin-like protein 5 OS=Arabidopsis thaliana GN=PDF2.4 PE=3 SV=2	hypothetical protein MIMGU_mgv1a018660mg [Erythranthe guttata]	Gamma-thionin family
La05G00801	Biological Process: defense response (GO:0006952)	Knottin, scorpion toxin-like	NA	Defensin-like protein 5 OS=Arabidopsis thaliana GN=PDF2.4 PE=3 SV=2	hypothetical protein MIMGU_mgv1a018660mg [Erythranthe guttata]	Gamma-thionin family
block: 4
La16G01235	Cellular Component: nucleus (GO:0005634),Biological Process: ubiquitin-dependent protein catabolic process (GO:0006511),Biological Process: multicellular organismal development (GO:0007275)	Seven-in-absentia protein, sina	putative E3 ubiquitin-protein ligase SINA-like 6; K04506 E3 ubiquitin-protein ligase SIAH1 [EC:2.3.2.27] (A)	E3 ubiquitin-protein ligase SINA-like 10 OS=Arabidopsis thaliana GN=At5g37930 PE=2 SV=1	PREDICTED: putative E3 ubiquitin-protein ligase SINA-like 6 [Sesamum indicum]	NA
La16G01236	NA	NA	putative E3 ubiquitin-protein ligase SINA-like 6; K04506 E3 ubiquitin-protein ligase SIAH1 [EC:2.3.2.27] (A)	NA	PREDICTED: putative E3 ubiquitin-protein ligase SINA-like 6 [Sesamum indicum]	NA
La16G01237	Cellular Component: nucleus (GO:0005634),Biological Process: ubiquitin-dependent protein catabolic process (GO:0006511),Biological Process: multicellular organismal development (GO:0007275),Molecular Function: zinc ion binding (GO:0008270)	Seven-in-absentia protein, sina	putative E3 ubiquitin-protein ligase SINA-like 6; K04506 E3 ubiquitin-protein ligase SIAH1 [EC:2.3.2.27] (A)	E3 ubiquitin-protein ligase SINA-like 10 OS=Arabidopsis thaliana GN=At5g37930 PE=2 SV=1	PREDICTED: putative E3 ubiquitin-protein ligase SINA-like 6 [Sesamum indicum]	Seven in absentia protein family
La16G01238	Cellular Component: nucleus (GO:0005634),Biological Process: ubiquitin-dependent protein catabolic process (GO:0006511),Biological Process: multicellular organismal development (GO:0007275),Molecular Function: zinc ion binding (GO:0008270)	Seven-in-absentia protein, sina	putative E3 ubiquitin-protein ligase SINA-like 6; K04506 E3 ubiquitin-protein ligase SIAH1 [EC:2.3.2.27] (A)	E3 ubiquitin-protein ligase SINA-like 10 OS=Arabidopsis thaliana GN=At5g37930 PE=2 SV=1	PREDICTED: putative E3 ubiquitin-protein ligase SINA-like 6 [Sesamum indicum]	Seven in absentia protein family
block: 4
La18G00200	Molecular Function: catalytic activity (GO:0003824),Molecular Function: UDP-N-acetylmuramate dehydrogenase activity (GO:0008762),Molecular Function: oxidoreductase activity (GO:0016491),Molecular Function: oxidoreductase activity, acting on CH-OH group of donors (GO:0016614),Molecular Function: flavin adenine dinucleotide binding (GO:0050660),Biological Process: oxidation-reduction process (GO:00…	Berberine/berberine-like	cysteine desulfurase, mitochondrial precursor; K04487 cysteine desulfurase [EC:2.8.1.7] (A)	Reticuline oxidase-like protein OS=Arabidopsis thaliana GN=At4g20830 PE=1 SV=2	PREDICTED: reticuline oxidase-like protein [Sesamum indicum]	Berberine and berberine like
La18G00201	Molecular Function: catalytic activity (GO:0003824),Molecular Function: oxidoreductase activity (GO:0016491),Molecular Function: oxidoreductase activity, acting on CH-OH group of donors (GO:0016614),Molecular Function: flavin adenine dinucleotide binding (GO:0050660),Biological Process: oxidation-reduction process (GO:0055114)	Berberine/berberine-like	NA	Reticuline oxidase-like protein OS=Arabidopsis thaliana GN=At4g20830 PE=1 SV=2	PREDICTED: reticuline oxidase-like protein [Erythranthe guttatus]	Berberine and berberine like
La18G00203	Molecular Function: catalytic activity (GO:0003824),Molecular Function: UDP-N-acetylmuramate dehydrogenase activity (GO:0008762),Molecular Function: oxidoreductase activity (GO:0016491),Molecular Function: oxidoreductase activity, acting on CH-OH group of donors (GO:0016614),Molecular Function: flavin adenine dinucleotide binding (GO:0050660),Biological Process: oxidation-reduction process (GO:00…	FAD-binding, type 2	cysteine desulfurase, mitochondrial precursor; K04487 cysteine desulfurase [EC:2.8.1.7] (A)	Reticuline oxidase-like protein OS=Arabidopsis thaliana GN=At4g20830 PE=1 SV=2	PREDICTED: reticuline oxidase-like protein [Erythranthe guttatus]	Berberine and berberine like
La18G00205	Molecular Function: catalytic activity (GO:0003824),Molecular Function: UDP-N-acetylmuramate dehydrogenase activity (GO:0008762),Molecular Function: oxidoreductase activity (GO:0016491),Molecular Function: oxidoreductase activity, acting on CH-OH group of donors (GO:0016614),Molecular Function: flavin adenine dinucleotide binding (GO:0050660),Biological Process: oxidation-reduction process (GO:00…	Berberine/berberine-like	cysteine desulfurase, mitochondrial precursor; K04487 cysteine desulfurase [EC:2.8.1.7] (A)	Reticuline oxidase-like protein OS=Arabidopsis thaliana GN=At4g20830 PE=1 SV=2	PREDICTED: reticuline oxidase-like protein [Erythranthe guttatus]	Berberine and berberine like
block: 4
La00G02665	NA	NULL	hypothetical protein; K07393 putative glutathione S-transferase (A)	UPF0481 protein At3g47200 OS=Arabidopsis thaliana GN=At3g47200 PE=2 SV=1	PREDICTED: UPF0481 protein At3g47200-like [Erythranthe guttatus]	Plant protein of unknown function
La00G02666	NA	NULL	NA	UPF0481 protein At3g47200 OS=Arabidopsis thaliana GN=At3g47200 PE=2 SV=1	PREDICTED: UPF0481 protein At3g47200-like [Erythranthe guttatus]	Plant protein of unknown function
La00G02667	NA	NULL	NA	UPF0481 protein At3g47200 OS=Arabidopsis thaliana GN=At3g47200 PE=2 SV=1	PREDICTED: UPF0481 protein At3g47200-like [Erythranthe guttatus]	Plant protein of unknown function
La00G02668	NA	NULL	NA	NA	unnamed protein product [Coffea canephora]	Plant protein of unknown function
block: 4
La14G01624	Biological Process: metabolic process (GO:0008152),Molecular Function: hydrolase activity (GO:0016787)	NULL	IAA-amino acid hydrolase ILR1-like 4; K14664 IAA-amino acid hydrolase [EC:3.5.1.-] (A)	IAA-amino acid hydrolase ILR1-like 4 OS=Arabidopsis thaliana GN=ILL4 PE=1 SV=2	PREDICTED: IAA-amino acid hydrolase ILR1-like 4 [Erythranthe guttatus]	Peptidase dimerisation domain
La14G01626	Biological Process: metabolic process (GO:0008152),Molecular Function: hydrolase activity (GO:0016787)	NULL	IAA-amino acid hydrolase ILR1-like 4; K14664 IAA-amino acid hydrolase [EC:3.5.1.-] (A)	IAA-amino acid hydrolase ILR1-like 5 OS=Arabidopsis thaliana GN=ILL5 PE=3 SV=1	PREDICTED: IAA-amino acid hydrolase ILR1-like 4 [Erythranthe guttatus]	Peptidase family M20/M25/M40
La14G01627	Biological Process: metabolic process (GO:0008152),Molecular Function: hydrolase activity (GO:0016787)	NULL	IAA-amino acid hydrolase ILR1-like 4; K14664 IAA-amino acid hydrolase [EC:3.5.1.-] (A)	IAA-amino acid hydrolase ILR1-like 4 OS=Arabidopsis thaliana GN=ILL4 PE=1 SV=2	unnamed protein product [Coffea canephora]	Peptidase family M20/M25/M40
La14G01629	Biological Process: metabolic process (GO:0008152),Molecular Function: hydrolase activity (GO:0016787)	NULL	IAA-amino acid hydrolase ILR1-like 4; K14664 IAA-amino acid hydrolase [EC:3.5.1.-] (A)	IAA-amino acid hydrolase ILR1-like 4 OS=Arabidopsis thaliana GN=ILL4 PE=1 SV=2	PREDICTED: IAA-amino acid hydrolase ILR1-like 4 [Erythranthe guttatus]	Peptidase dimerisation domain
block: 4
La17G01021	Biological Process: metabolic process (GO:0008152),Molecular Function: transferase activity, transferring hexosyl groups (GO:0016758)	NULL	UDP-glycosyltransferase 74F2-like; K13691 pathogen-inducible salicylic acid glucosyltransferase [EC:2.4.1.-] (A)	UDP-glycosyltransferase 74F2 OS=Arabidopsis thaliana GN=UGT74F2 PE=1 SV=1	PREDICTED: UDP-glycosyltransferase 74F2-like [Erythranthe guttatus]	UDP-glucoronosyl and UDP-glucosyl transferase
La17G01022	Biological Process: metabolic process (GO:0008152),Molecular Function: transferase activity, transferring hexosyl groups (GO:0016758)	UDP-glucuronosyl/UDP-glucosyltransferase	UDP-glycosyltransferase 74F2-like; K13691 pathogen-inducible salicylic acid glucosyltransferase [EC:2.4.1.-] (A)	UDP-glycosyltransferase 74F2 OS=Arabidopsis thaliana GN=UGT74F2 PE=1 SV=1	PREDICTED: UDP-glycosyltransferase 74F2-like [Erythranthe guttatus]	NA
La17G01023	Biological Process: metabolic process (GO:0008152),Molecular Function: transferase activity, transferring hexosyl groups (GO:0016758)	UDP-glucuronosyl/UDP-glucosyltransferase	UDP-glycosyltransferase 74F2-like; K13691 pathogen-inducible salicylic acid glucosyltransferase [EC:2.4.1.-] (A)	UDP-glycosyltransferase 74F1 OS=Arabidopsis thaliana GN=UGT74F1 PE=1 SV=1	PREDICTED: UDP-glycosyltransferase 74F2-like [Sesamum indicum]	UDP-glucoronosyl and UDP-glucosyl transferase
La17G01024	Biological Process: metabolic process (GO:0008152),Molecular Function: transferase activity, transferring hexosyl groups (GO:0016758)	NULL	UDP-glycosyltransferase 74F2-like; K13691 pathogen-inducible salicylic acid glucosyltransferase [EC:2.4.1.-] (A)	UDP-glycosyltransferase 74F2 OS=Arabidopsis thaliana GN=UGT74F2 PE=1 SV=1	PREDICTED: UDP-glycosyltransferase 74F2-like [Sesamum indicum]	UDP-glucoronosyl and UDP-glucosyl transferase
block: 4
La11G00324	Molecular Function: iron ion binding (GO:0005506),Molecular Function: electron carrier activity (GO:0009055),Molecular Function: oxidoreductase activity, acting on paired donors, with incorporation or reduction of molecular oxygen (GO:0016705),Molecular Function: heme binding (GO:0020037),Biological Process: oxidation-reduction process (GO:0055114)	NULL	cytokinin hydroxylase; K10717 cytokinin trans-hydroxylase (A)	Cytochrome P450 714C2 OS=Oryza sativa subsp. japonica GN=CYP714C2 PE=2 SV=1	cytochrome P450 CYP714G14 [Salvia miltiorrhiza]	Cytochrome P450
La11G00325	Molecular Function: iron ion binding (GO:0005506),Molecular Function: electron carrier activity (GO:0009055),Molecular Function: oxidoreductase activity, acting on paired donors, with incorporation or reduction of molecular oxygen (GO:0016705),Molecular Function: heme binding (GO:0020037),Biological Process: oxidation-reduction process (GO:0055114)	Cytochrome P450	cytochrome P450, putative (EC:1.3.3.9); K15639 PHYB activation tagged suppressor 1 [EC:1.14.-.-] (A)	Cytochrome P450 714C2 OS=Oryza sativa subsp. japonica GN=CYP714C2 PE=2 SV=1	cytochrome P450 CYP714G14 [Salvia miltiorrhiza]	Cytochrome P450
La11G00326	Molecular Function: iron ion binding (GO:0005506),Molecular Function: electron carrier activity (GO:0009055),Molecular Function: oxidoreductase activity, acting on paired donors, with incorporation or reduction of molecular oxygen (GO:0016705),Molecular Function: heme binding (GO:0020037),Biological Process: oxidation-reduction process (GO:0055114)	NULL	cytochrome P450 734A1-like; K15639 PHYB activation tagged suppressor 1 [EC:1.14.-.-] (A)	Cytochrome P450 714C2 OS=Oryza sativa subsp. japonica GN=CYP714C2 PE=2 SV=1	cytochrome P450 CYP714G14 [Salvia miltiorrhiza]	Cytochrome P450
La11G00327	Molecular Function: iron ion binding (GO:0005506),Molecular Function: electron carrier activity (GO:0009055),Molecular Function: oxidoreductase activity, acting on paired donors, with incorporation or reduction of molecular oxygen (GO:0016705),Molecular Function: heme binding (GO:0020037),Biological Process: oxidation-reduction process (GO:0055114)	NULL	cytokinin hydroxylase; K10717 cytokinin trans-hydroxylase (A)	Cytochrome P450 714C2 OS=Oryza sativa subsp. japonica GN=CYP714C2 PE=2 SV=1	PREDICTED: cytochrome P450 714C2-like [Sesamum indicum]	Cytochrome P450
block: 4
La16G01723	NA	Protein of unknown function DUF295	NA	NA	hypothetical protein MIMGU_mgv1a017828mg [Erythranthe guttata]	Protein of unknown function (DUF295)
La16G01724	NA	Protein of unknown function DUF295	NA	NA	hypothetical protein MIMGU_mgv1a017828mg [Erythranthe guttata]	Protein of unknown function (DUF295)
La16G01725	NA	Protein of unknown function DUF295	NA	NA	hypothetical protein MIMGU_mgv1a017828mg [Erythranthe guttata]	Protein of unknown function (DUF295)
La16G01726	NA	Protein of unknown function DUF295	NA	NA	hypothetical protein MIMGU_mgv1a022352mg, partial [Erythranthe guttata]	Protein of unknown function (DUF295)
block: 4
La22G01798	Molecular Function: protein kinase activity (GO:0004672),Molecular Function: protein tyrosine kinase activity (GO:0004713),Molecular Function: calcium ion binding (GO:0005509),Molecular Function: protein binding (GO:0005515),Molecular Function: ATP binding (GO:0005524),Biological Process: protein phosphorylation (GO:0006468),Molecular Function: polysaccharide binding (GO:0030247)	NULL	wall-associated receptor kinase 4-like; K04733 interleukin-1 receptor-associated kinase 4 [EC:2.7.11.1] (A)	Wall-associated receptor kinase 2 OS=Arabidopsis thaliana GN=WAK2 PE=1 SV=1	PREDICTED: wall-associated receptor kinase 5-like [Sesamum indicum]	EGF domain
La22G01799	Molecular Function: protein kinase activity (GO:0004672),Molecular Function: protein serine/threonine kinase activity (GO:0004674),Molecular Function: protein tyrosine kinase activity (GO:0004713),Molecular Function: calcium ion binding (GO:0005509),Molecular Function: protein binding (GO:0005515),Molecular Function: ATP binding (GO:0005524),Biological Process: protein phosphorylation (GO:0006468…	NULL	SORBIDRAFT_02g002100, Sb02g002100; hypothetical protein; K04730 interleukin-1 receptor-associated kinase 1 [EC:2.7.11.1] (A)	Wall-associated receptor kinase 2 OS=Arabidopsis thaliana GN=WAK2 PE=1 SV=1	PREDICTED: wall-associated receptor kinase 5-like [Sesamum indicum]	Wall-associated kinase
La22G01800	NA	NULL	wall-associated receptor kinase-like protein; K04733 interleukin-1 receptor-associated kinase 4 [EC:2.7.11.1] (A)	Wall-associated receptor kinase 5 OS=Arabidopsis thaliana GN=WAK5 PE=2 SV=1	PREDICTED: wall-associated receptor kinase 5-like [Sesamum indicum]	NA
La22G01801	Molecular Function: protein kinase activity (GO:0004672),Molecular Function: protein tyrosine kinase activity (GO:0004713),Molecular Function: calcium ion binding (GO:0005509),Molecular Function: protein binding (GO:0005515),Molecular Function: ATP binding (GO:0005524),Biological Process: protein phosphorylation (GO:0006468),Molecular Function: polysaccharide binding (GO:0030247)	NULL	wall-associated receptor kinase 4-like; K04733 interleukin-1 receptor-associated kinase 4 [EC:2.7.11.1] (A)	Wall-associated receptor kinase 2 OS=Arabidopsis thaliana GN=WAK2 PE=1 SV=1	PREDICTED: wall-associated receptor kinase 2-like [Sesamum indicum]	Calcium-binding EGF domain
block: 4
La24G00529	Molecular Function: transferase activity, transferring acyl groups other than amino-acyl groups (GO:0016747)	NULL	AT133, GmAT133; malonyl-CoA:isoflavone 7-O-glucoside-6''-O-malonyltransferase; K13264 isoflavone 7-O-glucoside-6''-O-malonyltransferase [EC:2.3.1.115] (A)	Malonyl-coenzyme:anthocyanin 5-O-glucoside-6'''-O-malonyltransferase OS=Salvia splendens GN=5MAT1 PE=1 SV=1	putative acyltransferase [Salvia splendens]	Transferase family
La24G00530	Molecular Function: transferase activity, transferring acyl groups other than amino-acyl groups (GO:0016747)	NULL	AT133, GmAT133; malonyl-CoA:isoflavone 7-O-glucoside-6''-O-malonyltransferase; K13264 isoflavone 7-O-glucoside-6''-O-malonyltransferase [EC:2.3.1.115] (A)	Malonyl-coenzyme:anthocyanin 5-O-glucoside-6'''-O-malonyltransferase OS=Salvia splendens GN=5MAT1 PE=1 SV=1	putative acyltransferase [Salvia splendens]	Transferase family
La24G00531	Molecular Function: transferase activity, transferring acyl groups other than amino-acyl groups (GO:0016747)	NULL	AT133, GmAT133; malonyl-CoA:isoflavone 7-O-glucoside-6''-O-malonyltransferase; K13264 isoflavone 7-O-glucoside-6''-O-malonyltransferase [EC:2.3.1.115] (A)	Malonyl-coenzyme:anthocyanin 5-O-glucoside-6'''-O-malonyltransferase OS=Salvia splendens GN=5MAT1 PE=1 SV=1	malonyl CoA:anthocyanin 5-O-glucoside-6'''-O-malonyltransferase [Perilla frutescens]	Transferase family
La24G00532	Molecular Function: transferase activity, transferring acyl groups other than amino-acyl groups (GO:0016747)	NULL	AT133, GmAT133; malonyl-CoA:isoflavone 7-O-glucoside-6''-O-malonyltransferase; K13264 isoflavone 7-O-glucoside-6''-O-malonyltransferase [EC:2.3.1.115] (A)	Malonyl-coenzyme:anthocyanin 5-O-glucoside-6'''-O-malonyltransferase OS=Salvia splendens GN=5MAT1 PE=1 SV=1	PREDICTED: malonyl-coenzyme:anthocyanin 5-O-glucoside-6'''-O-malonyltransferase-like [Sesamum indicum]	Transferase family
block: 4
La12G00143	Biological Process: defense response (GO:0006952),Molecular Function: ADP binding (GO:0043531)	Disease resistance protein	putative disease resistance protein At1g50180; K13457 disease resistance protein RPM1 (A)	Probable disease resistance RPP8-like protein 2 OS=Arabidopsis thaliana GN=RPP8L2 PE=3 SV=1	hypothetical protein MIMGU_mgv1a018451mg [Erythranthe guttata]	NB-ARC domain
La12G00144	NA	NA	POPTRDRAFT_554585; disease resistance family protein; K13457 disease resistance protein RPM1 (A)	Probable disease resistance protein RDL6 OS=Arabidopsis thaliana GN=RDL6 PE=2 SV=1	hypothetical protein L484_001765 [Morus notabilis]	NA
La12G00145	NA	NA	putative disease resistance RPP13-like protein 2; K19613 leucine-rich repeat protein SHOC2 (A)	Disease resistance protein RPH8A OS=Arabidopsis thaliana GN=RPH8A PE=3 SV=1	PREDICTED: probable disease resistance RPP8-like protein 2 [Erythranthe guttatus]	NA
La12G00146	NA	NULL	disease resistance protein RPP8-like; K13457 disease resistance protein RPM1 (A)	Disease resistance RPP8-like protein 3 OS=Arabidopsis thaliana GN=RPP8L3 PE=2 SV=1	PREDICTED: probable disease resistance RPP8-like protein 4 [Erythranthe guttatus]	NA
block: 4
La23G01564	NA	NULL	hypothetical protein; K01870 isoleucyl-tRNA synthetase [EC:6.1.1.5] (A)	Dirigent protein 2 OS=Arabidopsis thaliana GN=DIR2 PE=2 SV=1	PREDICTED: dirigent protein 22-like [Solanum lycopersicum]	Dirigent-like protein
La23G01565	NA	NULL	hypothetical protein; K01870 isoleucyl-tRNA synthetase [EC:6.1.1.5] (A)	Dirigent protein 21 OS=Arabidopsis thaliana GN=DIR21 PE=3 SV=1	PREDICTED: dirigent protein 19-like [Solanum tuberosum]	Dirigent-like protein
La23G01566	NA	NULL	hypothetical protein; K01870 isoleucyl-tRNA synthetase [EC:6.1.1.5] (A)	Dirigent protein 2 OS=Arabidopsis thaliana GN=DIR2 PE=2 SV=1	PREDICTED: dirigent protein 22-like [Solanum lycopersicum]	Dirigent-like protein
La23G01567	NA	NULL	hypothetical protein; K01870 isoleucyl-tRNA synthetase [EC:6.1.1.5] (A)	Dirigent protein 19 OS=Arabidopsis thaliana GN=DIR19 PE=2 SV=1	PREDICTED: dirigent protein 11-like [Nicotiana tomentosiformis]	Dirigent-like protein
block: 4
La24G01076	Molecular Function: protein kinase activity (GO:0004672),Molecular Function: protein tyrosine kinase activity (GO:0004713),Molecular Function: ATP binding (GO:0005524),Biological Process: protein phosphorylation (GO:0006468)	Tyrosine-protein kinase, catalytic domain	cysteine-rich receptor-like protein kinase 26; K04730 interleukin-1 receptor-associated kinase 1 [EC:2.7.11.1] (A)	Cysteine-rich receptor-like protein kinase 25 OS=Arabidopsis thaliana GN=CRK25 PE=3 SV=1	hypothetical protein MIMGU_mgv1a002249mg [Erythranthe guttata]	Protein kinase domain
La24G01078	NA	Gnk2-homologous domain	hypothetical protein; K04730 interleukin-1 receptor-associated kinase 1 [EC:2.7.11.1] (A)	Cysteine-rich receptor-like protein kinase 29 OS=Arabidopsis thaliana GN=CRK29 PE=2 SV=1	hypothetical protein MIMGU_mgv1a002249mg [Erythranthe guttata]	Salt stress response/antifungal
La24G01079	Molecular Function: protein kinase activity (GO:0004672),Molecular Function: protein tyrosine kinase activity (GO:0004713),Molecular Function: ATP binding (GO:0005524),Biological Process: protein phosphorylation (GO:0006468)	Tyrosine-protein kinase, catalytic domain	cysteine-rich receptor-like protein kinase 29; K04730 interleukin-1 receptor-associated kinase 1 [EC:2.7.11.1] (A)	Cysteine-rich receptor-like protein kinase 10 OS=Arabidopsis thaliana GN=CRK10 PE=1 SV=3	hypothetical protein MIMGU_mgv1a002249mg [Erythranthe guttata]	Salt stress response/antifungal
La24G01080	Molecular Function: protein kinase activity (GO:0004672),Molecular Function: protein tyrosine kinase activity (GO:0004713),Molecular Function: ATP binding (GO:0005524),Biological Process: protein phosphorylation (GO:0006468)	NULL	receptor-like kinase; K04733 interleukin-1 receptor-associated kinase 4 [EC:2.7.11.1] (A)	Cysteine-rich receptor-like protein kinase 29 OS=Arabidopsis thaliana GN=CRK29 PE=2 SV=1	PREDICTED: putative receptor-like protein kinase At4g00960 [Sesamum indicum]	Salt stress response/antifungal
block: 4
La03G01599	Molecular Function: galactoside 2-alpha-L-fucosyltransferase activity (GO:0008107),Cellular Component: membrane (GO:0016020),Biological Process: cell wall biogenesis (GO:0042546)	NULL	galactoside 2-alpha-L-fucosyltransferase-like; K13681 xyloglucan fucosyltransferase [EC:2.4.1.-] (A)	Galactoside 2-alpha-L-fucosyltransferase OS=Pisum sativum GN=FT1 PE=2 SV=1	PREDICTED: galactoside 2-alpha-L-fucosyltransferase-like [Sesamum indicum]	Xyloglucan fucosyltransferase
La03G01600	Molecular Function: galactoside 2-alpha-L-fucosyltransferase activity (GO:0008107),Cellular Component: membrane (GO:0016020),Biological Process: cell wall biogenesis (GO:0042546)	Xyloglucan fucosyltransferase	galactoside 2-alpha-L-fucosyltransferase-like; K13681 xyloglucan fucosyltransferase [EC:2.4.1.-] (A)	Galactoside 2-alpha-L-fucosyltransferase OS=Pisum sativum GN=FT1 PE=2 SV=1	PREDICTED: galactoside 2-alpha-L-fucosyltransferase-like [Sesamum indicum]	Xyloglucan fucosyltransferase
La03G01601	Molecular Function: galactoside 2-alpha-L-fucosyltransferase activity (GO:0008107),Cellular Component: membrane (GO:0016020),Biological Process: cell wall biogenesis (GO:0042546)	NULL	galactoside 2-alpha-L-fucosyltransferase-like; K13681 xyloglucan fucosyltransferase [EC:2.4.1.-] (A)	Galactoside 2-alpha-L-fucosyltransferase OS=Pisum sativum GN=FT1 PE=2 SV=1	PREDICTED: galactoside 2-alpha-L-fucosyltransferase-like [Sesamum indicum]	Xyloglucan fucosyltransferase
La03G01603	Molecular Function: galactoside 2-alpha-L-fucosyltransferase activity (GO:0008107),Cellular Component: membrane (GO:0016020),Biological Process: cell wall biogenesis (GO:0042546)	Xyloglucan fucosyltransferase	galactoside 2-alpha-L-fucosyltransferase-like; K13681 xyloglucan fucosyltransferase [EC:2.4.1.-] (A)	Galactoside 2-alpha-L-fucosyltransferase OS=Pisum sativum GN=FT1 PE=2 SV=1	PREDICTED: galactoside 2-alpha-L-fucosyltransferase-like [Sesamum indicum]	Xyloglucan fucosyltransferase
block: 4
La09G01418	Biological Process: metabolic process (GO:0008152),Molecular Function: transferase activity, transferring hexosyl groups (GO:0016758)	UDP-glucuronosyl/UDP-glucosyltransferase	UDP-glycosyltransferase 84B1; K13692 UDP-glucose:(indol-3-yl)acetate beta-D-glucosyltransferase [EC:2.4.1.121] (A)	UDP-glycosyltransferase 86A1 OS=Arabidopsis thaliana GN=UGT86A1 PE=2 SV=1	PREDICTED: UDP-glycosyltransferase 86A1-like [Sesamum indicum]	UDP-glucoronosyl and UDP-glucosyl transferase
La09G01419	Biological Process: metabolic process (GO:0008152),Molecular Function: transferase activity, transferring hexosyl groups (GO:0016758)	UDP-glucuronosyl/UDP-glucosyltransferase	UDP-glycosyltransferase 84B1; K13692 UDP-glucose:(indol-3-yl)acetate beta-D-glucosyltransferase [EC:2.4.1.121] (A)	UDP-glycosyltransferase 86A1 OS=Arabidopsis thaliana GN=UGT86A1 PE=2 SV=1	PREDICTED: UDP-glycosyltransferase 86A1-like [Sesamum indicum]	UDP-glucoronosyl and UDP-glucosyl transferase
La09G01420	Biological Process: metabolic process (GO:0008152),Molecular Function: transferase activity, transferring hexosyl groups (GO:0016758)	NULL	UDP-glycosyltransferase 84B1; K13692 UDP-glucose:(indol-3-yl)acetate beta-D-glucosyltransferase [EC:2.4.1.121] (A)	UDP-glycosyltransferase 86A1 OS=Arabidopsis thaliana GN=UGT86A1 PE=2 SV=1	PREDICTED: UDP-glycosyltransferase 86A1-like [Sesamum indicum]	UDP-glucoronosyl and UDP-glucosyl transferase
La09G01421	Biological Process: metabolic process (GO:0008152),Molecular Function: transferase activity, transferring hexosyl groups (GO:0016758)	UDP-glucuronosyl/UDP-glucosyltransferase	UDP-glycosyltransferase 84B2-like; K13692 UDP-glucose:(indol-3-yl)acetate beta-D-glucosyltransferase [EC:2.4.1.121] (A)	UDP-glycosyltransferase 86A1 OS=Arabidopsis thaliana GN=UGT86A1 PE=2 SV=1	PREDICTED: UDP-glycosyltransferase 86A1-like [Sesamum indicum]	UDP-glucoronosyl and UDP-glucosyl transferase
block: 4
La24G00814	Biological Process: lipid metabolic process (GO:0006629),Molecular Function: hydrolase activity, acting on ester bonds (GO:0016788)	NULL	hypothetical protein; K00679 phospholipid:diacylglycerol acyltransferase [EC:2.3.1.158] (A)	GDSL esterase/lipase At5g45670 OS=Arabidopsis thaliana GN=At5g45670 PE=2 SV=1	hypothetical protein MIMGU_mgv1a008961mg [Erythranthe guttata]	GDSL-like Lipase/Acylhydrolase
La24G00815	Biological Process: lipid metabolic process (GO:0006629),Molecular Function: hydrolase activity, acting on ester bonds (GO:0016788)	NULL	hypothetical protein; K00679 phospholipid:diacylglycerol acyltransferase [EC:2.3.1.158] (A)	GDSL esterase/lipase At5g45670 OS=Arabidopsis thaliana GN=At5g45670 PE=2 SV=1	PREDICTED: GDSL esterase/lipase At4g18970-like [Sesamum indicum]	GDSL-like Lipase/Acylhydrolase
La24G00816	Biological Process: lipid metabolic process (GO:0006629),Molecular Function: hydrolase activity, acting on ester bonds (GO:0016788)	NULL	POPTRDRAFT_570489; hypothetical protein; K17604 zinc finger SWIM domain-containing protein 3 (A)	GDSL esterase/lipase At1g29670 OS=Arabidopsis thaliana GN=At1g29670 PE=2 SV=1	PREDICTED: uncharacterized protein LOC105180227 [Sesamum indicum]	GDSL-like Lipase/Acylhydrolase
La24G00817	Biological Process: lipid metabolic process (GO:0006629),Molecular Function: hydrolase activity, acting on ester bonds (GO:0016788)	NULL	POPTRDRAFT_570489; hypothetical protein; K17604 zinc finger SWIM domain-containing protein 3 (A)	GDSL esterase/lipase At1g29670 OS=Arabidopsis thaliana GN=At1g29670 PE=2 SV=1	PREDICTED: GDSL esterase/lipase At1g29670 [Erythranthe guttatus]	GDSL-like Lipase/Acylhydrolase
block: 4
La18G01685	Molecular Function: protein dimerization activity (GO:0046983)	Myc-type, basic helix-loop-helix (bHLH) domain	upstream stimulatory factor 2; K09106 upstream stimulatory factor (A)	Transcription factor bHLH36 OS=Arabidopsis thaliana GN=BHLH36 PE=2 SV=1	basic helix-loop-helix transcription factor [Salvia miltiorrhiza]	Helix-loop-helix DNA-binding domain
La18G01686	Molecular Function: protein dimerization activity (GO:0046983)	Myc-type, basic helix-loop-helix (bHLH) domain	upstream stimulatory factor 2; K09106 upstream stimulatory factor (A)	Transcription factor bHLH36 OS=Arabidopsis thaliana GN=BHLH36 PE=2 SV=1	PREDICTED: transcription factor bHLH118-like [Sesamum indicum]	Helix-loop-helix DNA-binding domain
La18G01687	Molecular Function: protein dimerization activity (GO:0046983)	Myc-type, basic helix-loop-helix (bHLH) domain	NA	Transcription factor bHLH126 OS=Arabidopsis thaliana GN=BHLH126 PE=2 SV=1	PREDICTED: transcription factor bHLH118-like [Sesamum indicum]	Helix-loop-helix DNA-binding domain
La18G01688	Molecular Function: protein dimerization activity (GO:0046983)	Myc-type, basic helix-loop-helix (bHLH) domain	NA	Transcription factor bHLH36 OS=Arabidopsis thaliana GN=BHLH36 PE=2 SV=1	PREDICTED: transcription factor bHLH118-like [Sesamum indicum]	Helix-loop-helix DNA-binding domain
block: 4
La25G00287	Molecular Function: ionotropic glutamate receptor activity (GO:0004970),Molecular Function: transporter activity (GO:0005215),Molecular Function: extracellular-glutamate-gated ion channel activity (GO:0005234),Biological Process: transport (GO:0006810),Cellular Component: membrane (GO:0016020)	NULL	glutamate receptor 2.8-like; K05387 glutamate receptor, ionotropic, plant (A)	Glutamate receptor 2.7 OS=Arabidopsis thaliana GN=GLR2.7 PE=2 SV=3	PREDICTED: glutamate receptor 2.8-like [Sesamum indicum]	Bacterial extracellular solute-binding proteins, family 3
La25G00289	Molecular Function: ionotropic glutamate receptor activity (GO:0004970),Molecular Function: transporter activity (GO:0005215),Molecular Function: extracellular-glutamate-gated ion channel activity (GO:0005234),Biological Process: transport (GO:0006810),Cellular Component: membrane (GO:0016020)	NULL	glutamate receptor 2.8-like; K05387 glutamate receptor, ionotropic, plant (A)	Glutamate receptor 2.7 OS=Arabidopsis thaliana GN=GLR2.7 PE=2 SV=3	PREDICTED: glutamate receptor 2.8-like [Sesamum indicum]	Bacterial extracellular solute-binding proteins, family 3
La25G00290	Molecular Function: ionotropic glutamate receptor activity (GO:0004970),Molecular Function: transporter activity (GO:0005215),Molecular Function: extracellular-glutamate-gated ion channel activity (GO:0005234),Biological Process: transport (GO:0006810),Cellular Component: membrane (GO:0016020)	NULL	glutamate receptor 2.8-like; K05387 glutamate receptor, ionotropic, plant (A)	Glutamate receptor 2.7 OS=Arabidopsis thaliana GN=GLR2.7 PE=2 SV=3	unnamed protein product [Vitis vinifera]	Bacterial extracellular solute-binding proteins, family 3
La25G00292	Molecular Function: ionotropic glutamate receptor activity (GO:0004970),Molecular Function: transporter activity (GO:0005215),Molecular Function: extracellular-glutamate-gated ion channel activity (GO:0005234),Biological Process: transport (GO:0006810),Cellular Component: membrane (GO:0016020)	NULL	glutamate receptor 2.8-like; K05387 glutamate receptor, ionotropic, plant (A)	Glutamate receptor 2.5 OS=Arabidopsis thaliana GN=GLR2.5 PE=2 SV=2	PREDICTED: glutamate receptor 2.8-like [Sesamum indicum]	Bacterial extracellular solute-binding proteins, family 3
block: 4
La04G02857	Molecular Function: iron ion binding (GO:0005506),Molecular Function: electron carrier activity (GO:0009055),Molecular Function: oxidoreductase activity, acting on paired donors, with incorporation or reduction of molecular oxygen (GO:0016705),Molecular Function: heme binding (GO:0020037),Biological Process: oxidation-reduction process (GO:0055114)	NULL	premnaspirodiene oxygenase-like; K00512 steroid 17alpha-monooxygenase / 17alpha-hydroxyprogesterone aldolase [EC:1.14.14.19 4.1.2.30] (A)	Cytochrome P450 71D10 OS=Glycine max GN=CYP71D10 PE=2 SV=1	cytochrome P450 CYP71D410 [Salvia miltiorrhiza]	Cytochrome P450
La04G02859	Molecular Function: iron ion binding (GO:0005506),Molecular Function: electron carrier activity (GO:0009055),Molecular Function: oxidoreductase activity, acting on paired donors, with incorporation or reduction of molecular oxygen (GO:0016705),Molecular Function: heme binding (GO:0020037),Biological Process: oxidation-reduction process (GO:0055114)	NULL	premnaspirodiene oxygenase-like; K00512 steroid 17alpha-monooxygenase / 17alpha-hydroxyprogesterone aldolase [EC:1.14.14.19 4.1.2.30] (A)	Cytochrome P450 71D11 (Fragment) OS=Lotus japonicus GN=CYP71D11 PE=2 SV=1	cytochrome P450 CYP71D410 [Salvia miltiorrhiza]	Cytochrome P450
La04G02860	Molecular Function: monooxygenase activity (GO:0004497),Molecular Function: iron ion binding (GO:0005506),Molecular Function: electron carrier activity (GO:0009055),Molecular Function: oxidoreductase activity, acting on paired donors, with incorporation or reduction of molecular oxygen (GO:0016705),Molecular Function: heme binding (GO:0020037),Biological Process: oxidation-reduction process (GO:0…	Cytochrome P450	cytochrome P450 family 71 protein; K00512 steroid 17alpha-monooxygenase / 17alpha-hydroxyprogesterone aldolase [EC:1.14.14.19 4.1.2.30] (A)	Cytochrome P450 71D8 OS=Glycine max GN=CYP71D8 PE=2 SV=1	cytochrome P450 [Salvia miltiorrhiza]	Cytochrome P450
La04G02861	Molecular Function: iron ion binding (GO:0005506),Molecular Function: electron carrier activity (GO:0009055),Molecular Function: oxidoreductase activity, acting on paired donors, with incorporation or reduction of molecular oxygen (GO:0016705),Molecular Function: heme binding (GO:0020037),Biological Process: oxidation-reduction process (GO:0055114)	NULL	cytochrome P450 71D11-like; K00512 steroid 17alpha-monooxygenase / 17alpha-hydroxyprogesterone aldolase [EC:1.14.14.19 4.1.2.30] (A)	Cytochrome P450 71D11 (Fragment) OS=Lotus japonicus GN=CYP71D11 PE=2 SV=1	cytochrome P450 CYP71D410 [Salvia miltiorrhiza]	Cytochrome P450
block: 4
La12G00503	Molecular Function: protein-disulfide reductase activity (GO:0047134),Biological Process: oxidation-reduction process (GO:0055114)	NULL	Cysteine/Histidine-rich C1 domain family protein, putative; K16219 protein N-terminal methyltransferase [EC:2.1.1.244] (A)	NA	unnamed protein product [Coffea canephora]	C1-like domain
La12G00504	Molecular Function: protein binding (GO:0005515),Molecular Function: zinc ion binding (GO:0008270),Biological Process: intracellular signal transduction (GO:0035556),Molecular Function: protein-disulfide reductase activity (GO:0047134),Biological Process: oxidation-reduction process (GO:0055114)	C1-like	NA	NA	unnamed protein product [Coffea canephora]	C1-like domain
La12G00505	NA	NULL	Cysteine/Histidine-rich C1 domain family protein, putative; K16219 protein N-terminal methyltransferase [EC:2.1.1.244] (A)	NA	unnamed protein product [Coffea canephora]	NA
La12G00506	Molecular Function: protein-disulfide reductase activity (GO:0047134),Biological Process: oxidation-reduction process (GO:0055114)	C1-like	NA	NA	unnamed protein product [Coffea canephora]	C1-like domain
block: 4
La04G03502	NA	NULL	NA	NA	hypothetical protein MIMGU_mgv1a004794mg [Erythranthe guttata]	Plant protein of unknown function
La04G03504	NA	Protein of unknown function DUF247, plant	NA	UPF0481 protein At3g47200 OS=Arabidopsis thaliana GN=At3g47200 PE=2 SV=1	PREDICTED: uncharacterized protein LOC104646109 [Solanum lycopersicum]	Plant protein of unknown function
La04G03506	NA	NULL	NA	NA	PREDICTED: uncharacterized protein LOC104222680 [Nicotiana sylvestris]	Plant protein of unknown function
La04G03508	NA	Protein of unknown function DUF247, plant	NA	NA	PREDICTED: uncharacterized protein LOC104222680 [Nicotiana sylvestris]	Plant protein of unknown function
block: 4
La04G00553	Molecular Function: transferase activity, transferring acyl groups other than amino-acyl groups (GO:0016747)	Transferase	IF7MaT, GmIF7MaT; malonyl-CoA:isoflavone 7-O-glucoside-6''-O-malonyltransferase; K13264 isoflavone 7-O-glucoside-6''-O-malonyltransferase [EC:2.3.1.115] (A)	Anthocyanidin 3-O-glucoside 6''-O-acyltransferase (Fragment) OS=Perilla frutescens PE=1 SV=1	PREDICTED: malonyl-coenzyme:anthocyanin 5-O-glucoside-6'''-O-malonyltransferase-like [Erythranthe guttatus]	Transferase family
La04G00554	Molecular Function: transferase activity, transferring acyl groups other than amino-acyl groups (GO:0016747)	Transferase	AT133, GmAT133; malonyl-CoA:isoflavone 7-O-glucoside-6''-O-malonyltransferase; K13264 isoflavone 7-O-glucoside-6''-O-malonyltransferase [EC:2.3.1.115] (A)	Malonyl-coenzyme:anthocyanin 5-O-glucoside-6'''-O-malonyltransferase OS=Salvia splendens GN=5MAT1 PE=1 SV=1	hypothetical protein MIMGU_mgv1a022408mg [Erythranthe guttata]	Transferase family
La04G00555	Molecular Function: transferase activity, transferring acyl groups other than amino-acyl groups (GO:0016747)	Transferase	IF7MaT, GmIF7MaT; malonyl-CoA:isoflavone 7-O-glucoside-6''-O-malonyltransferase; K13264 isoflavone 7-O-glucoside-6''-O-malonyltransferase [EC:2.3.1.115] (A)	Malonyl-coenzyme:anthocyanin 5-O-glucoside-6'''-O-malonyltransferase OS=Salvia splendens GN=5MAT1 PE=1 SV=1	PREDICTED: malonyl-coenzyme:anthocyanin 5-O-glucoside-6'''-O-malonyltransferase-like [Erythranthe guttatus]	Transferase family
La04G00557	Molecular Function: transferase activity, transferring acyl groups other than amino-acyl groups (GO:0016747)	NULL	IF7MaT, GmIF7MaT; malonyl-CoA:isoflavone 7-O-glucoside-6''-O-malonyltransferase; K13264 isoflavone 7-O-glucoside-6''-O-malonyltransferase [EC:2.3.1.115] (A)	Malonyl-coenzyme A:anthocyanin 3-O-glucoside-6''-O-malonyltransferase OS=Dahlia pinnata GN=3MAT PE=1 SV=1	PREDICTED: anthocyanidin 3-O-glucoside 6''-O-acyltransferase-like [Sesamum indicum]	Transferase family
block: 4
La24G01069	Molecular Function: protein kinase activity (GO:0004672),Molecular Function: protein tyrosine kinase activity (GO:0004713),Molecular Function: ATP binding (GO:0005524),Biological Process: protein phosphorylation (GO:0006468)	Protein kinase domain	cysteine-rich receptor-like protein kinase 26; K04730 interleukin-1 receptor-associated kinase 1 [EC:2.7.11.1] (A)	Cysteine-rich receptor-like protein kinase 10 OS=Arabidopsis thaliana GN=CRK10 PE=1 SV=3	hypothetical protein MIMGU_mgv1a002249mg [Erythranthe guttata]	Salt stress response/antifungal
La24G01070	NA	Gnk2-homologous domain	hypothetical protein; K04730 interleukin-1 receptor-associated kinase 1 [EC:2.7.11.1] (A)	Cysteine-rich receptor-like protein kinase 29 OS=Arabidopsis thaliana GN=CRK29 PE=2 SV=1	hypothetical protein MIMGU_mgv1a002249mg [Erythranthe guttata]	Salt stress response/antifungal
La24G01071	Molecular Function: protein kinase activity (GO:0004672),Molecular Function: protein tyrosine kinase activity (GO:0004713),Molecular Function: ATP binding (GO:0005524),Biological Process: protein phosphorylation (GO:0006468)	Tyrosine-protein kinase, catalytic domain	receptor-like kinase; K04733 interleukin-1 receptor-associated kinase 4 [EC:2.7.11.1] (A)	Cysteine-rich receptor-like protein kinase 10 OS=Arabidopsis thaliana GN=CRK10 PE=1 SV=3	Cysteine-rich receptor-like protein kinase 26 [Glycine soja]	Protein tyrosine kinase
La24G01073	Molecular Function: protein kinase activity (GO:0004672),Molecular Function: protein tyrosine kinase activity (GO:0004713),Molecular Function: ATP binding (GO:0005524),Biological Process: protein phosphorylation (GO:0006468)	NULL	cysteine-rich receptor-like protein kinase 26; K04730 interleukin-1 receptor-associated kinase 1 [EC:2.7.11.1] (A)	Cysteine-rich receptor-like protein kinase 10 OS=Arabidopsis thaliana GN=CRK10 PE=1 SV=3	hypothetical protein MIMGU_mgv1a002249mg [Erythranthe guttata]	Protein kinase domain
block: 4
La13G00270	NA	Protein of unknown function wound-induced	NA	NA	PREDICTED: uncharacterized protein LOC105174782 [Sesamum indicum]	Wound-induced protein
La13G00271	NA	Protein of unknown function wound-induced	NA	NA	hypothetical protein L484_018717 [Morus notabilis]	Wound-induced protein
La13G00272	NA	Protein of unknown function wound-induced	NA	NA	PREDICTED: uncharacterized protein LOC105174782 [Sesamum indicum]	Wound-induced protein
La13G00273	NA	Protein of unknown function wound-induced	NA	NA	PREDICTED: uncharacterized protein LOC105174782 [Sesamum indicum]	Wound-induced protein
block: 4
La20G00307	NA	NA	putative late blight resistance protein homolog R1B-14; K13457 disease resistance protein RPM1 (A)	NA	PREDICTED: putative late blight resistance protein homolog R1B-8 [Erythranthe guttatus]	NA
La20G00308	Biological Process: defense response (GO:0006952),Molecular Function: ADP binding (GO:0043531)	Disease resistance protein	putative late blight resistance protein homolog R1B-14; K13457 disease resistance protein RPM1 (A)	Putative late blight resistance protein homolog R1B-14 OS=Solanum demissum GN=R1B-14 PE=3 SV=1	PREDICTED: putative late blight resistance protein homolog R1B-14 [Sesamum indicum]	NB-ARC domain
La20G00309	Molecular Function: ADP binding (GO:0043531)	NB-ARC	putative late blight resistance protein homolog R1B-14; K13457 disease resistance protein RPM1 (A)	Putative late blight resistance protein homolog R1A-6 OS=Solanum demissum GN=R1A-6 PE=3 SV=2	PREDICTED: putative late blight resistance protein homolog R1B-14 [Sesamum indicum]	NB-ARC domain
La20G00310	NA	NA	putative late blight resistance protein homolog R1B-14; K13457 disease resistance protein RPM1 (A)	Putative late blight resistance protein homolog R1B-16 OS=Solanum demissum GN=R1B-16 PE=3 SV=1	PREDICTED: putative late blight resistance protein homolog R1B-8 [Erythranthe guttatus]	NA
block: 4
La24G01682	Molecular Function: protein kinase activity (GO:0004672),Molecular Function: protein tyrosine kinase activity (GO:0004713),Molecular Function: protein binding (GO:0005515),Molecular Function: ATP binding (GO:0005524),Biological Process: protein phosphorylation (GO:0006468)	Tyrosine-protein kinase, catalytic domain	LRR receptor-like serine/threonine-protein kinase EFR; K13428 LRR receptor-like serine/threonine-protein kinase EFR [EC:2.7.11.1] (A)	Probable LRR receptor-like serine/threonine-protein kinase At3g47570 OS=Arabidopsis thaliana GN=At3g47570 PE=2 SV=1	PREDICTED: probable LRR receptor-like serine/threonine-protein kinase At3g47570 [Nicotiana sylvestris]	Leucine rich repeat N-terminal domain
La24G01683	NA	NULL	probable LRR receptor-like serine/threonine-protein kinase At3g47570; K04730 interleukin-1 receptor-associated kinase 1 [EC:2.7.11.1] (A)	LRR receptor-like serine/threonine-protein kinase EFR OS=Arabidopsis thaliana GN=EFR PE=1 SV=1	PREDICTED: probable LRR receptor-like serine/threonine-protein kinase At3g47570 isoform X3 [Solanum lycopersicum]	Leucine rich repeat
La24G01684	Molecular Function: protein binding (GO:0005515)	Leucine-rich repeat, typical subtype	LRR receptor-like serine/threonine-protein kinase EFR; K13428 LRR receptor-like serine/threonine-protein kinase EFR [EC:2.7.11.1] (A)	LRR receptor-like serine/threonine-protein kinase EFR OS=Arabidopsis thaliana GN=EFR PE=1 SV=1	PREDICTED: probable LRR receptor-like serine/threonine-protein kinase At3g47570 [Nicotiana sylvestris]	Leucine rich repeat N-terminal domain
La24G01686	Molecular Function: protein kinase activity (GO:0004672),Molecular Function: protein tyrosine kinase activity (GO:0004713),Molecular Function: protein binding (GO:0005515),Molecular Function: ATP binding (GO:0005524),Biological Process: protein phosphorylation (GO:0006468)	Leucine-rich repeat	LRR receptor-like serine/threonine-protein kinase EFR; K13428 LRR receptor-like serine/threonine-protein kinase EFR [EC:2.7.11.1] (A)	Probable LRR receptor-like serine/threonine-protein kinase At3g47570 OS=Arabidopsis thaliana GN=At3g47570 PE=2 SV=1	PREDICTED: probable LRR receptor-like serine/threonine-protein kinase At3g47570 [Nicotiana sylvestris]	Leucine rich repeat
block: 4
La21G00119	Biological Process: defense response (GO:0006952),Molecular Function: ADP binding (GO:0043531)	NULL	putative disease resistance protein At1g50180; K13457 disease resistance protein RPM1 (A)	Disease resistance RPP8-like protein 3 OS=Arabidopsis thaliana GN=RPP8L3 PE=2 SV=1	PREDICTED: putative disease resistance protein At1g50180 [Sesamum indicum]	NB-ARC domain
La21G00120	Biological Process: defense response (GO:0006952),Molecular Function: ADP binding (GO:0043531)	NB-ARC	putative disease resistance protein At1g50180; K13457 disease resistance protein RPM1 (A)	Disease resistance protein RPP8 OS=Arabidopsis thaliana GN=RPP8 PE=1 SV=2	PREDICTED: putative disease resistance protein At1g50180 [Sesamum indicum]	NB-ARC domain
La21G00121	NA	NA	disease resistance protein RPM1-like; K13457 disease resistance protein RPM1 (A)	NA	PREDICTED: putative disease resistance protein At1g50180 [Sesamum indicum]	NA
La21G00122	Biological Process: defense response (GO:0006952),Molecular Function: ADP binding (GO:0043531)	NB-ARC	putative disease resistance protein At1g50180; K13457 disease resistance protein RPM1 (A)	Putative disease resistance protein At1g50180 OS=Arabidopsis thaliana GN=At1g50180 PE=3 SV=2	PREDICTED: putative disease resistance protein At1g50180 [Sesamum indicum]	NB-ARC domain
block: 4
La24G00640	Molecular Function: iron ion binding (GO:0005506),Molecular Function: electron carrier activity (GO:0009055),Molecular Function: oxidoreductase activity, acting on paired donors, with incorporation or reduction of molecular oxygen (GO:0016705),Molecular Function: heme binding (GO:0020037),Biological Process: oxidation-reduction process (GO:0055114)	NULL	cytochrome P450 CYP72A219-like; K07428 cytochrome P450, family 4, subfamily X [EC:1.14.14.1] (A)	Cytochrome P450 CYP72A219 OS=Panax ginseng PE=2 SV=1	PREDICTED: cytochrome P450 CYP72A219-like [Sesamum indicum]	Cytochrome P450
La24G00641	NA	NA	cytochrome P450 CYP72A219-like; K07428 cytochrome P450, family 4, subfamily X [EC:1.14.14.1] (A)	Cytochrome P450 CYP72A219 OS=Panax ginseng PE=2 SV=1	PREDICTED: cytochrome P450 CYP72A219-like [Sesamum indicum]	NA
La24G00642	Molecular Function: iron ion binding (GO:0005506),Molecular Function: electron carrier activity (GO:0009055),Molecular Function: oxidoreductase activity, acting on paired donors, with incorporation or reduction of molecular oxygen (GO:0016705),Molecular Function: heme binding (GO:0020037),Biological Process: oxidation-reduction process (GO:0055114)	Cytochrome P450	cytochrome P450 CYP72A219-like; K07428 cytochrome P450, family 4, subfamily X [EC:1.14.14.1] (A)	Cytochrome P450 CYP72A219 OS=Panax ginseng PE=2 SV=1	PREDICTED: cytochrome P450 CYP72A219-like [Sesamum indicum]	Cytochrome P450
La24G00643	Molecular Function: iron ion binding (GO:0005506),Molecular Function: electron carrier activity (GO:0009055),Molecular Function: oxidoreductase activity, acting on paired donors, with incorporation or reduction of molecular oxygen (GO:0016705),Molecular Function: heme binding (GO:0020037),Biological Process: oxidation-reduction process (GO:0055114)	NULL	cytochrome P450 CYP72A219-like; K07428 cytochrome P450, family 4, subfamily X [EC:1.14.14.1] (A)	Cytochrome P450 CYP72A219 OS=Panax ginseng PE=2 SV=1	PREDICTED: cytochrome P450 CYP72A219-like [Erythranthe guttatus]	Cytochrome P450
block: 4
La11G01956	Molecular Function: iron ion binding (GO:0005506),Molecular Function: electron carrier activity (GO:0009055),Molecular Function: oxidoreductase activity, acting on paired donors, with incorporation or reduction of molecular oxygen (GO:0016705),Molecular Function: heme binding (GO:0020037),Biological Process: oxidation-reduction process (GO:0055114)	Cytochrome P450, E-class, group I	cytochrome P450 CYP72A219-like; K07428 cytochrome P450, family 4, subfamily X [EC:1.14.14.1] (A)	Cytochrome P450 CYP72A219 OS=Panax ginseng PE=2 SV=1	cytochrome P450 CYP72A329 [Salvia miltiorrhiza]	Cytochrome P450
La11G01957	Molecular Function: iron ion binding (GO:0005506),Molecular Function: electron carrier activity (GO:0009055),Molecular Function: oxidoreductase activity, acting on paired donors, with incorporation or reduction of molecular oxygen (GO:0016705),Molecular Function: heme binding (GO:0020037),Biological Process: oxidation-reduction process (GO:0055114)	Cytochrome P450, E-class, group I	cytochrome P450 CYP72A219-like; K07428 cytochrome P450, family 4, subfamily X [EC:1.14.14.1] (A)	Cytochrome P450 CYP72A219 OS=Panax ginseng PE=2 SV=1	cytochrome P450 CYP72A219-like [Sesamum indicum]	Cytochrome P450
La11G01958	Molecular Function: iron ion binding (GO:0005506),Molecular Function: electron carrier activity (GO:0009055),Molecular Function: oxidoreductase activity, acting on paired donors, with incorporation or reduction of molecular oxygen (GO:0016705),Molecular Function: heme binding (GO:0020037),Biological Process: oxidation-reduction process (GO:0055114)	Cytochrome P450, E-class, group I	cytochrome P450 CYP72A219-like; K07428 cytochrome P450, family 4, subfamily X [EC:1.14.14.1] (A)	Cytochrome P450 CYP72A219 OS=Panax ginseng PE=2 SV=1	PREDICTED: cytochrome P450 CYP72A219-like [Erythranthe guttatus]	Cytochrome P450
La11G01959	NA	NA	cytochrome P450 CYP72A219-like; K07428 cytochrome P450, family 4, subfamily X [EC:1.14.14.1] (A)	Cytochrome P450 CYP72A219 OS=Panax ginseng PE=2 SV=1	cytochrome P450 CYP72A329 [Salvia miltiorrhiza]	NA
block: 4
La15G01634	Biological Process: metabolic process (GO:0008152),Molecular Function: hydrolase activity (GO:0016787)	NULL	2-hydroxyisoflavanone dehydratase-like; K13258 2-hydroxyisoflavanone dehydratase [EC:4.2.1.105] (A)	Probable carboxylesterase 4 OS=Arabidopsis thaliana GN=CXE4 PE=2 SV=1	PREDICTED: 2-hydroxyisoflavanone dehydratase [Sesamum indicum]	alpha/beta hydrolase fold
La15G01635	Biological Process: metabolic process (GO:0008152),Molecular Function: hydrolase activity (GO:0016787)	NULL	probable carboxylesterase 12; K02923 large subunit ribosomal protein L38e (A)	Probable carboxylesterase 2 OS=Arabidopsis thaliana GN=CXE2 PE=2 SV=1	PREDICTED: probable carboxylesterase 2 [Erythranthe guttatus]	alpha/beta hydrolase fold
La15G01636	Biological Process: metabolic process (GO:0008152),Molecular Function: hydrolase activity (GO:0016787)	NULL	2-hydroxyisoflavanone dehydratase-like; K13258 2-hydroxyisoflavanone dehydratase [EC:4.2.1.105] (A)	Probable carboxylesterase 2 OS=Arabidopsis thaliana GN=CXE2 PE=2 SV=1	PREDICTED: probable carboxylesterase 2 [Erythranthe guttatus]	alpha/beta hydrolase fold
La15G01637	Biological Process: metabolic process (GO:0008152),Molecular Function: hydrolase activity (GO:0016787)	NULL	2-hydroxyisoflavanone dehydratase-like; K13258 2-hydroxyisoflavanone dehydratase [EC:4.2.1.105] (A)	Probable carboxylesterase 12 OS=Arabidopsis thaliana GN=CXE12 PE=1 SV=1	PREDICTED: probable carboxylesterase 2 [Erythranthe guttatus]	alpha/beta hydrolase fold
block: 4
La13G00581	NA	Auxin-induced protein, ARG7	auxin-induced protein 6B-like; K14488 SAUR family protein (A)	Auxin-responsive protein SAUR15 OS=Arabidopsis thaliana GN=SAUR15 PE=2 SV=1	hypothetical protein MIMGU_mgv1a018099mg [Erythranthe guttata]	Auxin responsive protein
La13G00582	NA	Auxin-induced protein, ARG7	auxin-induced protein 6B-like; K14488 SAUR family protein (A)	Auxin-induced protein 10A5 OS=Glycine max PE=2 SV=1	hypothetical protein MIMGU_mgv1a018099mg [Erythranthe guttata]	Auxin responsive protein
La13G00584	NA	Auxin-induced protein, ARG7	auxin-induced protein 6B-like; K14488 SAUR family protein (A)	Auxin-responsive protein SAUR32 OS=Arabidopsis thaliana GN=SAUR32 PE=2 SV=1	hypothetical protein MIMGU_mgv1a025257mg [Erythranthe guttata]	Auxin responsive protein
La13G00585	NA	Auxin-induced protein, ARG7	auxin-induced protein 6B-like; K14488 SAUR family protein (A)	Auxin-responsive protein SAUR32 OS=Arabidopsis thaliana GN=SAUR32 PE=2 SV=1	hypothetical protein MIMGU_mgv1a025257mg [Erythranthe guttata]	Auxin responsive protein
block: 4
La17G00994	Biological Process: lipid transport (GO:0006869),Molecular Function: lipid binding (GO:0008289)	Plant lipid transfer protein/Par allergen	NA	Non-specific lipid-transfer protein 2 OS=Solanum chilense PE=3 SV=1	PREDICTED: non-specific lipid-transfer protein 2-like [Sesamum indicum]	Protease inhibitor/seed storage/LTP family
La17G00996	Biological Process: lipid transport (GO:0006869),Molecular Function: lipid binding (GO:0008289)	Plant lipid transfer protein/Par allergen	NA	Non-specific lipid-transfer protein 2 OS=Solanum pennellii GN=LTP2 PE=3 SV=1	PREDICTED: non-specific lipid-transfer protein 2-like [Sesamum indicum]	Protease inhibitor/seed storage/LTP family
La17G00998	Biological Process: lipid transport (GO:0006869),Molecular Function: lipid binding (GO:0008289)	Plant lipid transfer protein/Par allergen	NA	Non-specific lipid-transfer protein 1 OS=Nicotiana tabacum GN=LTP1 PE=1 SV=1	PREDICTED: non-specific lipid-transfer protein 2-like [Sesamum indicum]	Protease inhibitor/seed storage/LTP family
La17G00999	Biological Process: lipid transport (GO:0006869),Molecular Function: lipid binding (GO:0008289)	Plant lipid transfer protein/Par allergen	NA	Non-specific lipid-transfer protein 2 OS=Solanum pennellii GN=LTP2 PE=3 SV=1	PREDICTED: non-specific lipid-transfer protein 2-like [Sesamum indicum]	Protease inhibitor/seed storage/LTP family
block: 4
La03G00538	Molecular Function: hydrolase activity, hydrolyzing O-glycosyl compounds (GO:0004553),Biological Process: carbohydrate metabolic process (GO:0005975)	Glycoside hydrolase, family 3, N-terminal	lysosomal beta glucosidase-like; K05349 beta-glucosidase [EC:3.2.1.21] (A)	Periplasmic beta-glucosidase OS=Salmonella typhimurium (strain LT2 / SGSC1412 / ATCC 700720) GN=bglX PE=3 SV=2	PREDICTED: lysosomal beta glucosidase-like [Sesamum indicum]	Glycosyl hydrolase family 3 N terminal domain
La03G00539	Molecular Function: hydrolase activity, hydrolyzing O-glycosyl compounds (GO:0004553)	Glycoside hydrolase family 3	hydrolase, hydrolyzing O-glycosyl compounds, putative (EC:3.2.1.21); K01188 beta-glucosidase [EC:3.2.1.21] (A)	NA	hydrolase, hydrolyzing O-glycosyl compounds, putative [Ricinus communis]	NA
La03G00540	Molecular Function: hydrolase activity, hydrolyzing O-glycosyl compounds (GO:0004553),Biological Process: carbohydrate metabolic process (GO:0005975)	Glycoside hydrolase family 3 C-terminal domain	lysosomal beta glucosidase-like; K05349 beta-glucosidase [EC:3.2.1.21] (A)	Beta-glucosidase BoGH3B OS=Bacteroides ovatus (strain ATCC 8483 / DSM 1896 / JCM 5824 / NCTC 11153) GN=BACOVA_02659 PE=1 SV=1	PREDICTED: lysosomal beta glucosidase-like [Sesamum indicum]	Glycosyl hydrolase family 3 C-terminal domain
La03G00541	Molecular Function: hydrolase activity, hydrolyzing O-glycosyl compounds (GO:0004553),Biological Process: carbohydrate metabolic process (GO:0005975)	Glycoside hydrolase family 3	uncharacterized LOC105170243; K05349 beta-glucosidase [EC:3.2.1.21] (A)	Beta-glucosidase BoGH3B OS=Bacteroides ovatus (strain ATCC 8483 / DSM 1896 / JCM 5824 / NCTC 11153) GN=BACOVA_02659 PE=1 SV=1	PREDICTED: uncharacterized protein LOC105170243 [Sesamum indicum]	Glycosyl hydrolase family 3 C-terminal domain
block: 4
La00G03518	Cellular Component: membrane (GO:0016020),Cellular Component: integral to membrane (GO:0016021),Molecular Function: transmembrane transporter activity (GO:0022857),Molecular Function: substrate-specific transmembrane transporter activity (GO:0022891),Biological Process: transmembrane transport (GO:0055085)	NULL	NDAI0K02970; hypothetical protein; K08139 MFS transporter, SP family, sugar:H+ symporter (A)	Sugar transport protein 8 OS=Arabidopsis thaliana GN=STP8 PE=2 SV=2	PREDICTED: sugar transport protein 8-like [Erythranthe guttatus]	Sugar (and other) transporter
La00G03519	Cellular Component: membrane (GO:0016020),Cellular Component: integral to membrane (GO:0016021),Molecular Function: transmembrane transporter activity (GO:0022857),Molecular Function: substrate-specific transmembrane transporter activity (GO:0022891),Biological Process: transmembrane transport (GO:0055085)	NULL	inositol transporter 1; K08150 MFS transporter, SP family, solute carrier family 2 (myo-inositol transporter), member 13 (A)	Sugar transport protein 8 OS=Arabidopsis thaliana GN=STP8 PE=2 SV=2	PREDICTED: sugar transport protein 8-like [Erythranthe guttatus]	Sugar (and other) transporter
La00G03520	Cellular Component: membrane (GO:0016020),Cellular Component: integral to membrane (GO:0016021),Molecular Function: transmembrane transporter activity (GO:0022857),Molecular Function: substrate-specific transmembrane transporter activity (GO:0022891),Biological Process: transmembrane transport (GO:0055085)	NULL	DEHA2C11374p; K08139 MFS transporter, SP family, sugar:H+ symporter (A)	Sugar transport protein 8 OS=Arabidopsis thaliana GN=STP8 PE=2 SV=2	PREDICTED: sugar transport protein 8-like [Erythranthe guttatus]	Sugar (and other) transporter
La00G03522	Cellular Component: membrane (GO:0016020),Cellular Component: integral to membrane (GO:0016021),Molecular Function: transmembrane transporter activity (GO:0022857),Molecular Function: substrate-specific transmembrane transporter activity (GO:0022891),Biological Process: transmembrane transport (GO:0055085)	NULL	inositol transporter 1; K08150 MFS transporter, SP family, solute carrier family 2 (myo-inositol transporter), member 13 (A)	Sugar transport protein 13 OS=Arabidopsis thaliana GN=STP13 PE=1 SV=2	PREDICTED: sugar transport protein 13 [Sesamum indicum]	Sugar (and other) transporter
block: 4
La05G01519	Biological Process: metabolic process (GO:0008152),Molecular Function: transferase activity, transferring hexosyl groups (GO:0016758)	UDP-glucuronosyl/UDP-glucosyltransferase	UDP-glycosyltransferase 73C3-like; K13496 UDP-glucosyl transferase 73C [EC:2.4.1.-] (A)	UDP-glycosyltransferase 73C2 OS=Arabidopsis thaliana GN=UGT73C2 PE=3 SV=1	PREDICTED: UDP-glycosyltransferase 73C3-like [Sesamum indicum]	UDP-glucoronosyl and UDP-glucosyl transferase
La05G01520	Biological Process: metabolic process (GO:0008152),Molecular Function: transferase activity, transferring hexosyl groups (GO:0016758)	NULL	UDP-glycosyltransferase 73C3-like; K13496 UDP-glucosyl transferase 73C [EC:2.4.1.-] (A)	UDP-glycosyltransferase 73C2 OS=Arabidopsis thaliana GN=UGT73C2 PE=3 SV=1	PREDICTED: UDP-glycosyltransferase 73C3-like [Sesamum indicum]	UDP-glucoronosyl and UDP-glucosyl transferase
La05G01522	Biological Process: metabolic process (GO:0008152),Molecular Function: transferase activity, transferring hexosyl groups (GO:0016758)	UDP-glucuronosyl/UDP-glucosyltransferase	UDP-glycosyltransferase 73C3-like; K13496 UDP-glucosyl transferase 73C [EC:2.4.1.-] (A)	UDP-glycosyltransferase 73C3 OS=Arabidopsis thaliana GN=UGT73C3 PE=2 SV=1	PREDICTED: UDP-glycosyltransferase 73C3-like [Sesamum indicum]	UDP-glucoronosyl and UDP-glucosyl transferase
La05G01524	NA	NA	UDP-glycosyltransferase 73C5; K13496 UDP-glucosyl transferase 73C [EC:2.4.1.-] (A)	UDP-glycosyltransferase 73C3 OS=Arabidopsis thaliana GN=UGT73C3 PE=2 SV=1	hypothetical protein MIMGU_mgv1a018066mg, partial [Erythranthe guttata]	NA
block: 4
La08G01783	NA	NADP-dependent oxidoreductase domain	probable aldo-keto reductase 2-like; K05275 pyridoxine 4-dehydrogenase [EC:1.1.1.65] (A)	Probable aldo-keto reductase 4 OS=Arabidopsis thaliana GN=At1g60710 PE=2 SV=1	putative aldo/keto reductase 1 [Salvia miltiorrhiza]	Aldo/keto reductase family
La08G01784	NA	NADP-dependent oxidoreductase domain	probable aldo-keto reductase 2-like; K05275 pyridoxine 4-dehydrogenase [EC:1.1.1.65] (A)	Probable aldo-keto reductase 3 OS=Arabidopsis thaliana GN=At1g60690 PE=3 SV=1	putative aldo/keto reductase 1 [Salvia miltiorrhiza]	Aldo/keto reductase family
La08G01785	NA	NADP-dependent oxidoreductase domain	probable aldo-keto reductase 2-like; K05275 pyridoxine 4-dehydrogenase [EC:1.1.1.65] (A)	Probable aldo-keto reductase 4 OS=Arabidopsis thaliana GN=At1g60710 PE=2 SV=1	putative aldo/keto reductase 1 [Salvia miltiorrhiza]	Aldo/keto reductase family
La08G01786	NA	NADP-dependent oxidoreductase domain	probable aldo-keto reductase 2-like; K05275 pyridoxine 4-dehydrogenase [EC:1.1.1.65] (A)	IN2-2 protein OS=Zea mays GN=IN2-2 PE=2 SV=1	putative aldo/keto reductase 2 [Salvia miltiorrhiza]	Aldo/keto reductase family
block: 4
La24G01279	Molecular Function: magnesium ion binding (GO:0000287),Molecular Function: terpene synthase activity (GO:0010333),Molecular Function: lyase activity (GO:0016829)	NULL	ent-kaur-16-ene synthase, chloroplastic; K04121 ent-kaurene synthase [EC:4.2.3.19] (A)	Ent-kaurene synthase-like 3 OS=Oryza sativa subsp. japonica GN=KSL3 PE=2 SV=1	kaurene synthase 2, partial [Salvia miltiorrhiza]	Terpene synthase family, metal binding domain
La24G01280	Molecular Function: magnesium ion binding (GO:0000287),Molecular Function: terpene synthase activity (GO:0010333),Molecular Function: lyase activity (GO:0016829)	NULL	ent-kaur-16-ene synthase, chloroplastic; K04121 ent-kaurene synthase [EC:4.2.3.19] (A)	Ent-kaur-16-ene synthase, chloroplastic OS=Oryza sativa subsp. japonica GN=KS1 PE=1 SV=1	kaurene synthase 2, partial [Salvia miltiorrhiza]	Terpene synthase family, metal binding domain
La24G01281	Molecular Function: magnesium ion binding (GO:0000287),Molecular Function: terpene synthase activity (GO:0010333),Molecular Function: lyase activity (GO:0016829)	NULL	ent-kaur-16-ene synthase, chloroplastic; K04121 ent-kaurene synthase [EC:4.2.3.19] (A)	Ent-kaurene synthase-like 3 OS=Oryza sativa subsp. japonica GN=KSL3 PE=2 SV=1	kaurene synthase 2 [Salvia miltiorrhiza f. alba]	Terpene synthase family, metal binding domain
La24G01282	Molecular Function: magnesium ion binding (GO:0000287),Biological Process: metabolic process (GO:0008152),Molecular Function: terpene synthase activity (GO:0010333),Molecular Function: lyase activity (GO:0016829)	NULL	ent-kaur-16-ene synthase, chloroplastic; K04121 ent-kaurene synthase [EC:4.2.3.19] (A)	Ent-kaur-16-ene synthase, chloroplastic OS=Cucurbita maxima PE=1 SV=1	ent-kaurene synthase [Plectranthus barbatus]	Terpene synthase, N-terminal domain
block: 4
La12G00580	Molecular Function: protein binding (GO:0005515)	PGG domain	serine/threonine-protein kinase TNNI3K; K17535 serine/threonine-protein kinase TNNI3K [EC:2.7.11.1] (A)	Ankyrin repeat-containing protein At3g12360 OS=Arabidopsis thaliana GN=At3g12360 PE=2 SV=1	PREDICTED: uncharacterized protein LOC105970915 [Erythranthe guttatus]	Domain of unknown function
La12G00581	NA	NA	NA	NA	hypothetical protein MIMGU_mgv1a004842mg [Erythranthe guttata]	NA
La12G00582	NA	PGG domain	NA	Ankyrin repeat-containing protein At3g12360 OS=Arabidopsis thaliana GN=At3g12360 PE=2 SV=1	hypothetical protein MIMGU_mgv1a004842mg [Erythranthe guttata]	Domain of unknown function
La12G00584	Molecular Function: protein binding (GO:0005515)	Ankyrin repeat	protein ACCELERATED CELL DEATH 6-like; K19626 inversin (A)	Ankyrin repeat-containing protein At3g12360 OS=Arabidopsis thaliana GN=At3g12360 PE=2 SV=1	PREDICTED: uncharacterized protein LOC105970915 [Erythranthe guttatus]	gag-polypeptide of LTR copia-type
block: 4
La23G02725	NA	NULL	NA	Protein CREG1 OS=Mus musculus GN=Creg1 PE=2 SV=1	hypothetical protein B456_001G259000 [Gossypium raimondii]	Pyridoxamine 5'-phosphate oxidase
La23G02726	NA	NULL	NA	Protein CREG2 OS=Mus musculus GN=Creg2 PE=1 SV=1	hypothetical protein B456_001G259000 [Gossypium raimondii]	Pyridoxamine 5'-phosphate oxidase
La23G02727	NA	NULL	NA	Protein CREG1 OS=Mus musculus GN=Creg1 PE=2 SV=1	hypothetical protein B456_001G259000 [Gossypium raimondii]	Pyridoxamine 5'-phosphate oxidase
La23G02728	NA	NULL	NA	Protein CREG1 OS=Mus musculus GN=Creg1 PE=2 SV=1	hypothetical protein B456_001G259000 [Gossypium raimondii]	Pyridoxamine 5'-phosphate oxidase
block: 4
La07G01338	Cellular Component: membrane (GO:0016020),Cellular Component: integral to membrane (GO:0016021),Molecular Function: transmembrane transporter activity (GO:0022857),Molecular Function: substrate-specific transmembrane transporter activity (GO:0022891),Biological Process: transmembrane transport (GO:0055085)	NULL	NDAI0K02970; hypothetical protein; K08139 MFS transporter, SP family, sugar:H+ symporter (A)	Sugar transport protein 8 OS=Arabidopsis thaliana GN=STP8 PE=2 SV=2	PREDICTED: sugar transport protein 8-like [Erythranthe guttatus]	Sugar (and other) transporter
La07G01339	Cellular Component: membrane (GO:0016020),Cellular Component: integral to membrane (GO:0016021),Molecular Function: transmembrane transporter activity (GO:0022857),Molecular Function: substrate-specific transmembrane transporter activity (GO:0022891),Biological Process: transmembrane transport (GO:0055085)	Major facilitator superfamily domain	inositol transporter 1; K08150 MFS transporter, SP family, solute carrier family 2 (myo-inositol transporter), member 13 (A)	Sugar transport protein 8 OS=Arabidopsis thaliana GN=STP8 PE=2 SV=2	PREDICTED: sugar transport protein 8-like [Erythranthe guttatus]	Sugar (and other) transporter
La07G01340	Cellular Component: membrane (GO:0016020),Cellular Component: integral to membrane (GO:0016021),Molecular Function: transmembrane transporter activity (GO:0022857),Molecular Function: substrate-specific transmembrane transporter activity (GO:0022891),Biological Process: transmembrane transport (GO:0055085)	Major facilitator superfamily domain	DEHA2C11374p; K08139 MFS transporter, SP family, sugar:H+ symporter (A)	Sugar transport protein 8 OS=Arabidopsis thaliana GN=STP8 PE=2 SV=2	PREDICTED: sugar transport protein 8-like [Erythranthe guttatus]	Sugar (and other) transporter
La07G01342	Cellular Component: membrane (GO:0016020),Cellular Component: integral to membrane (GO:0016021),Molecular Function: transmembrane transporter activity (GO:0022857),Molecular Function: substrate-specific transmembrane transporter activity (GO:0022891),Biological Process: transmembrane transport (GO:0055085)	Sugar/inositol transporter	inositol transporter 1; K08150 MFS transporter, SP family, solute carrier family 2 (myo-inositol transporter), member 13 (A)	Sugar transport protein 13 OS=Arabidopsis thaliana GN=STP13 PE=1 SV=2	PREDICTED: sugar transport protein 13 [Sesamum indicum]	Sugar (and other) transporter
block: 4
La04G01444	NA	Plant disease resistance response protein	hypothetical protein; K01870 isoleucyl-tRNA synthetase [EC:6.1.1.5] (A)	Dirigent protein 19 OS=Arabidopsis thaliana GN=DIR19 PE=2 SV=1	PREDICTED: dirigent protein 22-like [Erythranthe guttatus]	Dirigent-like protein
La04G01445	NA	Plant disease resistance response protein	hypothetical protein; K01870 isoleucyl-tRNA synthetase [EC:6.1.1.5] (A)	Dirigent protein 21 OS=Arabidopsis thaliana GN=DIR21 PE=3 SV=1	PREDICTED: dirigent protein 19-like [Solanum tuberosum]	Dirigent-like protein
La04G01446	NA	NULL	hypothetical protein; K01870 isoleucyl-tRNA synthetase [EC:6.1.1.5] (A)	Dirigent protein 21 OS=Arabidopsis thaliana GN=DIR21 PE=3 SV=1	PREDICTED: dirigent protein 22-like [Nicotiana tomentosiformis]	Dirigent-like protein
La04G01447	NA	NULL	hypothetical protein; K01870 isoleucyl-tRNA synthetase [EC:6.1.1.5] (A)	Dirigent protein 19 OS=Arabidopsis thaliana GN=DIR19 PE=2 SV=1	PREDICTED: dirigent protein 11-like [Nicotiana tomentosiformis]	Dirigent-like protein
block: 4
La24G00578	Biological Process: biosynthetic process (GO:0009058),Molecular Function: pyridoxal phosphate binding (GO:0030170)	NULL	probable aminotransferase TAT2; K00815 tyrosine aminotransferase [EC:2.6.1.5] (A)	Probable aminotransferase TAT2 OS=Arabidopsis thaliana GN=At5g53970 PE=2 SV=1	hypothetical protein VITISV_034866 [Vitis vinifera]	Aminotransferase class I and II
La24G00579	Biological Process: biosynthetic process (GO:0009058),Molecular Function: pyridoxal phosphate binding (GO:0030170)	NULL	probable aminotransferase TAT2; K00815 tyrosine aminotransferase [EC:2.6.1.5] (A)	Tyrosine aminotransferase OS=Arabidopsis thaliana GN=TAT PE=2 SV=1	tyrosine aminotransferase 2 [Salvia miltiorrhiza]	Aminotransferase class I and II
La24G00580	Biological Process: biosynthetic process (GO:0009058),Molecular Function: pyridoxal phosphate binding (GO:0030170)	Aminotransferase, class I/classII	probable aminotransferase TAT2; K00815 tyrosine aminotransferase [EC:2.6.1.5] (A)	Tyrosine aminotransferase OS=Arabidopsis thaliana GN=TAT PE=2 SV=1	tyrosine aminotransferase 2 [Salvia miltiorrhiza]	Aminotransferase class I and II
La24G00581	Biological Process: biosynthetic process (GO:0009058),Molecular Function: pyridoxal phosphate binding (GO:0030170)	NULL	probable aminotransferase TAT2; K00815 tyrosine aminotransferase [EC:2.6.1.5] (A)	Tyrosine aminotransferase OS=Arabidopsis thaliana GN=TAT PE=2 SV=1	hypothetical protein B456_005G199900 [Gossypium raimondii]	Aminotransferase class I and II
block: 4
La22G01295	Molecular Function: enzyme inhibitor activity (GO:0004857),Cellular Component: cell wall (GO:0005618),Molecular Function: pectinesterase activity (GO:0030599),Biological Process: cell wall modification (GO:0042545)	NULL	pectinesterase-like; K01051 pectinesterase [EC:3.1.1.11] (A)	Putative pectinesterase/pectinesterase inhibitor 28 OS=Arabidopsis thaliana GN=PME28 PE=2 SV=1	PREDICTED: pectinesterase-like [Erythranthe guttatus]	Pectinesterase
La22G01296	Molecular Function: enzyme inhibitor activity (GO:0004857),Cellular Component: cell wall (GO:0005618),Molecular Function: pectinesterase activity (GO:0030599),Biological Process: cell wall modification (GO:0042545)	NULL	pectinesterase-like; K01051 pectinesterase [EC:3.1.1.11] (A)	Putative pectinesterase/pectinesterase inhibitor 28 OS=Arabidopsis thaliana GN=PME28 PE=2 SV=1	PREDICTED: pectinesterase-like [Erythranthe guttatus]	Plant invertase/pectin methylesterase inhibitor
La22G01297	Molecular Function: enzyme inhibitor activity (GO:0004857),Cellular Component: cell wall (GO:0005618),Molecular Function: pectinesterase activity (GO:0030599),Biological Process: cell wall modification (GO:0042545)	NULL	pectinesterase-like; K01051 pectinesterase [EC:3.1.1.11] (A)	Probable pectinesterase/pectinesterase inhibitor 21 OS=Arabidopsis thaliana GN=PME21 PE=2 SV=2	PREDICTED: pectinesterase-like [Erythranthe guttatus]	Pectinesterase
La22G01298	Molecular Function: enzyme inhibitor activity (GO:0004857),Cellular Component: cell wall (GO:0005618),Molecular Function: pectinesterase activity (GO:0030599),Biological Process: cell wall modification (GO:0042545)	NULL	pectinesterase-like; K01051 pectinesterase [EC:3.1.1.11] (A)	Putative pectinesterase/pectinesterase inhibitor 28 OS=Arabidopsis thaliana GN=PME28 PE=2 SV=1	PREDICTED: pectinesterase-like [Erythranthe guttatus]	Plant invertase/pectin methylesterase inhibitor
block: 4
La06G01298	Cellular Component: membrane (GO:0016020)	NULL	probable fructose-bisphosphate aldolase 3, chloroplastic; K01623 fructose-bisphosphate aldolase, class I [EC:4.1.2.13] (A)	WAT1-related protein At4g30420 OS=Arabidopsis thaliana GN=At4g30420 PE=3 SV=1	hypothetical protein MIMGU_mgv1a026334mg [Erythranthe guttata]	EamA-like transporter family
La06G01299	Cellular Component: membrane (GO:0016020)	NULL	probable fructose-bisphosphate aldolase 3, chloroplastic; K01623 fructose-bisphosphate aldolase, class I [EC:4.1.2.13] (A)	WAT1-related protein At4g30420 OS=Arabidopsis thaliana GN=At4g30420 PE=3 SV=1	PREDICTED: WAT1-related protein At4g30420-like [Sesamum indicum]	EamA-like transporter family
La06G01300	NA	NULL	NA	WAT1-related protein At4g28040 OS=Arabidopsis thaliana GN=At4g28040 PE=2 SV=1	hypothetical protein MIMGU_mgv1a026334mg [Erythranthe guttata]	NA
La06G01301	Cellular Component: membrane (GO:0016020)	Drug/metabolite transporter	probable fructose-bisphosphate aldolase 3, chloroplastic; K01623 fructose-bisphosphate aldolase, class I [EC:4.1.2.13] (A)	WAT1-related protein At4g30420 OS=Arabidopsis thaliana GN=At4g30420 PE=3 SV=1	PREDICTED: WAT1-related protein At4g30420-like [Sesamum indicum]	EamA-like transporter family
block: 4
La21G00461	NA	NULL	3-oxoacyl-[acyl-carrier-protein] synthase I, chloroplastic-like; K09458 3-oxoacyl-[acyl-carrier-protein] synthase II [EC:2.3.1.179] (A)	3-oxoacyl-[acyl-carrier-protein] synthase I, chloroplastic OS=Arabidopsis thaliana GN=KAS1 PE=2 SV=2	PREDICTED: 3-oxoacyl-[acyl-carrier-protein] synthase I, chloroplastic-like [Erythranthe guttatus]	Beta-ketoacyl synthase, N-terminal domain
La21G00462	NA	NULL	3-oxoacyl-[acyl-carrier-protein] synthase I, chloroplastic-like; K09458 3-oxoacyl-[acyl-carrier-protein] synthase II [EC:2.3.1.179] (A)	3-oxoacyl-[acyl-carrier-protein] synthase I, chloroplastic OS=Arabidopsis thaliana GN=KAS1 PE=2 SV=2	Ketoacyl-ACP Synthase I [Salvia miltiorrhiza]	NA
La21G00463	NA	Beta-ketoacyl synthase, C-terminal	3-oxoacyl-[acyl-carrier-protein] synthase I, chloroplastic-like; K09458 3-oxoacyl-[acyl-carrier-protein] synthase II [EC:2.3.1.179] (A)	3-oxoacyl-[acyl-carrier-protein] synthase I, chloroplastic OS=Arabidopsis thaliana GN=KAS1 PE=2 SV=2	Ketoacyl-ACP Synthase I [Salvia miltiorrhiza]	Beta-ketoacyl synthase, C-terminal domain
La21G00464	NA	Beta-ketoacyl synthase, C-terminal	3-oxoacyl-[acyl-carrier-protein] synthase I, chloroplastic-like; K09458 3-oxoacyl-[acyl-carrier-protein] synthase II [EC:2.3.1.179] (A)	3-oxoacyl-[acyl-carrier-protein] synthase I, chloroplastic OS=Arabidopsis thaliana GN=KAS1 PE=2 SV=2	Ketoacyl-ACP Synthase I [Salvia miltiorrhiza]	Beta-ketoacyl synthase, C-terminal domain
block: 4
La05G00262	Biological Process: metabolic process (GO:0008152),Molecular Function: transferase activity, transferring hexosyl groups (GO:0016758)	NULL	UDP-glycosyltransferase 73C3-like; K13496 UDP-glucosyl transferase 73C [EC:2.4.1.-] (A)	UDP-glycosyltransferase 73C5 OS=Arabidopsis thaliana GN=UGT73C5 PE=2 SV=1	PREDICTED: UDP-glycosyltransferase 73C3-like [Sesamum indicum]	UDP-glucoronosyl and UDP-glucosyl transferase
La05G00263	Biological Process: metabolic process (GO:0008152),Molecular Function: transferase activity, transferring hexosyl groups (GO:0016758)	UDP-glucuronosyl/UDP-glucosyltransferase	UDP-glycosyltransferase 73C3-like; K13496 UDP-glucosyl transferase 73C [EC:2.4.1.-] (A)	UDP-glycosyltransferase 73C5 OS=Arabidopsis thaliana GN=UGT73C5 PE=2 SV=1	PREDICTED: UDP-glycosyltransferase 73C3-like [Sesamum indicum]	UDP-glucoronosyl and UDP-glucosyl transferase
La05G00264	Biological Process: metabolic process (GO:0008152),Molecular Function: transferase activity, transferring hexosyl groups (GO:0016758)	UDP-glucuronosyl/UDP-glucosyltransferase	UDP-glycosyltransferase 73C3-like; K13496 UDP-glucosyl transferase 73C [EC:2.4.1.-] (A)	UDP-glycosyltransferase 73C2 OS=Arabidopsis thaliana GN=UGT73C2 PE=3 SV=1	hypothetical protein MIMGU_mgv1a005154mg [Erythranthe guttata]	NA
La05G00265	Biological Process: metabolic process (GO:0008152),Molecular Function: transferase activity, transferring hexosyl groups (GO:0016758)	NULL	UDP-glycosyltransferase 73C3-like; K13496 UDP-glucosyl transferase 73C [EC:2.4.1.-] (A)	UDP-glycosyltransferase 73C5 OS=Arabidopsis thaliana GN=UGT73C5 PE=2 SV=1	PREDICTED: UDP-glycosyltransferase 73C3-like [Sesamum indicum]	UDP-glucoronosyl and UDP-glucosyl transferase
block: 4
La12G00335	NA	Polyketide synthase, beta-ketoacyl synthase domain	3-oxoacyl-[acyl-carrier-protein] synthase I, chloroplastic-like; K09458 3-oxoacyl-[acyl-carrier-protein] synthase II [EC:2.3.1.179] (A)	3-oxoacyl-[acyl-carrier-protein] synthase I, chloroplastic OS=Arabidopsis thaliana GN=KAS1 PE=2 SV=2	Ketoacyl-ACP Synthase I [Salvia miltiorrhiza]	Beta-ketoacyl synthase, N-terminal domain
La12G00336	NA	Beta-ketoacyl synthase, N-terminal	3-oxoacyl-[acyl-carrier-protein] synthase I, chloroplastic-like; K09458 3-oxoacyl-[acyl-carrier-protein] synthase II [EC:2.3.1.179] (A)	3-oxoacyl-[acyl-carrier-protein] synthase I, chloroplastic OS=Arabidopsis thaliana GN=KAS1 PE=2 SV=2	hypothetical protein MIMGU_mgv1a024999mg, partial [Erythranthe guttata]	Beta-ketoacyl synthase, N-terminal domain
La12G00337	NA	Beta-ketoacyl synthase, C-terminal	3-oxoacyl-[acyl-carrier-protein] synthase I, chloroplastic-like; K09458 3-oxoacyl-[acyl-carrier-protein] synthase II [EC:2.3.1.179] (A)	3-oxoacyl-[acyl-carrier-protein] synthase I, chloroplastic OS=Arabidopsis thaliana GN=KAS1 PE=2 SV=2	Ketoacyl-ACP Synthase I [Salvia miltiorrhiza]	Beta-ketoacyl synthase, C-terminal domain
La12G00338	NA	Beta-ketoacyl synthase, C-terminal	3-oxoacyl-[acyl-carrier-protein] synthase I, chloroplastic-like; K09458 3-oxoacyl-[acyl-carrier-protein] synthase II [EC:2.3.1.179] (A)	3-oxoacyl-[acyl-carrier-protein] synthase I, chloroplastic OS=Arabidopsis thaliana GN=KAS1 PE=2 SV=2	Ketoacyl-ACP Synthase I [Salvia miltiorrhiza]	Beta-ketoacyl synthase, C-terminal domain
block: 4
La20G00473	Molecular Function: protein kinase activity (GO:0004672),Molecular Function: protein tyrosine kinase activity (GO:0004713),Molecular Function: ATP binding (GO:0005524),Biological Process: protein phosphorylation (GO:0006468),Biological Process: recognition of pollen (GO:0048544)	Tyrosine-protein kinase, catalytic domain	G-type lectin S-receptor-like serine/threonine-protein kinase SD1-1; K04733 interleukin-1 receptor-associated kinase 4 [EC:2.7.11.1] (A)	Receptor-like serine/threonine-protein kinase SD1-8 OS=Arabidopsis thaliana GN=SD18 PE=1 SV=1	PREDICTED: uncharacterized protein LOC105176777 [Sesamum indicum]	PAN-like domain
La20G00474	Molecular Function: protein kinase activity (GO:0004672),Molecular Function: protein tyrosine kinase activity (GO:0004713),Molecular Function: ATP binding (GO:0005524),Biological Process: protein phosphorylation (GO:0006468),Biological Process: recognition of pollen (GO:0048544)	PAN-2 domain	G-type lectin S-receptor-like serine/threonine-protein kinase SD1-1; K04733 interleukin-1 receptor-associated kinase 4 [EC:2.7.11.1] (A)	Receptor-like serine/threonine-protein kinase SD1-8 OS=Arabidopsis thaliana GN=SD18 PE=1 SV=1	PREDICTED: G-type lectin S-receptor-like serine/threonine-protein kinase At4g27290 isoform X1 [Sesamum indicum]	PAN-like domain
La20G00475	NA	Bulb-type lectin domain	G-type lectin S-receptor-like serine/threonine-protein kinase RKS1; K05349 beta-glucosidase [EC:3.2.1.21] (A)	G-type lectin S-receptor-like serine/threonine-protein kinase At1g61390 OS=Arabidopsis thaliana GN=At1g61390 PE=2 SV=1	PREDICTED: G-type lectin S-receptor-like serine/threonine-protein kinase At4g27290 isoform X2 [Sesamum indicum]	D-mannose binding lectin
La20G00476	Biological Process: recognition of pollen (GO:0048544)	PAN-2 domain	G-type lectin S-receptor-like serine/threonine-protein kinase RKS1; K05349 beta-glucosidase [EC:3.2.1.21] (A)	G-type lectin S-receptor-like serine/threonine-protein kinase At4g27290 OS=Arabidopsis thaliana GN=At4g27290 PE=3 SV=4	PREDICTED: G-type lectin S-receptor-like serine/threonine-protein kinase At4g27290 [Sesamum indicum]	PAN-like domain
block: 4
La08G01184	Molecular Function: iron ion binding (GO:0005506),Molecular Function: electron carrier activity (GO:0009055),Molecular Function: oxidoreductase activity, acting on paired donors, with incorporation or reduction of molecular oxygen (GO:0016705),Molecular Function: heme binding (GO:0020037),Biological Process: oxidation-reduction process (GO:0055114)	Cytochrome P450	cytochrome P450 CYP72A219-like; K07428 cytochrome P450, family 4, subfamily X [EC:1.14.14.1] (A)	Cytochrome P450 CYP72A219 OS=Panax ginseng PE=2 SV=1	hypothetical protein MIMGU_mgv1a004628mg [Erythranthe guttata]	Cytochrome P450
La08G01185	Molecular Function: iron ion binding (GO:0005506),Molecular Function: electron carrier activity (GO:0009055),Molecular Function: oxidoreductase activity, acting on paired donors, with incorporation or reduction of molecular oxygen (GO:0016705),Molecular Function: heme binding (GO:0020037),Biological Process: oxidation-reduction process (GO:0055114)	Cytochrome P450	cytochrome P450 CYP72A219-like; K07428 cytochrome P450, family 4, subfamily X [EC:1.14.14.1] (A)	Cytochrome P450 CYP72A219 OS=Panax ginseng PE=2 SV=1	PREDICTED: cytochrome P450 CYP72A219-like [Erythranthe guttatus]	Cytochrome P450
La08G01186	Molecular Function: iron ion binding (GO:0005506),Molecular Function: electron carrier activity (GO:0009055),Molecular Function: oxidoreductase activity, acting on paired donors, with incorporation or reduction of molecular oxygen (GO:0016705),Molecular Function: heme binding (GO:0020037),Biological Process: oxidation-reduction process (GO:0055114)	NULL	cytochrome P450 CYP72A219-like; K07428 cytochrome P450, family 4, subfamily X [EC:1.14.14.1] (A)	Cytochrome P450 CYP72A219 OS=Panax ginseng PE=2 SV=1	PREDICTED: cytochrome P450 CYP72A219-like [Sesamum indicum]	Cytochrome P450
La08G01187	Molecular Function: iron ion binding (GO:0005506),Molecular Function: electron carrier activity (GO:0009055),Molecular Function: oxidoreductase activity, acting on paired donors, with incorporation or reduction of molecular oxygen (GO:0016705),Molecular Function: heme binding (GO:0020037),Biological Process: oxidation-reduction process (GO:0055114)	NULL	cytochrome P450 CYP72A219-like; K07428 cytochrome P450, family 4, subfamily X [EC:1.14.14.1] (A)	Cytochrome P450 CYP72A219 OS=Panax ginseng PE=2 SV=1	PREDICTED: cytochrome P450 CYP72A219-like [Sesamum indicum]	Cytochrome P450
block: 4
La05G01727	NA	Plant self-incompatibility S1	NA	NA	PREDICTED: uncharacterized protein LOC105955378 [Erythranthe guttatus]	Plant self-incompatibility protein S1
La05G01728	NA	Plant self-incompatibility S1	NA	NA	PREDICTED: uncharacterized protein LOC105955378 [Erythranthe guttatus]	Plant self-incompatibility protein S1
La05G01729	NA	Plant self-incompatibility S1	NA	NA	PREDICTED: uncharacterized protein LOC105955378 [Erythranthe guttatus]	Plant self-incompatibility protein S1
La05G01731	NA	Plant self-incompatibility S1	NA	NA	PREDICTED: uncharacterized protein LOC105955378 [Erythranthe guttatus]	Plant self-incompatibility protein S1
block: 4
La19G01195	Molecular Function: protein kinase activity (GO:0004672),Molecular Function: protein tyrosine kinase activity (GO:0004713),Molecular Function: ATP binding (GO:0005524),Biological Process: protein phosphorylation (GO:0006468),Biological Process: recognition of pollen (GO:0048544)	Tyrosine-protein kinase, catalytic domain	G-type lectin S-receptor-like serine/threonine-protein kinase SD1-1; K04733 interleukin-1 receptor-associated kinase 4 [EC:2.7.11.1] (A)	G-type lectin S-receptor-like serine/threonine-protein kinase At4g27290 OS=Arabidopsis thaliana GN=At4g27290 PE=3 SV=4	PREDICTED: G-type lectin S-receptor-like serine/threonine-protein kinase At4g27290 [Erythranthe guttatus]	PAN-like domain
La19G01197	Molecular Function: protein kinase activity (GO:0004672),Molecular Function: protein tyrosine kinase activity (GO:0004713),Molecular Function: ATP binding (GO:0005524),Biological Process: protein phosphorylation (GO:0006468),Biological Process: recognition of pollen (GO:0048544)	Tyrosine-protein kinase, catalytic domain	G-type lectin S-receptor-like serine/threonine-protein kinase SD1-1; K04733 interleukin-1 receptor-associated kinase 4 [EC:2.7.11.1] (A)	G-type lectin S-receptor-like serine/threonine-protein kinase At4g27290 OS=Arabidopsis thaliana GN=At4g27290 PE=3 SV=4	hypothetical protein MIMGU_mgv1a025084mg, partial [Erythranthe guttata]	S-locus glycoprotein domain
La19G01198	Molecular Function: protein kinase activity (GO:0004672),Molecular Function: protein tyrosine kinase activity (GO:0004713),Molecular Function: ATP binding (GO:0005524),Biological Process: protein phosphorylation (GO:0006468)	Serine-threonine/tyrosine-protein kinase catalytic domain	G-type lectin S-receptor-like serine/threonine-protein kinase SD1-1; K04733 interleukin-1 receptor-associated kinase 4 [EC:2.7.11.1] (A)	Putative serine/threonine-protein kinase receptor OS=Brassica oleracea var. viridis GN=SRK6 PE=2 SV=2	PREDICTED: G-type lectin S-receptor-like serine/threonine-protein kinase At4g27290 [Erythranthe guttatus]	Protein tyrosine kinase
La19G01200	Molecular Function: protein kinase activity (GO:0004672),Molecular Function: protein tyrosine kinase activity (GO:0004713),Molecular Function: ATP binding (GO:0005524),Biological Process: protein phosphorylation (GO:0006468),Biological Process: recognition of pollen (GO:0048544)	Tyrosine-protein kinase, catalytic domain	G-type lectin S-receptor-like serine/threonine-protein kinase SD1-1; K04733 interleukin-1 receptor-associated kinase 4 [EC:2.7.11.1] (A)	G-type lectin S-receptor-like serine/threonine-protein kinase At4g27290 OS=Arabidopsis thaliana GN=At4g27290 PE=3 SV=4	hypothetical protein MIMGU_mgv1a025084mg, partial [Erythranthe guttata]	S-locus glycoprotein domain
block: 4
La18G01678	NA	Exostosin-like	DEAD-box ATP-dependent RNA helicase 7; K16911 ATP-dependent RNA helicase DDX21 [EC:3.6.4.13] (A)	Xyloglucan galactosyltransferase KATAMARI1 homolog OS=Oryza sativa subsp. japonica GN=Os03g0144800 PE=2 SV=1	PREDICTED: DEAD-box ATP-dependent RNA helicase 7 [Sesamum indicum]	Exostosin family
La18G01679	NA	Exostosin-like	DEAD-box ATP-dependent RNA helicase 7; K16911 ATP-dependent RNA helicase DDX21 [EC:3.6.4.13] (A)	Xyloglucan galactosyltransferase KATAMARI1 homolog OS=Oryza sativa subsp. japonica GN=Os03g0144800 PE=2 SV=1	unnamed protein product [Coffea canephora]	Exostosin family
La18G01680	NA	NA	DEAD-box ATP-dependent RNA helicase 7; K16911 ATP-dependent RNA helicase DDX21 [EC:3.6.4.13] (A)	NA	hypothetical protein PHAVU_007G063500g [Phaseolus vulgaris]	NA
La18G01681	NA	Exostosin-like	DEAD-box ATP-dependent RNA helicase 7; K16911 ATP-dependent RNA helicase DDX21 [EC:3.6.4.13] (A)	Xyloglucan galactosyltransferase KATAMARI1 homolog OS=Oryza sativa subsp. japonica GN=Os03g0144800 PE=2 SV=1	PREDICTED: DEAD-box ATP-dependent RNA helicase 7 [Sesamum indicum]	Exostosin family
block: 4
La14G01785	NA	NA	NA	NA	hypothetical protein M569_09645, partial [Genlisea aurea]	NA
La14G01786	NA	NA	NA	NA	PREDICTED: uncharacterized protein LOC105962409 [Erythranthe guttatus]	NA
La14G01787	NA	NA	NA	NA	hypothetical protein M569_09645, partial [Genlisea aurea]	NA
La14G01788	NA	NA	NA	NA	PREDICTED: uncharacterized protein LOC105962409 [Erythranthe guttatus]	NA
block: 4
La06G01613	Molecular Function: protein kinase activity (GO:0004672),Molecular Function: protein tyrosine kinase activity (GO:0004713),Molecular Function: ATP binding (GO:0005524),Biological Process: protein phosphorylation (GO:0006468)	NULL	cysteine-rich receptor-like protein kinase 26; K04730 interleukin-1 receptor-associated kinase 1 [EC:2.7.11.1] (A)	Cysteine-rich receptor-like protein kinase 29 OS=Arabidopsis thaliana GN=CRK29 PE=2 SV=1	PREDICTED: putative receptor-like protein kinase At4g00960 [Sesamum indicum]	Salt stress response/antifungal
La06G01614	Molecular Function: protein kinase activity (GO:0004672),Molecular Function: protein tyrosine kinase activity (GO:0004713),Molecular Function: ATP binding (GO:0005524),Biological Process: protein phosphorylation (GO:0006468)	NULL	cysteine-rich receptor-like protein kinase 29; K04730 interleukin-1 receptor-associated kinase 1 [EC:2.7.11.1] (A)	Cysteine-rich receptor-like protein kinase 29 OS=Arabidopsis thaliana GN=CRK29 PE=2 SV=1	PREDICTED: putative receptor-like protein kinase At4g00960 [Sesamum indicum]	Protein tyrosine kinase
La06G01615	Molecular Function: protein kinase activity (GO:0004672),Molecular Function: protein tyrosine kinase activity (GO:0004713),Molecular Function: ATP binding (GO:0005524),Biological Process: protein phosphorylation (GO:0006468)	NULL	receptor-like kinase; K04733 interleukin-1 receptor-associated kinase 4 [EC:2.7.11.1] (A)	Cysteine-rich receptor-like protein kinase 8 OS=Arabidopsis thaliana GN=CRK8 PE=3 SV=2	hypothetical protein MIMGU_mgv1a002249mg [Erythranthe guttata]	Salt stress response/antifungal
La06G01616	Molecular Function: protein kinase activity (GO:0004672),Molecular Function: protein tyrosine kinase activity (GO:0004713),Molecular Function: ATP binding (GO:0005524),Biological Process: protein phosphorylation (GO:0006468)	NULL	cysteine-rich receptor-like protein kinase 26; K04730 interleukin-1 receptor-associated kinase 1 [EC:2.7.11.1] (A)	Cysteine-rich receptor-like protein kinase 8 OS=Arabidopsis thaliana GN=CRK8 PE=3 SV=2	hypothetical protein MIMGU_mgv1a002249mg [Erythranthe guttata]	Salt stress response/antifungal
block: 4
La14G01603	Biological Process: defense response (GO:0006952),Molecular Function: ADP binding (GO:0043531)	Disease resistance protein	putative disease resistance protein RGA3; K15078 structure-specific endonuclease subunit SLX1 [EC:3.6.1.-] (A)	Disease resistance protein RGA2 OS=Solanum bulbocastanum GN=RGA2 PE=1 SV=1	PREDICTED: putative disease resistance protein RGA3 [Nicotiana sylvestris]	Leucine rich repeat
La14G01605	Biological Process: defense response (GO:0006952),Molecular Function: ADP binding (GO:0043531)	Disease resistance protein	putative disease resistance protein RGA3; K15078 structure-specific endonuclease subunit SLX1 [EC:3.6.1.-] (A)	Disease resistance protein RGA2 OS=Solanum bulbocastanum GN=RGA2 PE=1 SV=1	unnamed protein product [Coffea canephora]	Leucine rich repeat
La14G01606	Molecular Function: ADP binding (GO:0043531)	NULL	LRR and NB-ARC domains-containing disease resistance protein, putative isoform 1; K15078 structure-specific endonuclease subunit SLX1 [EC:3.6.1.-] (A)	Putative disease resistance protein RGA3 OS=Solanum bulbocastanum GN=RGA3 PE=2 SV=2	unnamed protein product [Coffea canephora]	NB-ARC domain
La14G01608	NA	NULL	putative disease resistance protein RGA3; K15078 structure-specific endonuclease subunit SLX1 [EC:3.6.1.-] (A)	Putative disease resistance protein RGA3 OS=Solanum bulbocastanum GN=RGA3 PE=2 SV=2	PREDICTED: putative disease resistance protein RGA3 [Nicotiana tomentosiformis]	Leucine rich repeat
block: 4
La17G00033	Molecular Function: nucleotide binding (GO:0000166),Biological Process: defense response (GO:0006952),Molecular Function: nucleoside-triphosphatase activity (GO:0017111),Molecular Function: ADP binding (GO:0043531)	NB-ARC	probable disease resistance protein At1g61300; K13459 disease resistance protein RPS2 (A)	Disease resistance protein At4g27190 OS=Arabidopsis thaliana GN=At4g27190 PE=2 SV=1	PREDICTED: probable disease resistance protein At4g27220 [Solanum lycopersicum]	NB-ARC domain
La17G00035	NA	NA	probable disease resistance protein At4g27220; K13459 disease resistance protein RPS2 (A)	NA	PREDICTED: probable disease resistance protein At4g27220 isoform X2 [Solanum lycopersicum]	NA
La17G00036	Biological Process: defense response (GO:0006952),Molecular Function: ADP binding (GO:0043531)	NB-ARC	probable disease resistance protein At1g61300; K13459 disease resistance protein RPS2 (A)	Disease resistance protein At4g27190 OS=Arabidopsis thaliana GN=At4g27190 PE=2 SV=1	PREDICTED: probable disease resistance protein At4g27220 [Solanum lycopersicum]	NB-ARC domain
La17G00037	Molecular Function: nucleotide binding (GO:0000166),Biological Process: defense response (GO:0006952),Molecular Function: nucleoside-triphosphatase activity (GO:0017111),Molecular Function: ADP binding (GO:0043531)	Disease resistance protein	probable disease resistance protein At1g61300; K13459 disease resistance protein RPS2 (A)	Probable disease resistance protein At4g27220 OS=Arabidopsis thaliana GN=At4g27220 PE=2 SV=1	PREDICTED: probable disease resistance protein At4g27220 [Solanum lycopersicum]	NB-ARC domain
block: 4
La00G03841	Molecular Function: oxidoreductase activity (GO:0016491),Molecular Function: oxidoreductase activity, acting on paired donors, with incorporation or reduction of molecular oxygen, 2-oxoglutarate as one donor, and incorporation of one atom each of oxygen into both donors (GO:0016706),Biological Process: oxidation-reduction process (GO:0055114)	Oxoglutarate/iron-dependent dioxygenase	hypothetical protein; K05278 flavonol synthase [EC:1.14.11.23] (A)	Gibberellin 20 oxidase 2 OS=Oryza sativa subsp. japonica GN=20ox2 PE=1 SV=1	unnamed protein product [Coffea canephora]	2OG-Fe(II) oxygenase superfamily
La00G03842	NA	Non-haem dioxygenase N-terminal domain	flavonol synthase/flavanone 3-hydroxylase; K05278 flavonol synthase [EC:1.14.11.23] (A)	Flavonol synthase/flavanone 3-hydroxylase OS=Citrus unshiu GN=FLS PE=1 SV=1	PREDICTED: flavonol synthase/flavanone 3-hydroxylase-like [Sesamum indicum]	non-haem dioxygenase in morphine synthesis N-terminal
La00G03843	Molecular Function: oxidoreductase activity (GO:0016491),Molecular Function: oxidoreductase activity, acting on paired donors, with incorporation or reduction of molecular oxygen, 2-oxoglutarate as one donor, and incorporation of one atom each of oxygen into both donors (GO:0016706),Biological Process: oxidation-reduction process (GO:0055114)	Non-haem dioxygenase N-terminal domain	feruloyl CoA ortho-hydroxylase 2-like; K06892 feruloyl-CoA ortho-hydroxylase [EC:1.14.11.-] (A)	Flavonol synthase/flavanone 3-hydroxylase (Fragment) OS=Matthiola incana PE=2 SV=1	PREDICTED: flavonol synthase/flavanone 3-hydroxylase-like [Sesamum indicum]	non-haem dioxygenase in morphine synthesis N-terminal
La00G03844	Molecular Function: oxidoreductase activity (GO:0016491),Molecular Function: oxidoreductase activity, acting on paired donors, with incorporation or reduction of molecular oxygen, 2-oxoglutarate as one donor, and incorporation of one atom each of oxygen into both donors (GO:0016706),Biological Process: oxidation-reduction process (GO:0055114)	Oxoglutarate/iron-dependent dioxygenase	flavanone 3-dioxygenase-like; K00475 naringenin 3-dioxygenase [EC:1.14.11.9] (A)	Gibberellin 2-beta-dioxygenase 8 OS=Arabidopsis thaliana GN=GA2OX8 PE=1 SV=2	PREDICTED: flavonol synthase/flavanone 3-hydroxylase-like [Nicotiana sylvestris]	2OG-Fe(II) oxygenase superfamily
block: 4
La04G02247	Molecular Function: protein binding (GO:0005515)	LisH dimerisation motif, subgroup	F-box-like/WD repeat-containing protein TBL1XR1; K04508 transducin (beta)-like 1 (A)	F-box-like/WD repeat-containing protein TBL1XR1 OS=Mus musculus GN=Tbl1xr1 PE=1 SV=1	PREDICTED: F-box-like/WD repeat-containing protein TBL1XR1 [Sesamum indicum]	LisH
La04G02248	Molecular Function: protein binding (GO:0005515)	WD40-repeat-containing domain	F-box-like/WD repeat-containing protein TBL1XR1; K04508 transducin (beta)-like 1 (A)	F-box-like/WD repeat-containing protein TBL1XR1 OS=Mus musculus GN=Tbl1xr1 PE=1 SV=1	PREDICTED: F-box-like/WD repeat-containing protein TBL1XR1 [Sesamum indicum]	WD domain, G-beta repeat
La04G02249	Molecular Function: protein binding (GO:0005515)	G-protein beta WD-40 repeat	F-box-like/WD repeat-containing protein TBL1XR1; K04508 transducin (beta)-like 1 (A)	F-box-like/WD repeat-containing protein TBL1XR1 OS=Mus musculus GN=Tbl1xr1 PE=1 SV=1	PREDICTED: F-box-like/WD repeat-containing protein TBL1XR1 [Sesamum indicum]	WD domain, G-beta repeat
La04G02250	Molecular Function: protein binding (GO:0005515)	WD40-repeat-containing domain	F-box-like/WD repeat-containing protein TBL1XR1; K04508 transducin (beta)-like 1 (A)	F-box-like/WD repeat-containing protein TBL1XR1 OS=Mus musculus GN=Tbl1xr1 PE=1 SV=1	PREDICTED: F-box-like/WD repeat-containing protein TBL1XR1 [Sesamum indicum]	WD domain, G-beta repeat
block: 4
La23G02426	Molecular Function: ATP binding (GO:0005524)	NULL	uncharacterized LOC105169662; K08900 mitochondrial chaperone BCS1 (A)	Probable mitochondrial chaperone bcs1 OS=Schizosaccharomyces pombe (strain 972 / ATCC 24843) GN=SPAC644.07 PE=2 SV=1	PREDICTED: uncharacterized protein LOC105169662 [Sesamum indicum]	ATPase family associated with various cellular activities (AAA)
La23G02427	Molecular Function: nucleotide binding (GO:0000166),Molecular Function: ATP binding (GO:0005524),Molecular Function: nucleoside-triphosphatase activity (GO:0017111)	NULL	uncharacterized LOC105169662; K08900 mitochondrial chaperone BCS1 (A)	Probable mitochondrial chaperone bcs1 OS=Schizosaccharomyces pombe (strain 972 / ATCC 24843) GN=SPAC644.07 PE=2 SV=1	PREDICTED: uncharacterized protein LOC105169662 [Sesamum indicum]	ATPase family associated with various cellular activities (AAA)
La23G02428	Molecular Function: ATP binding (GO:0005524)	NULL	uncharacterized LOC105169662; K08900 mitochondrial chaperone BCS1 (A)	Mitochondrial chaperone BCS1 OS=Saccharomyces cerevisiae (strain ATCC 204508 / S288c) GN=BCS1 PE=1 SV=2	PREDICTED: uncharacterized protein LOC105169662 [Sesamum indicum]	ATPase family associated with various cellular activities (AAA)
La23G02429	Molecular Function: ATP binding (GO:0005524)	NULL	uncharacterized LOC105169662; K08900 mitochondrial chaperone BCS1 (A)	Probable mitochondrial chaperone bcs1 OS=Schizosaccharomyces pombe (strain 972 / ATCC 24843) GN=SPAC644.07 PE=2 SV=1	PREDICTED: uncharacterized protein LOC105169662 [Sesamum indicum]	ATPase family associated with various cellular activities (AAA)
block: 4
La14G01434	Molecular Function: manganese ion binding (GO:0030145),Molecular Function: nutrient reservoir activity (GO:0045735)	Germin	uncharacterized LOC101250545; K11426 SET and MYND domain-containing protein (A)	Germin-like protein subfamily 1 member 13 OS=Arabidopsis thaliana GN=GLP6 PE=2 SV=2	PREDICTED: putative germin-like protein 2-1 [Sesamum indicum]	Cupin
La14G01435	Molecular Function: manganese ion binding (GO:0030145),Molecular Function: nutrient reservoir activity (GO:0045735)	Germin	uncharacterized LOC101250545; K11426 SET and MYND domain-containing protein (A)	Germin-like protein subfamily 1 member 13 OS=Arabidopsis thaliana GN=GLP6 PE=2 SV=2	PREDICTED: putative germin-like protein 2-1 [Sesamum indicum]	Cupin
La14G01436	Molecular Function: manganese ion binding (GO:0030145),Molecular Function: nutrient reservoir activity (GO:0045735)	Germin	uncharacterized LOC101250545; K11426 SET and MYND domain-containing protein (A)	Germin-like protein subfamily 1 member 13 OS=Arabidopsis thaliana GN=GLP6 PE=2 SV=2	PREDICTED: putative germin-like protein 2-1 [Sesamum indicum]	Cupin
La14G01437	Molecular Function: manganese ion binding (GO:0030145),Molecular Function: nutrient reservoir activity (GO:0045735)	NULL	uncharacterized LOC101250545; K11426 SET and MYND domain-containing protein (A)	Germin-like protein subfamily 1 member 14 OS=Arabidopsis thaliana GN=At5g39110 PE=3 SV=1	PREDICTED: putative germin-like protein 2-1 [Sesamum indicum]	Cupin
block: 4
La20G01341	Molecular Function: chromatin binding (GO:0003682)	NULL	polygalacturonase At1g48100-like; K01184 polygalacturonase [EC:3.2.1.15] (A)	Protein RADIALIS-like 6 OS=Arabidopsis thaliana GN=RL6 PE=2 SV=1	PREDICTED: protein RADIALIS-like 3 [Sesamum indicum]	Myb-like DNA-binding domain
La20G01342	Molecular Function: chromatin binding (GO:0003682)	SANT/Myb domain	polygalacturonase At1g48100-like; K01184 polygalacturonase [EC:3.2.1.15] (A)	Protein RADIALIS-like 1 OS=Arabidopsis thaliana GN=RL1 PE=2 SV=1	PREDICTED: protein RADIALIS-like 3 [Sesamum indicum]	Myb-like DNA-binding domain
La20G01343	Molecular Function: chromatin binding (GO:0003682)	SANT/Myb domain	polygalacturonase At1g48100-like; K01184 polygalacturonase [EC:3.2.1.15] (A)	Protein RADIALIS-like 6 OS=Arabidopsis thaliana GN=RL6 PE=2 SV=1	PREDICTED: protein RADIALIS-like 3 [Sesamum indicum]	Myb-like DNA-binding domain
La20G01345	Molecular Function: chromatin binding (GO:0003682)	NULL	polygalacturonase At1g48100-like; K01184 polygalacturonase [EC:3.2.1.15] (A)	Protein RADIALIS-like 6 OS=Arabidopsis thaliana GN=RL6 PE=2 SV=1	PREDICTED: protein RADIALIS-like 3 [Sesamum indicum]	NA
block: 4
La03G01579	Molecular Function: oxidoreductase activity (GO:0016491),Molecular Function: oxidoreductase activity, acting on paired donors, with incorporation or reduction of molecular oxygen, 2-oxoglutarate as one donor, and incorporation of one atom each of oxygen into both donors (GO:0016706),Biological Process: oxidation-reduction process (GO:0055114)	Oxoglutarate/iron-dependent dioxygenase	hypothetical protein; K05278 flavonol synthase [EC:1.14.11.23] (A)	Gibberellin 20 oxidase 5 OS=Arabidopsis thaliana GN=GA20OX5 PE=2 SV=1	PREDICTED: flavonol synthase/flavanone 3-hydroxylase-like [Nicotiana tomentosiformis]	2OG-Fe(II) oxygenase superfamily
La03G01580	NA	Non-haem dioxygenase N-terminal domain	flavonol synthase/flavanone 3-hydroxylase-like; K05278 flavonol synthase [EC:1.14.11.23] (A)	Leucoanthocyanidin dioxygenase OS=Perilla frutescens GN=ANS PE=2 SV=1	PREDICTED: flavonol synthase/flavanone 3-hydroxylase-like [Sesamum indicum]	non-haem dioxygenase in morphine synthesis N-terminal
La03G01581	Molecular Function: oxidoreductase activity (GO:0016491),Molecular Function: oxidoreductase activity, acting on paired donors, with incorporation or reduction of molecular oxygen, 2-oxoglutarate as one donor, and incorporation of one atom each of oxygen into both donors (GO:0016706),Biological Process: oxidation-reduction process (GO:0055114)	NULL	POPTRDRAFT_559288; 1-aminocyclopropane-1-carboxylate oxidase family protein; K05933 aminocyclopropanecarboxylate oxidase [EC:1.14.17.4] (A)	Flavonol synthase/flavanone 3-hydroxylase (Fragment) OS=Matthiola incana PE=2 SV=1	PREDICTED: flavonol synthase/flavanone 3-hydroxylase-like [Erythranthe guttatus]	non-haem dioxygenase in morphine synthesis N-terminal
La03G01582	Molecular Function: oxidoreductase activity (GO:0016491),Molecular Function: oxidoreductase activity, acting on paired donors, with incorporation or reduction of molecular oxygen, 2-oxoglutarate as one donor, and incorporation of one atom each of oxygen into both donors (GO:0016706),Biological Process: oxidation-reduction process (GO:0055114)	Non-haem dioxygenase N-terminal domain	1-aminocyclopropane-1-carboxylate oxidase 5; K05933 aminocyclopropanecarboxylate oxidase [EC:1.14.17.4] (A)	Flavanone 3-dioxygenase OS=Petroselinum crispum GN=FHT PE=1 SV=1	PREDICTED: flavonol synthase/flavanone 3-hydroxylase-like [Nicotiana sylvestris]	non-haem dioxygenase in morphine synthesis N-terminal
block: 4
La15G00056	Biological Process: metabolic process (GO:0008152),Molecular Function: transferase activity, transferring hexosyl groups (GO:0016758)	UDP-glucuronosyl/UDP-glucosyltransferase	GmSGT3, Gma.55603; UDP-glycosyltransferase 91A1-like (EC:2.4.1.273); K18823 soyasaponin III rhamnosyltransferase [EC:2.4.1.273] (A)	UDP-glycosyltransferase 91C1 OS=Arabidopsis thaliana GN=UGT91C1 PE=2 SV=1	PREDICTED: putative UDP-rhamnose:rhamnosyltransferase 1 [Sesamum indicum]	UDP-glucoronosyl and UDP-glucosyl transferase
La15G00057	Biological Process: metabolic process (GO:0008152),Molecular Function: transferase activity, transferring hexosyl groups (GO:0016758)	UDP-glucuronosyl/UDP-glucosyltransferase	hypothetical protein; K18823 soyasaponin III rhamnosyltransferase [EC:2.4.1.273] (A)	UDP-glycosyltransferase 91C1 OS=Arabidopsis thaliana GN=UGT91C1 PE=2 SV=1	hypothetical protein MIMGU_mgv1a018367mg, partial [Erythranthe guttata]	NA
La15G00058	Biological Process: metabolic process (GO:0008152),Molecular Function: transferase activity, transferring hexosyl groups (GO:0016758)	UDP-glucuronosyl/UDP-glucosyltransferase	scopoletin glucosyltransferase; K13496 UDP-glucosyl transferase 73C [EC:2.4.1.-] (A)	Putative UDP-rhamnose:rhamnosyltransferase 1 OS=Fragaria ananassa GN=GT4 PE=2 SV=1	PREDICTED: putative UDP-rhamnose:rhamnosyltransferase 1 [Sesamum indicum]	NA
La15G00059	Biological Process: metabolic process (GO:0008152),Molecular Function: transferase activity, transferring hexosyl groups (GO:0016758)	NULL	GmSGT3, Gma.55603; UDP-glycosyltransferase 91A1-like (EC:2.4.1.273); K18823 soyasaponin III rhamnosyltransferase [EC:2.4.1.273] (A)	UDP-glycosyltransferase 91C1 OS=Arabidopsis thaliana GN=UGT91C1 PE=2 SV=1	PREDICTED: putative UDP-rhamnose:rhamnosyltransferase 1 [Sesamum indicum]	UDP-glucoronosyl and UDP-glucosyl transferase
block: 4
La24G01608	Molecular Function: serine-type endopeptidase activity (GO:0004252),Biological Process: proteolysis (GO:0006508)	Peptidase S8, subtilisin-related	peptidase, putative (EC:3.4.21.25); K18443 golgi-specific brefeldin A-resistance guanine nucleotide exchange factor 1 (A)	Cucumisin OS=Cucumis melo PE=1 SV=1	PREDICTED: cucumisin-like [Sesamum indicum]	Subtilase family
La24G01609	NA	Peptidase S8, subtilisin-related	peptidase, putative (EC:3.4.21.25); K18443 golgi-specific brefeldin A-resistance guanine nucleotide exchange factor 1 (A)	Cucumisin OS=Cucumis melo PE=1 SV=1	PREDICTED: cucumisin-like [Sesamum indicum]	NA
La24G01610	Molecular Function: serine-type endopeptidase activity (GO:0004252),Biological Process: proteolysis (GO:0006508),Molecular Function: identical protein binding (GO:0042802),Biological Process: negative regulation of catalytic activity (GO:0043086)	NULL	peptidase, putative (EC:3.4.21.25); K18443 golgi-specific brefeldin A-resistance guanine nucleotide exchange factor 1 (A)	Cucumisin OS=Cucumis melo PE=1 SV=1	PREDICTED: cucumisin-like [Sesamum indicum]	Peptidase inhibitor I9
La24G01612	Molecular Function: serine-type endopeptidase activity (GO:0004252),Biological Process: proteolysis (GO:0006508)	Peptidase S8, subtilisin-related	peptidase, putative (EC:3.4.21.25); K18443 golgi-specific brefeldin A-resistance guanine nucleotide exchange factor 1 (A)	Cucumisin OS=Cucumis melo PE=1 SV=1	PREDICTED: cucumisin-like [Sesamum indicum]	PA domain
block: 4
La20G02016	Molecular Function: methyltransferase activity (GO:0008168)	SAM dependent carboxyl methyltransferase	probable S-adenosylmethionine-dependent methyltransferase At5g38100; K18848 indole-3-acetate O-methyltransferase [EC:2.1.1.278] (A)	Probable S-adenosylmethionine-dependent methyltransferase At5g38780 OS=Arabidopsis thaliana GN=At5g38780 PE=2 SV=1	PREDICTED: probable S-adenosylmethionine-dependent methyltransferase At5g37970 [Sesamum indicum]	SAM dependent carboxyl methyltransferase
La20G02017	Molecular Function: methyltransferase activity (GO:0008168)	SAM dependent carboxyl methyltransferase	probable S-adenosylmethionine-dependent methyltransferase At5g38100; K18848 indole-3-acetate O-methyltransferase [EC:2.1.1.278] (A)	Probable S-adenosylmethionine-dependent methyltransferase At5g38100 OS=Arabidopsis thaliana GN=At5g38100 PE=2 SV=1	PREDICTED: probable S-adenosylmethionine-dependent methyltransferase At5g37990 [Sesamum indicum]	SAM dependent carboxyl methyltransferase
La20G02018	Molecular Function: methyltransferase activity (GO:0008168)	SAM dependent carboxyl methyltransferase	probable S-adenosylmethionine-dependent methyltransferase At5g38100; K18848 indole-3-acetate O-methyltransferase [EC:2.1.1.278] (A)	Probable S-adenosylmethionine-dependent methyltransferase At5g37990 OS=Arabidopsis thaliana GN=At5g37990 PE=3 SV=2	PREDICTED: probable S-adenosylmethionine-dependent methyltransferase At5g37990 [Sesamum indicum]	SAM dependent carboxyl methyltransferase
La20G02019	Molecular Function: methyltransferase activity (GO:0008168)	SAM dependent carboxyl methyltransferase	probable S-adenosylmethionine-dependent methyltransferase At5g38100; K18848 indole-3-acetate O-methyltransferase [EC:2.1.1.278] (A)	Probable S-adenosylmethionine-dependent methyltransferase At5g37990 OS=Arabidopsis thaliana GN=At5g37990 PE=3 SV=2	PREDICTED: probable S-adenosylmethionine-dependent methyltransferase At5g37990 [Sesamum indicum]	SAM dependent carboxyl methyltransferase
block: 4
La12G01607	Biological Process: lipid transport (GO:0006869),Molecular Function: lipid binding (GO:0008289)	Bifunctional inhibitor/plant lipid transfer protein/seed storage helical domain	NA	Non-specific lipid-transfer protein OS=Zea mays PE=1 SV=1	PREDICTED: probable non-specific lipid-transfer protein 3 [Sesamum indicum]	Probable lipid transfer
La12G01608	Biological Process: lipid transport (GO:0006869),Molecular Function: lipid binding (GO:0008289)	Bifunctional inhibitor/plant lipid transfer protein/seed storage helical domain	NA	Non-specific lipid-transfer protein OS=Zea mays PE=1 SV=1	PREDICTED: probable non-specific lipid-transfer protein 3 [Sesamum indicum]	Probable lipid transfer
La12G01609	Biological Process: lipid transport (GO:0006869),Molecular Function: lipid binding (GO:0008289)	Bifunctional inhibitor/plant lipid transfer protein/seed storage helical domain	NA	Non-specific lipid-transfer protein 4.2 OS=Hordeum vulgare GN=LTP4.2 PE=2 SV=1	PREDICTED: probable non-specific lipid-transfer protein 3 [Sesamum indicum]	Probable lipid transfer
La12G01610	Biological Process: lipid transport (GO:0006869),Molecular Function: lipid binding (GO:0008289)	Plant lipid transfer protein/Par allergen	NA	Non-specific lipid-transfer protein OS=Zea mays PE=1 SV=1	PREDICTED: probable non-specific lipid-transfer protein 3 [Sesamum indicum]	Probable lipid transfer
block: 4
La00G01424	Cellular Component: chloroplast (GO:0009507),Molecular Function: violaxanthin de-epoxidase activity (GO:0046422),Biological Process: oxidation-reduction process (GO:0055114)	Violaxanthin de-epoxidase	violaxanthin de-epoxidase, chloroplastic; K09839 violaxanthin de-epoxidase [EC:1.23.5.1] (A)	Violaxanthin de-epoxidase, chloroplastic OS=Spinacia oleracea GN=VDE1 PE=1 SV=2	PREDICTED: violaxanthin de-epoxidase, chloroplastic [Sesamum indicum]	VDE lipocalin domain
La00G01426	Cellular Component: chloroplast (GO:0009507),Molecular Function: violaxanthin de-epoxidase activity (GO:0046422),Biological Process: oxidation-reduction process (GO:0055114)	Violaxanthin de-epoxidase	violaxanthin de-epoxidase, chloroplastic; K09839 violaxanthin de-epoxidase [EC:1.23.5.1] (A)	Violaxanthin de-epoxidase, chloroplastic OS=Arabidopsis thaliana GN=VDE1 PE=1 SV=1	PREDICTED: violaxanthin de-epoxidase, chloroplastic [Sesamum indicum]	VDE lipocalin domain
La00G01427	NA	NA	putative late blight resistance protein homolog R1B-14; K13457 disease resistance protein RPM1 (A)	Late blight resistance protein R1-A OS=Solanum demissum GN=R1A PE=3 SV=1	PREDICTED: putative late blight resistance protein homolog R1B-16 [Erythranthe guttatus]	NA
La00G01429	NA	NA	putative late blight resistance protein homolog R1B-14; K13457 disease resistance protein RPM1 (A)	NA	PREDICTED: putative late blight resistance protein homolog R1B-16 [Erythranthe guttatus]	NA
block: 4
La22G00729	Molecular Function: chlorophyllide a oxygenase [overall] activity (GO:0010277),Biological Process: oxidation-reduction process (GO:0055114)	NULL	pheophorbide a oxygenase, chloroplastic; K13071 pheophorbide a oxygenase [EC:1.14.15.17] (A)	Protochlorophyllide-dependent translocon component 52, chloroplastic OS=Arabidopsis thaliana GN=PTC52 PE=2 SV=1	hypothetical protein MIMGU_mgv1a004229mg [Erythranthe guttata]	Pheophorbide a oxygenase
La22G00730	Molecular Function: oxidoreductase activity (GO:0016491),Molecular Function: 2 iron, 2 sulfur cluster binding (GO:0051537),Biological Process: oxidation-reduction process (GO:0055114)	NULL	Pheophorbide a oxygenase family protein with Rieske [2Fe-2S] domain; K13071 pheophorbide a oxygenase [EC:1.14.15.17] (A)	Protochlorophyllide-dependent translocon component 52, chloroplastic OS=Arabidopsis thaliana GN=PTC52 PE=2 SV=1	PREDICTED: protochlorophyllide-dependent translocon component 52, chloroplastic-like [Erythranthe guttatus]	Rieske [2Fe-2S] domain
La22G00731	Molecular Function: chlorophyllide a oxygenase [overall] activity (GO:0010277),Molecular Function: oxidoreductase activity (GO:0016491),Molecular Function: 2 iron, 2 sulfur cluster binding (GO:0051537),Biological Process: oxidation-reduction process (GO:0055114)	NULL	pheophorbide a oxygenase, chloroplastic; K13071 pheophorbide a oxygenase [EC:1.14.15.17] (A)	Protochlorophyllide-dependent translocon component 52, chloroplastic OS=Arabidopsis thaliana GN=PTC52 PE=2 SV=1	PREDICTED: protochlorophyllide-dependent translocon component 52, chloroplastic-like [Erythranthe guttatus]	Rieske [2Fe-2S] domain
La22G00732	Molecular Function: chlorophyllide a oxygenase [overall] activity (GO:0010277),Biological Process: oxidation-reduction process (GO:0055114)	NULL	pheophorbide a oxygenase, chloroplastic; K13071 pheophorbide a oxygenase [EC:1.14.15.17] (A)	Protochlorophyllide-dependent translocon component 52, chloroplastic OS=Arabidopsis thaliana GN=PTC52 PE=2 SV=1	PREDICTED: protochlorophyllide-dependent translocon component 52, chloroplastic [Sesamum indicum]	Pheophorbide a oxygenase
block: 4
La16G01220	Biological Process: defense response (GO:0006952),Biological Process: response to biotic stimulus (GO:0009607)	NULL	NA	Major latex protein 146 OS=Papaver somniferum GN=MLP146 PE=2 SV=1	PREDICTED: MLP-like protein 28 [Sesamum indicum]	Pathogenesis-related protein Bet v I family
La16G01221	Biological Process: defense response (GO:0006952),Biological Process: response to biotic stimulus (GO:0009607)	NULL	NA	MLP-like protein 43 OS=Arabidopsis thaliana GN=MLP43 PE=1 SV=1	PREDICTED: MLP-like protein 28 [Sesamum indicum]	Pathogenesis-related protein Bet v I family
La16G01222	Biological Process: defense response (GO:0006952),Biological Process: response to biotic stimulus (GO:0009607)	NULL	NA	Major latex protein 146 OS=Papaver somniferum GN=MLP146 PE=2 SV=1	PREDICTED: MLP-like protein 28 [Sesamum indicum]	Pathogenesis-related protein Bet v I family
La16G01223	Biological Process: defense response (GO:0006952),Biological Process: response to biotic stimulus (GO:0009607)	Bet v I domain	NA	NA	PREDICTED: MLP-like protein 28 [Sesamum indicum]	Pathogenesis-related protein Bet v I family
block: 4
La06G01566	NA	NA	putative late blight resistance protein homolog R1B-14; K13457 disease resistance protein RPM1 (A)	Putative late blight resistance protein homolog R1A-3 OS=Solanum demissum GN=R1A-3 PE=5 SV=2	PREDICTED: putative late blight resistance protein homolog R1A-10 [Erythranthe guttatus]	NA
La06G01567	Biological Process: defense response (GO:0006952),Molecular Function: ADP binding (GO:0043531)	NB-ARC	disease resistance protein RPM1-like; K13457 disease resistance protein RPM1 (A)	Putative late blight resistance protein homolog R1A-6 OS=Solanum demissum GN=R1A-6 PE=3 SV=2	hypothetical protein MIMGU_mgv1a021453mg, partial [Erythranthe guttata]	NB-ARC domain
La06G01568	NA	NA	putative late blight resistance protein homolog R1A-10; K13457 disease resistance protein RPM1 (A)	Putative late blight resistance protein homolog R1A-3 OS=Solanum demissum GN=R1A-3 PE=5 SV=2	PREDICTED: putative late blight resistance protein homolog R1A-4 [Erythranthe guttatus]	NA
La06G01569	Biological Process: defense response (GO:0006952),Molecular Function: ADP binding (GO:0043531)	NULL	putative late blight resistance protein homolog R1B-16; K13457 disease resistance protein RPM1 (A)	Putative late blight resistance protein homolog R1A-4 OS=Solanum demissum GN=R1A-4 PE=5 SV=2	PREDICTED: putative late blight resistance protein homolog R1A-10 [Erythranthe guttatus]	NB-ARC domain
block: 4
La12G00085	NA	NULL	putative late blight resistance protein homolog R1B-14; K13457 disease resistance protein RPM1 (A)	Putative late blight resistance protein homolog R1B-16 OS=Solanum demissum GN=R1B-16 PE=3 SV=1	PREDICTED: putative late blight resistance protein homolog R1B-14 [Sesamum indicum]	NA
La12G00086	NA	NULL	putative late blight resistance protein homolog R1B-14; K13457 disease resistance protein RPM1 (A)	Putative late blight resistance protein homolog R1B-17 OS=Solanum demissum GN=R1B-17 PE=3 SV=1	PREDICTED: putative late blight resistance protein homolog R1B-17 [Erythranthe guttatus]	NA
La12G00087	Biological Process: defense response (GO:0006952),Molecular Function: ADP binding (GO:0043531)	Disease resistance protein	putative late blight resistance protein homolog R1B-14; K13457 disease resistance protein RPM1 (A)	Putative late blight resistance protein homolog R1B-17 OS=Solanum demissum GN=R1B-17 PE=3 SV=1	PREDICTED: putative late blight resistance protein homolog R1B-17 [Erythranthe guttatus]	NB-ARC domain
La12G00088	NA	NA	putative late blight resistance protein homolog R1B-14; K13457 disease resistance protein RPM1 (A)	NA	PREDICTED: putative late blight resistance protein homolog R1B-17 [Erythranthe guttatus]	NA
block: 4
La08G01300	Molecular Function: transferase activity, transferring acyl groups other than amino-acyl groups (GO:0016747)	NULL	AT133, GmAT133; malonyl-CoA:isoflavone 7-O-glucoside-6''-O-malonyltransferase; K13264 isoflavone 7-O-glucoside-6''-O-malonyltransferase [EC:2.3.1.115] (A)	Anthocyanin 5-aromatic acyltransferase OS=Gentiana triflora PE=1 SV=1	PREDICTED: malonyl-coenzyme:anthocyanin 5-O-glucoside-6'''-O-malonyltransferase-like [Erythranthe guttatus]	Transferase family
La08G01302	Molecular Function: transferase activity, transferring acyl groups other than amino-acyl groups (GO:0016747)	Transferase	AT133, GmAT133; malonyl-CoA:isoflavone 7-O-glucoside-6''-O-malonyltransferase; K13264 isoflavone 7-O-glucoside-6''-O-malonyltransferase [EC:2.3.1.115] (A)	Malonyl-coenzyme:anthocyanin 5-O-glucoside-6'''-O-malonyltransferase OS=Salvia splendens GN=5MAT1 PE=1 SV=1	PREDICTED: malonyl-coenzyme:anthocyanin 5-O-glucoside-6'''-O-malonyltransferase-like [Sesamum indicum]	Transferase family
La08G01303	Molecular Function: transferase activity, transferring acyl groups other than amino-acyl groups (GO:0016747)	Transferase	AT133, GmAT133; malonyl-CoA:isoflavone 7-O-glucoside-6''-O-malonyltransferase; K13264 isoflavone 7-O-glucoside-6''-O-malonyltransferase [EC:2.3.1.115] (A)	Malonyl-coenzyme:anthocyanin 5-O-glucoside-6'''-O-malonyltransferase OS=Salvia splendens GN=5MAT1 PE=1 SV=1	PREDICTED: malonyl-coenzyme:anthocyanin 5-O-glucoside-6'''-O-malonyltransferase-like [Sesamum indicum]	Transferase family
La08G01304	Molecular Function: transferase activity, transferring acyl groups other than amino-acyl groups (GO:0016747)	NULL	IF7MaT, GmIF7MaT; malonyl-CoA:isoflavone 7-O-glucoside-6''-O-malonyltransferase; K13264 isoflavone 7-O-glucoside-6''-O-malonyltransferase [EC:2.3.1.115] (A)	Malonyl-coenzyme:anthocyanin 5-O-glucoside-6'''-O-malonyltransferase OS=Salvia splendens GN=5MAT1 PE=1 SV=1	malonyl CoA:anthocyanin 5-O-glucoside-6'''-O-malonyltransferase [Perilla frutescens]	Transferase family
block: 3
La21G00285	NA	NA	eukaryotic translation initiation factor 3 subunit A; K03254 translation initiation factor 3 subunit A (A)	Eukaryotic translation initiation factor 3 subunit A OS=Nicotiana tabacum GN=TIF3A1 PE=2 SV=1	PREDICTED: eukaryotic translation initiation factor 3 subunit A [Sesamum indicum]	NA
La21G00286	Molecular Function: protein binding (GO:0005515)	NULL	eukaryotic translation initiation factor 3 subunit A; K03254 translation initiation factor 3 subunit A (A)	Eukaryotic translation initiation factor 3 subunit A OS=Nicotiana tabacum GN=TIF3A1 PE=2 SV=1	PREDICTED: eukaryotic translation initiation factor 3 subunit A [Sesamum indicum]	PCI domain
La21G00287	Molecular Function: protein binding (GO:0005515),Cellular Component: eukaryotic translation initiation factor 3 complex (GO:0005852)	Proteasome component (PCI) domain	eukaryotic translation initiation factor 3 subunit A; K03254 translation initiation factor 3 subunit A (A)	Eukaryotic translation initiation factor 3 subunit A OS=Nicotiana tabacum GN=TIF3A1 PE=2 SV=1	PREDICTED: eukaryotic translation initiation factor 3 subunit A [Sesamum indicum]	PCI domain
block: 3
La18G00112	NA	NULL	NA	UPF0481 protein At3g47200 OS=Arabidopsis thaliana GN=At3g47200 PE=2 SV=1	PREDICTED: UPF0481 protein At3g47200-like [Nicotiana sylvestris]	Plant protein of unknown function
La18G00113	NA	Protein of unknown function DUF247, plant	NA	UPF0481 protein At3g47200 OS=Arabidopsis thaliana GN=At3g47200 PE=2 SV=1	PREDICTED: UPF0481 protein At3g47200 [Solanum lycopersicum]	Plant protein of unknown function
La18G00114	NA	Protein of unknown function DUF247, plant	NA	UPF0481 protein At3g47200 OS=Arabidopsis thaliana GN=At3g47200 PE=2 SV=1	PREDICTED: UPF0481 protein At3g47200-like [Nicotiana sylvestris]	Plant protein of unknown function
block: 3
La03G02617	NA	NULL	NA	Calmodulin-binding protein 60 A OS=Arabidopsis thaliana GN=CBP60A PE=2 SV=1	PREDICTED: uncharacterized protein LOC105157173 isoform X2 [Sesamum indicum]	Calmodulin binding protein-like
La03G02618	NA	Calmodulin binding protein-like	NA	Calmodulin-binding protein 60 A OS=Arabidopsis thaliana GN=CBP60A PE=2 SV=1	PREDICTED: uncharacterized protein LOC105157173 isoform X1 [Sesamum indicum]	Calmodulin binding protein-like
La03G02619	NA	NA	NA	NA	PREDICTED: uncharacterized protein LOC105157173 isoform X1 [Sesamum indicum]	NA
block: 3
La00G03955	Biological Process: metabolic process (GO:0008152),Molecular Function: transferase activity, transferring hexosyl groups (GO:0016758)	UDP-glucuronosyl/UDP-glucosyltransferase	anthocyanidin 3-O-glucosyltransferase 2; K08237 hydroquinone glucosyltransferase [EC:2.4.1.218] (A)	UDP-glucose flavonoid 3-O-glucosyltransferase 6 OS=Fragaria ananassa GN=GT6 PE=1 SV=1	PREDICTED: anthocyanidin 3-O-glucosyltransferase 2-like [Sesamum indicum]	UDP-glucoronosyl and UDP-glucosyl transferase
La00G03957	Biological Process: metabolic process (GO:0008152),Molecular Function: transferase activity, transferring hexosyl groups (GO:0016758)	UDP-glucuronosyl/UDP-glucosyltransferase	anthocyanidin 3-O-glucosyltransferase 2; K08237 hydroquinone glucosyltransferase [EC:2.4.1.218] (A)	UDP-glucose flavonoid 3-O-glucosyltransferase 6 OS=Fragaria ananassa GN=GT6 PE=1 SV=1	lignan glucosyltransferase [Sesamum indicum]	UDP-glucoronosyl and UDP-glucosyl transferase
La00G03958	Biological Process: metabolic process (GO:0008152),Molecular Function: transferase activity, transferring hexosyl groups (GO:0016758)	UDP-glucuronosyl/UDP-glucosyltransferase	anthocyanidin 3-O-glucosyltransferase 2; K08237 hydroquinone glucosyltransferase [EC:2.4.1.218] (A)	UDP-glucose flavonoid 3-O-glucosyltransferase 6 OS=Fragaria ananassa GN=GT6 PE=1 SV=1	PREDICTED: anthocyanidin 3-O-glucosyltransferase 2-like [Sesamum indicum]	UDP-glucoronosyl and UDP-glucosyl transferase
block: 3
La08G01095	NA	NA	F-box protein SKIP19; K10268 F-box and leucine-rich repeat protein 2/20 (A)	Putative F-box/LRR-repeat protein 23 OS=Arabidopsis thaliana GN=FBL23 PE=3 SV=1	PREDICTED: putative F-box/LRR-repeat protein 9 [Sesamum indicum]	NA
La08G01096	Molecular Function: protein binding (GO:0005515)	NULL	F-box protein SKIP19-like; K10268 F-box and leucine-rich repeat protein 2/20 (A)	Putative F-box protein At4g05475 OS=Arabidopsis thaliana GN=At4g05475 PE=3 SV=2	PREDICTED: putative F-box/LRR-repeat protein 9 [Sesamum indicum]	F-box domain
La08G01097	Molecular Function: protein binding (GO:0005515)	NULL	F-box protein SKIP19; K10268 F-box and leucine-rich repeat protein 2/20 (A)	F-box protein SKIP19 OS=Arabidopsis thaliana GN=SKIP19 PE=1 SV=1	PREDICTED: putative F-box/LRR-repeat protein 9 [Sesamum indicum]	F-box-like
block: 3
La14G01704	Biological Process: cation transport (GO:0006812),Molecular Function: solute:hydrogen antiporter activity (GO:0015299),Cellular Component: integral to membrane (GO:0016021),Biological Process: transmembrane transport (GO:0055085)	Cyclic nucleotide-binding domain	sodium/hydrogen exchanger 10-like; K14726 solute carrier family 9 (sodium/hydrogen exchanger), member 10/11 (A)	Sodium/hydrogen exchanger 7 OS=Arabidopsis thaliana GN=NHX7 PE=1 SV=1	PREDICTED: sodium/hydrogen exchanger 8 [Erythranthe guttatus]	Cyclic nucleotide-binding domain
La14G01705	Molecular Function: protein binding (GO:0005515),Biological Process: defense response (GO:0006952),Molecular Function: ADP binding (GO:0043531)	Disease resistance protein	hypothetical protein; K15078 structure-specific endonuclease subunit SLX1 [EC:3.6.1.-] (A)	Putative disease resistance protein RGA3 OS=Solanum bulbocastanum GN=RGA3 PE=2 SV=2	PREDICTED: putative disease resistance protein RGA3 [Erythranthe guttatus]	Leucine Rich Repeat
[truncated: 5,732 more rows]
