# Supplementary material for: The chromosome-based lavender genome provides new insights into Lamiaceae evolution and terpenoid biosynthesis
Source: Hortic Res. 2021 Mar 1;8:53. doi: 10.1038/s41438-021-00490-6 (PMC7917091; doi:10.1038/s41438-021-00490-6)
Supplement: Supplementary file 22 — Table S21. Tandem duplications identified in Sbai, Smil, Sspl, Tgra and Sind genome [file 41438_2021_490_MOESM22_ESM.docx]

## Sheet: Sheet1
Table S21. Tandem duplications identified in the Sbai, Smil, Sspl, Tgra and Sind genomes.
Sbai				Smil				Sspl				Tgra				Sind
cluser	gene number	gene		cluser	gene number	gene		cluser	gene number	gene		cluser	gene number	gene		cluser	gene number	gene
1	3	Sb07t1479,Sb07t1480,Sb07t1481,		1	3	evm.model.scaffold6538.2,evm.model.scaffold6538.3,evm.model.scaffold6538.4,		1	3	Saspl_017276.T1,Saspl_017277.T1,Saspl_017278.T1,		1	9	Tg02g13570.t1,Tg02g13580.t1,Tg02g13590.t1,Tg02g13600.t1,Tg02g13610.t1,Tg02g13630.t1,Tg02g13640.t1,Tg02g13650.t1,Tg02g13660.t1,		1	3	XP_011082787.1,XP_011082788.1,XP_011082789.1,
2	2	Sb01t4348,Sb01t4349,		2	2	evm.model.C222569.28,evm.model.C222569.29,		2	2	Saspl_017874.T1,Saspl_017875.T1,		2	3	Tg03g13840.t1,Tg03g13860.t1,Tg03g13870.t1,		2	4	XP_011091905.1,XP_011091907.1,XP_011091908.1,XP_011091909.1,
3	2	Sb07t0128,Sb07t0129,		3	2	evm.model.scaffold12621.10,evm.model.scaffold12621.9,		3	3	Saspl_005827.T1,Saspl_005828.T1,Saspl_005829.T1,		3	4	Tg10g03420.t1,Tg10g03440.t1,Tg10g03470.t1,Tg10g03490.t1,		3	3	XP_011095006.1,XP_011095007.1,XP_011095009.1,
4	3	Sb01t6192,Sb01t6193,Sb01t6194,		4	3	evm.model.scaffold3008.26,evm.model.scaffold3008.27,evm.model.scaffold3008.28,		4	3	Saspl_030048.T1,Saspl_030049.T1,Saspl_030050.T1,		4	3	Tg19g02870.t1,Tg19g02900.t1,Tg19g02920.t1,		4	9	XP_011097953.1,XP_011097955.1,XP_011097958.1,XP_011097959.1,XP_011097978.1,XP_011097979.1,XP_011097980.1,XP_011097981.1,XP_011097983.1,
5	2	Sb01t5456,Sb01t5457,		5	2	evm.model.C222421.5,evm.model.C222421.7.1.1,		5	6	Saspl_028216.T1,Saspl_028217.T1,Saspl_028218.T1,Saspl_028219.T1,Saspl_028220.T1,Saspl_028221.T1,		5	4	Tg08g16950.t1,Tg08g16960.t1,Tg08g16970.t1,Tg08g16980.t1,		6	6	XP_011090614.1,XP_011090615.1,XP_011090617.1,XP_011090618.1,XP_011090623.1,XP_011090625.1,
6	2	Sb01t1921,Sb01t1923,		6	2	evm.model.scaffold2291.49,evm.model.scaffold2291.51,		6	3	Saspl_050023.T1,Saspl_050024.T1,Saspl_050025.T1,		6	14	Tg02g13720.t1,Tg02g13730.t1,Tg02g13740.t1,Tg02g13760.t1,Tg02g13770.t1,Tg02g13790.t1,Tg02g13800.t1,Tg02g13830.t1,Tg02g13840.t1,Tg02g13850.t1,Tg02g13860.t1,Tg02g13870.t1,Tg02g13880.t1,Tg02g13890.t1,		7	2	XP_011074215.1,XP_011074265.1,
7	3	Sb06t3086,Sb06t3087,Sb06t3088,		7	2	evm.model.scaffold1040.4,evm.model.scaffold1040.5,		7	2	Saspl_042645.T1,Saspl_042646.T1,		7	7	Tg04g10620.t1,Tg04g10630.t1,Tg04g10640.t1,Tg04g10650.t1,Tg04g10660.t1,Tg04g10670.t1,Tg04g10680.t1,		8	13	XP_011094621.1,XP_011094622.1,XP_011094623.1,XP_011094624.1,XP_011094625.1,XP_011094626.1,XP_011094627.1,XP_011094734.1,XP_011094735.1,XP_011094737.1,XP_011094738.1,XP_011094739.1,XP_011094740.1,
8	2	Sb04t1915,Sb04t1916,		8	3	evm.model.scaffold581.10,evm.model.scaffold581.11,evm.model.scaffold581.12,		8	4	Saspl_020169.T1,Saspl_020170.T1,Saspl_020171.T1,Saspl_020173.T1,		8	13	Tg17g12290.t1,Tg17g12300.t1,Tg17g12310.t1,Tg17g12320.t1,Tg17g12340.t1,Tg17g12350.t1,Tg17g12360.t1,Tg17g12370.t1,Tg17g12390.t1,Tg17g12400.t1,Tg17g12420.t1,Tg17g12430.t1,Tg17g12450.t1,		9	5	XP_011071980.1,XP_011071981.1,XP_011072182.1,XP_011072185.1,XP_011072186.1,
9	2	Sb02t3315,Sb02t3316,		9	3	evm.model.scaffold11535.2,evm.model.scaffold11535.4,evm.model.scaffold11535.5,		9	2	Saspl_027406.T1,Saspl_027408.T1,		9	6	Tg11g12900.t1,Tg11g12910.t1,Tg11g12920.t1,Tg11g12930.t1,Tg11g12940.t1,Tg11g12950.t1,		10	3	XP_011090032.1,XP_011090118.1,XP_011090468.1,
10	2	Sb01t2844,Sb01t2845,		10	5	evm.model.scaffold2052.10,evm.model.scaffold2052.11,evm.model.scaffold2052.12,evm.model.scaffold2052.8,evm.model.scaffold2052.9,		10	2	Saspl_013626.T1,Saspl_013627.T1,		10	9	Tg16g11670.t1,Tg16g11680.t1,Tg16g11690.t1,Tg16g11700.t1,Tg16g11710.t1,Tg16g11730.t1,Tg16g11740.t1,Tg16g11750.t1,Tg16g11760.t1,		11	4	XP_011095048.1,XP_011095050.1,XP_011095051.1,XP_011095219.1,
11	2	Sb08t0303,Sb08t0304,		11	2	evm.model.scaffold726.24,evm.model.scaffold726.25,		11	2	Saspl_025969.T1,Saspl_025970.T1,		11	2	Tg09g10940.t1,Tg09g10950.t1,		12	2	XP_011083335.1,XP_011083337.1,
12	2	Sb03t0972,Sb03t0973,		12	2	evm.model.scaffold12713.1,evm.model.scaffold12713.2,		12	2	Saspl_022291.T1,Saspl_022292.T1,		12	4	TgUn176g00020.t1,TgUn176g00030.t1,TgUn176g00040.t1,TgUn176g00050.t1,		13	3	XP_011071810.1,XP_011071811.1,XP_011072111.1,
13	3	Sb04t1591,Sb04t1592,Sb04t1593,		13	2	evm.model.scaffold1487.2,evm.model.scaffold1487.4.1,		13	4	Saspl_009183.T1,Saspl_009184.T1,Saspl_009185.T1,Saspl_009186.T1,		13	8	Tg11g11410.t1,Tg11g11420.t1,Tg11g11430.t1,Tg11g11440.t1,Tg11g11450.t1,Tg11g11460.t1,Tg11g11470.t1,Tg11g11480.t1,		14	8	XP_011071425.1,XP_011071426.1,XP_011071427.1,XP_011071429.1,XP_011071430.1,XP_011071431.1,XP_011071432.1,XP_011071655.1,
14	2	Sb05t0324,Sb05t0326,		14	4	evm.model.scaffold3588.10,evm.model.scaffold3588.7,evm.model.scaffold3588.8,evm.model.scaffold3588.9,		14	3	Saspl_014110.T1,Saspl_014111.T1,Saspl_014112.T1,		14	2	Tg08g12020.t1,Tg08g12030.t1,		15	2	XP_011093342.1,XP_011093344.1,
15	2	Sb02t0163,Sb02t0164,		15	2	evm.model.C211115.1,evm.model.C211115.2,		15	2	Saspl_018384.T1,Saspl_018385.T1,		15	5	Tg15g12390.t1,Tg15g12430.t1,Tg15g12450.t1,Tg15g12470.t1,Tg15g12480.t1,		16	4	XP_011091047.1,XP_011091048.1,XP_011091049.1,XP_011091050.1,
16	6	Sb04t0176,Sb04t0177,Sb04t0178,Sb04t0180,Sb04t0181,Sb04t0182,		16	2	evm.model.C220045.11,evm.model.C220045.12,		16	2	Saspl_048465.T1,Saspl_048467.T1,		16	16	Tg17g12650.t1,Tg17g12660.t1,Tg17g12670.t1,Tg17g12690.t1,Tg17g12700.t1,Tg17g12710.t1,Tg17g12720.t1,Tg17g12730.t1,Tg17g12750.t1,Tg17g12760.t1,Tg17g12770.t1,Tg17g12780.t1,Tg17g12790.t1,Tg17g12800.t1,Tg17g12810.t1,Tg17g12820.t1,		17	12	XP_011096699.1,XP_011096700.1,XP_011096701.1,XP_011096702.1,XP_011096703.1,XP_011096704.1,XP_011096883.1,XP_011096884.1,XP_011096885.1,XP_011096886.1,XP_011096887.1,XP_011096889.1,
17	2	Sb04t1416,Sb04t1417,		17	2	evm.model.scaffold3414.21,evm.model.scaffold3414.22,		17	2	Saspl_010312.T1,Saspl_010314.T1,		17	11	Tg13g05780.t1,Tg13g05790.t1,Tg13g05800.t1,Tg13g05810.t1,Tg13g05820.t1,Tg13g05830.t1,Tg13g05840.t1,Tg13g05850.t1,Tg13g05860.t1,Tg13g05870.t1,Tg13g05890.t1,		18	4	XP_011071713.1,XP_011071754.1,XP_011071755.1,XP_011071756.1,
18	2	Sb02t3511,Sb02t3512,		18	2	evm.model.C221605.4,evm.model.C221605.6,		18	2	Saspl_007641.T1,Saspl_007642.T1,		18	2	TgUn360g00040.t1,TgUn360g00050.t1,		19	5	XP_011090908.1,XP_011090909.1,XP_011090910.1,XP_011090911.1,XP_011091058.1,
19	2	Sb04t1533,Sb04t1534,		19	3	evm.model.scaffold1716.14,evm.model.scaffold1716.15,evm.model.scaffold1716.16,		19	2	Saspl_022925.T1,Saspl_022926.T1,		19	2	TgUn458g00040.t1,TgUn458g00050.t1,		20	2	XP_011076843.1,XP_011078359.1,
20	2	Sb06t0132,Sb06t0133,		20	2	evm.model.scaffold12727.1,evm.model.scaffold12727.3,		20	3	Saspl_044556.T1,Saspl_044557.T1,Saspl_044558.T1,		20	3	Tg18g13800.t1,Tg18g13810.t1,Tg18g13820.t1,		21	3	XP_011082123.1,XP_011082269.1,XP_011082270.1,
21	3	Sb05t0277,Sb05t0278,Sb05t0279,		21	4	evm.model.scaffold2008.49,evm.model.scaffold2008.50,evm.model.scaffold2008.51,evm.model.scaffold2008.52,		21	2	Saspl_011009.T1,Saspl_011010.T1,		21	4	Tg07g12890.t1,Tg07g12900.t1,Tg07g12910.t1,Tg07g12920.t1,		22	3	XP_011078659.1,XP_011078660.1,XP_011078661.1,
22	2	Sb04t0302,Sb04t0304,		22	4	evm.model.scaffold9436.19,evm.model.scaffold9436.20,evm.model.scaffold9436.21,evm.model.scaffold9436.22,		22	2	Saspl_046565.T1,Saspl_046566.T1,		22	3	TgUn413g00010.t1,TgUn413g00020.t1,TgUn413g00030.t1,		23	5	XP_011070667.1,XP_011070668.1,XP_011070672.1,XP_011070674.1,XP_011070675.1,
23	2	Sb01t1396,Sb01t1397,		23	2	evm.model.scaffold1534.6,evm.model.scaffold1534.7,		23	2	Saspl_022208.T1,Saspl_022210.T1,		23	4	TgUn003g00130.t1,TgUn003g00140.t1,TgUn003g00150.t1,TgUn003g00160.t1,		24	5	XP_011075343.1,XP_011075344.1,XP_011075345.1,XP_011075346.1,XP_011075348.1,
24	2	Sb01t4498,Sb01t4499,		24	3	evm.model.scaffold1465.1,evm.model.scaffold1465.2,evm.model.scaffold1465.3,		24	3	Saspl_052822.T1,Saspl_052823.T1,Saspl_052824.T1,		24	4	Tg01g04170.t1,Tg01g04180.t1,Tg01g04190.t1,Tg01g04200.t1,		25	2	XP_011100162.1,XP_011100164.1,
25	3	Sb08t0618,Sb08t0619,Sb08t0620,		25	4	evm.model.scaffold381.1,evm.model.scaffold381.2,evm.model.scaffold381.3,evm.model.scaffold381.4,		25	6	Saspl_015182.T1,Saspl_015183.T1,Saspl_015184.T1,Saspl_015185.T1,Saspl_015186.T1,Saspl_015187.T1,		25	3	Tg08g15750.t1,Tg08g15770.t1,Tg08g15780.t1,		26	3	XP_011069610.1,XP_011101560.1,XP_011101566.1,
26	2	Sb09t0757,Sb09t0758,		26	2	evm.model.scaffold9398.6,evm.model.scaffold9398.7,		26	5	Saspl_044996.T1,Saspl_044997.T1,Saspl_044998.T1,Saspl_044999.T1,Saspl_045000.T1,		26	3	Tg19g00580.t1,Tg19g00590.t1,Tg19g00600.t1,		27	3	XP_011070904.1,XP_011070908.1,XP_011070909.1,
27	3	Sb09t0615,Sb09t0616,Sb09t0617,		27	3	evm.model.scaffold4061.3,evm.model.scaffold4061.4,evm.model.scaffold4061.6,		27	2	Saspl_027356.T1,Saspl_027357.T1,		27	4	Tg05g04050.t1,Tg05g04060.t1,Tg05g04070.t1,Tg05g04080.t1,		28	2	XP_011085147.1,XP_011085187.1,
28	3	Sb07t1075,Sb07t1076,Sb07t1077,		28	2	evm.model.scaffold5834.4,evm.model.scaffold5834.5,		28	2	Saspl_014958.T1,Saspl_014959.T1,		28	10	Tg17g13440.t1,Tg17g13450.t1,Tg17g13460.t1,Tg17g13470.t1,Tg17g13480.t1,Tg17g13500.t1,Tg17g13510.t1,Tg17g13520.t1,Tg17g13530.t1,Tg17g13540.t1,		29	2	XP_011086397.1,XP_011086411.1,
29	3	Sb02t1643,Sb02t1645,Sb02t1647,		29	2	evm.model.scaffold5386.3,evm.model.scaffold5386.4,		29	2	Saspl_010333.T1,Saspl_010334.T1,		29	5	Tg05g12210.t1,Tg05g12220.t1,Tg05g12230.t1,Tg05g12240.t1,Tg05g12250.t1,		30	2	XP_011083613.1,XP_011083617.1,
30	2	Sb01t3877,Sb01t3878,		30	2	evm.model.C218921.1,evm.model.C218921.3,		30	2	Saspl_047713.T1,Saspl_047715.T1,		30	2	Tg01g01330.t1,Tg01g01340.t1,		31	3	XP_011101457.1,XP_011101458.1,XP_011101495.1,
31	2	Sb09t0626,Sb09t0627,		31	3	evm.model.scaffold8222.3,evm.model.scaffold8222.5,evm.model.scaffold8222.6,		31	10	Saspl_049430.T1,Saspl_049431.T1,Saspl_049432.T1,Saspl_049433.T1,Saspl_049434.T1,Saspl_049435.T1,Saspl_049436.T1,Saspl_049437.T1,Saspl_049438.T1,Saspl_049439.T1,		31	4	Tg04g13580.t1,Tg04g13600.t1,Tg04g13610.t1,Tg04g13620.t1,		32	14	XP_011084621.1,XP_011084622.1,XP_011084623.1,XP_011084624.1,XP_011084625.1,XP_011084626.1,XP_011084627.1,XP_011084628.1,XP_011084751.1,XP_011084752.1,XP_011084753.1,XP_011084754.1,XP_011084755.1,XP_011084756.1,
32	2	Sb02t2550,Sb02t2551,		32	2	evm.model.scaffold2019.6,evm.model.scaffold2019.8,		32	4	Saspl_004466.T1,Saspl_004467.T1,Saspl_004468.T1,Saspl_004469.T1,		32	5	Tg05g02440.t1,Tg05g02450.t1,Tg05g02460.t1,Tg05g02470.t1,Tg05g02480.t1,		33	2	XP_011087684.1,XP_011087687.1,
33	2	Sb03t1951,Sb03t1952,		33	2	evm.model.scaffold7917.1,evm.model.scaffold7917.2,		33	2	Saspl_030428.T1,Saspl_030429.T1,		33	3	Tg03g02500.t1,Tg03g02510.t1,Tg03g02520.t1,		34	2	XP_011076099.1,XP_011076475.1,
34	2	Sb06t1586,Sb06t1588,		34	2	evm.model.C217361.3,evm.model.C217361.5,		34	2	Saspl_013964.T1,Saspl_013966.T1,		34	2	Tg11g09870.t1,Tg11g09880.t1,		35	3	XP_011101228.1,XP_011101229.1,XP_011101231.1,
35	3	Sb03t3212,Sb03t3213,Sb03t3214,		35	2	evm.model.scaffold4699.2,evm.model.scaffold4699.4,		35	2	Saspl_001262.T1,Saspl_001263.T1,		35	2	Tg13g15740.t1,Tg13g15750.t1,		36	3	XP_011071831.1,XP_011072114.1,XP_011072115.1,
36	3	Sb05t0244,Sb05t0245,Sb05t0246,		36	2	evm.model.C220899.6,evm.model.C220899.7,		36	3	Saspl_001035.T1,Saspl_001036.T1,Saspl_001037.T1,		36	2	Tg08g12370.t1,Tg08g12400.t1,		37	2	XP_011093945.1,XP_011093946.1,
37	2	Sb03t4232,Sb03t4233,		37	3	evm.model.scaffold3257.23,evm.model.scaffold3257.24,evm.model.scaffold3257.25,		37	3	Saspl_008484.T1,Saspl_008486.T1,Saspl_008488.T1,		37	5	Tg02g04210.t1,Tg02g04220.t1,Tg02g04230.t1,Tg02g04250.t1,Tg02g04270.t1,		38	3	XP_011069716.1,XP_011069728.1,XP_011070677.1,
38	2	Sb03t2419,Sb03t2420,		38	2	evm.model.scaffold11727.18,evm.model.scaffold11727.19,		38	8	Saspl_052693.T1,Saspl_052694.T1,Saspl_052695.T1,Saspl_052696.T1,Saspl_052697.T1,Saspl_052698.T1,Saspl_052699.T1,Saspl_052700.T1,		38	2	Tg05g05230.t1,Tg05g05240.t1,		39	4	XP_011098091.1,XP_011098388.1,XP_011098389.1,XP_011098391.1,
39	2	Sb06t2511,Sb06t2512,		39	2	evm.model.scaffold1322.1,evm.model.scaffold1322.2,		39	3	Saspl_042719.T1,Saspl_042720.T1,Saspl_042722.T1,		39	9	Tg11g01640.t1,Tg11g01650.t1,Tg11g01660.t1,Tg11g01670.t1,Tg11g01680.t1,Tg11g01690.t1,Tg11g01710.t1,Tg11g01720.t1,Tg11g01730.t1,		40	3	XP_011078550.1,XP_011078552.1,XP_011078553.1,
40	7	Sb01t1837,Sb01t1838,Sb01t1839,Sb01t1840,Sb01t1841,Sb01t1842,Sb01t1844,		40	2	evm.model.C220429.2,evm.model.C220429.3,		40	7	Saspl_001143.T1,Saspl_001144.T1,Saspl_001145.T1,Saspl_001146.T1,Saspl_001147.T1,Saspl_001148.T1,Saspl_001149.T1,		40	2	Tg02g18620.t1,Tg02g18640.t1,		41	3	XP_011094885.1,XP_011094887.1,XP_011094888.1,
41	4	Sb06t1724,Sb06t1725,Sb06t1726,Sb06t1727,		41	2	evm.model.C222417.4,evm.model.C222417.5,		41	3	Saspl_016708.T1,Saspl_016710.T1,Saspl_016712.T1,		42	3	Tg03g04680.t1,Tg03g04690.t1,Tg03g04700.t1,		42	4	XP_011074605.1,XP_011074607.1,XP_011074608.1,XP_011074610.1,
42	2	Sb01t1043,Sb01t1045,		42	2	evm.model.scaffold5758.10,evm.model.scaffold5758.11,		42	2	Saspl_036552.T1,Saspl_036553.T1,		43	3	Tg11g02620.t1,Tg11g02630.t1,Tg11g02640.t1,		43	2	XP_011097541.1,XP_011097542.1,
43	2	Sb01t4962,Sb01t4963,		43	2	evm.model.scaffold966.3,evm.model.scaffold966.4,		43	3	Saspl_017501.T1,Saspl_017502.T1,Saspl_017503.T1,		44	3	Tg15g06150.t1,Tg15g06170.t1,Tg15g06180.t1,		44	4	XP_011093561.1,XP_011093562.1,XP_011093990.1,XP_011093991.1,
44	2	Sb01t5885,Sb01t5887,		44	2	evm.model.scaffold8020.1,evm.model.scaffold8020.2,		44	3	Saspl_000065.T1,Saspl_000066.T1,Saspl_000068.T1,		45	2	Tg08g06500.t1,Tg08g06510.t1,		45	9	XP_011091227.1,XP_011091229.1,XP_011091230.1,XP_011091231.1,XP_011091232.1,XP_011091319.1,XP_011091320.1,XP_011091322.1,XP_011091323.1,
45	2	Sb04t1697,Sb04t1698,		45	2	evm.model.C217169.1,evm.model.C217169.2,		45	2	Saspl_012789.T1,Saspl_012791.T1,		46	5	Tg12g11000.t1,Tg12g11020.t1,Tg12g11070.t1,Tg12g11090.t1,Tg12g11100.t1,		46	4	XP_011091877.1,XP_011091878.1,XP_011091879.1,XP_011091880.1,
46	4	Sb01t4188,Sb01t4189,Sb01t4190,Sb01t4192,		46	2	evm.model.scaffold12716.7.1,evm.model.scaffold12716.8,		46	2	Saspl_014840.T1,Saspl_014841.T1,		47	3	TgUn631g00020.t1,TgUn631g00030.t1,TgUn631g00040.t1,		47	2	XP_011088774.1,XP_011088775.1,
47	2	Sb02t2049,Sb02t2051,		47	2	evm.model.scaffold80.4,evm.model.scaffold80.5,		47	3	Saspl_005362.T1,Saspl_005363.T1,Saspl_005364.T1,		48	2	TgUn647g00010.t1,TgUn647g00020.t1,		48	4	XP_011098338.1,XP_011098339.1,XP_011098340.1,XP_011098410.1,
48	3	Sb07t1474,Sb07t1476,Sb07t1478,		49	3	evm.model.scaffold2676.2,evm.model.scaffold2676.3,evm.model.scaffold2676.5,		48	4	Saspl_023304.T1,Saspl_023305.T1,Saspl_023306.T1,Saspl_023308.T1,		49	2	TgUn193g00040.t1,TgUn193g00050.t1,		49	4	XP_011094085.1,XP_011094086.1,XP_011094149.1,XP_011094151.1,
49	3	Sb04t1320,Sb04t1321,Sb04t1322,		50	2	evm.model.scaffold10829.2,evm.model.scaffold10829.4,		49	2	Saspl_034627.T1,Saspl_034629.T1,		50	2	Tg06g12630.t1,Tg06g12650.t1,		50	4	XP_011081932.1,XP_011081934.1,XP_011081935.1,XP_011082249.1,
50	4	Sb07t0891,Sb07t0892,Sb07t0893,Sb07t0894,		51	3	evm.model.scaffold11703.5,evm.model.scaffold11703.6,evm.model.scaffold11703.7,		50	6	Saspl_024561.T1,Saspl_024562.T1,Saspl_024564.T1,Saspl_024565.T1,Saspl_024566.T1,Saspl_024568.T1,		51	3	Tg03g18440.t1,Tg03g18450.t1,Tg03g18460.t1,		51	2	XP_011101272.1,XP_011101340.1,
51	2	Sb04t1049,Sb04t1051,		52	2	evm.model.C211897.1,evm.model.C211897.2,		51	4	Saspl_040228.T1,Saspl_040229.T1,Saspl_040230.T1,Saspl_040231.T1,		52	3	Tg16g12880.t1,Tg16g12890.t1,Tg16g12900.t1,		52	2	XP_011079632.1,XP_011079633.1,
52	5	Sb03t1696,Sb03t1697,Sb03t1698,Sb03t1699,Sb03t1700,		53	3	evm.model.scaffold231.1,evm.model.scaffold231.2,evm.model.scaffold231.3,		52	2	Saspl_029792.T1,Saspl_029793.T1,		53	4	Tg18g04040.t1,Tg18g04050.t1,Tg18g04060.t1,Tg18g04070.t1,		53	3	XP_011073167.1,XP_011073168.1,XP_011073589.1,
53	2	Sb03t2890,Sb03t2892,		54	3	evm.model.scaffold1037.10,evm.model.scaffold1037.11,evm.model.scaffold1037.12,		53	2	Saspl_018795.T1,Saspl_018796.T1,		54	4	Tg10g14230.t1,Tg10g14240.t1,Tg10g14250.t1,Tg10g14270.t1,		54	2	XP_011092053.1,XP_011092064.1,
54	2	Sb01t2763,Sb01t2765,		55	2	evm.model.C219111.1,evm.model.C219111.2,		54	2	Saspl_026686.T1,Saspl_026688.T1,		55	4	Tg08g05630.t1,Tg08g05650.t1,Tg08g05660.t1,Tg08g05670.t1,		55	3	XP_011080358.1,XP_011080359.1,XP_011080432.1,
55	7	Sb06t2337,Sb06t2338,Sb06t2339,Sb06t2340,Sb06t2341,Sb06t2342,Sb06t2343,		56	2	evm.model.scaffold2977.5,evm.model.scaffold2977.6,		55	2	Saspl_051301.T1,Saspl_051302.T1,		56	3	Tg03g19120.t1,Tg03g19130.t1,Tg03g19140.t1,		56	5	XP_011072557.1,XP_011072558.1,XP_011072559.1,XP_011072560.1,XP_011072647.1,
56	3	Sb03t0560,Sb03t0561,Sb03t0562,		57	3	evm.model.scaffold354.5,evm.model.scaffold354.6,evm.model.scaffold354.7,		56	10	Saspl_037252.T1,Saspl_037253.T1,Saspl_037254.T1,Saspl_037255.T1,Saspl_037256.T1,Saspl_037257.T1,Saspl_037259.T1,Saspl_037260.T1,Saspl_037261.T1,Saspl_037262.T1,		57	10	Tg01g20500.t1,Tg01g20520.t1,Tg01g20530.t1,Tg01g20540.t1,Tg01g20550.t1,Tg01g20560.t1,Tg01g20570.t1,Tg01g20580.t1,Tg01g20590.t1,Tg01g20600.t1,		57	4	XP_011088283.1,XP_011088284.1,XP_011088285.1,XP_011088286.1,
57	4	Sb01t3572,Sb01t3573,Sb01t3574,Sb01t3575,		58	2	evm.model.scaffold2051.4,evm.model.scaffold2051.5,		57	2	Saspl_039518.T1,Saspl_039520.T1,		58	2	Tg02g10960.t1,Tg02g10970.t1,		58	2	XP_011082118.1,XP_011082119.1,
58	3	Sb01t2107,Sb01t2109,Sb01t2110,		59	2	evm.model.scaffold4374.4,evm.model.scaffold4374.5,		58	2	Saspl_039355.T1,Saspl_039356.T1,		59	4	Tg06g06030.t1,Tg06g06040.t1,Tg06g06050.t1,Tg06g06060.t1,		59	3	XP_011102202.1,XP_011102203.1,XP_011102204.1,
59	5	Sb06t1942,Sb06t1943,Sb06t1944,Sb06t1945,Sb06t1946,		60	2	evm.model.scaffold6746.12,evm.model.scaffold6746.13,		59	2	Saspl_025487.T1,Saspl_025489.T1,		60	3	Tg05g13910.t1,Tg05g13920.t1,Tg05g13940.t1,		60	2	XP_011074682.1,XP_011074683.1,
60	3	Sb01t6989,Sb01t6990,Sb01t6991,		61	2	evm.model.scaffold5746.1,evm.model.scaffold5746.2,		60	2	Saspl_017235.T1,Saspl_017236.T1,		61	9	Tg13g14390.t1,Tg13g14400.t1,Tg13g14410.t1,Tg13g14420.t1,Tg13g14430.t1,Tg13g14440.t1,Tg13g14450.t1,Tg13g14470.t1,Tg13g14480.t1,		61	3	XP_011084979.1,XP_011084980.1,XP_011084981.1,
61	2	Sb02t0770,Sb02t0771,		62	2	evm.model.scaffold12444.2,evm.model.scaffold12444.4,		61	3	Saspl_009248.T1,Saspl_009249.T1,Saspl_009250.T1,		62	2	Tg18g10960.t1,Tg18g10970.t1,		62	3	XP_011085905.1,XP_011085906.1,XP_011085907.1,
62	2	Sb09t0486,Sb09t0488,		63	2	evm.model.C222417.20,evm.model.C222417.21,		62	2	Saspl_031025.T1,Saspl_031026.T1,		63	3	Tg07g01730.t1,Tg07g01760.t1,Tg07g01770.t1,		63	2	XP_011080475.1,XP_011080477.1,
63	2	Sb03t4042,Sb03t4043,		64	3	evm.model.scaffold616.10,evm.model.scaffold616.11,evm.model.scaffold616.9,		63	9	Saspl_038123.T1,Saspl_038124.T1,Saspl_038125.T1,Saspl_038126.T1,Saspl_038128.T1,Saspl_038129.T1,Saspl_038131.T1,Saspl_038133.T1,Saspl_038134.T1,		64	3	Tg13g15860.t1,Tg13g15870.t1,Tg13g15880.t1,		64	2	XP_011069586.1,XP_011069651.1,
64	3	Sb02t1909,Sb02t1911,Sb02t1912,		65	3	evm.model.scaffold2835.11,evm.model.scaffold2835.12,evm.model.scaffold2835.13,		64	10	Saspl_037843.T1,Saspl_037845.T1,Saspl_037847.T1,Saspl_037848.T1,Saspl_037849.T1,Saspl_037850.T1,Saspl_037851.T1,Saspl_037852.T1,Saspl_037853.T1,Saspl_037854.T1,		65	2	Tg10g04400.t1,Tg10g04410.t1,		65	2	XP_011101775.1,XP_011101777.1,
65	2	Sb01t3724,Sb01t3725,		66	3	evm.model.scaffold3936.1,evm.model.scaffold3936.2,evm.model.scaffold3936.3,		65	3	Saspl_011386.T1,Saspl_011387.T1,Saspl_011388.T1,		66	5	Tg04g04960.t1,Tg04g04970.t1,Tg04g04980.t1,Tg04g04990.t1,Tg04g05000.t1,		66	10	XP_011070002.1,XP_011070005.1,XP_011070007.1,XP_011070010.1,XP_011070011.1,XP_011070013.1,XP_011070016.1,XP_011070196.1,XP_011070198.1,XP_011070199.1,
66	2	Sb02t3885,Sb02t3886,		67	4	evm.model.scaffold348.22,evm.model.scaffold348.23,evm.model.scaffold348.24,evm.model.scaffold348.25,		66	2	Saspl_044199.T1,Saspl_044200.T1,		67	2	Tg16g11650.t1,Tg16g11660.t1,		67	9	XP_011076353.1,XP_011076354.1,XP_011076365.1,XP_011076368.1,XP_011076511.1,XP_011076512.1,XP_011076513.1,XP_011076514.1,XP_011076515.1,
67	2	Sb08t1359,Sb08t1361,		68	2	evm.model.C217169.3,evm.model.C217169.4,		67	4	Saspl_050691.T1,Saspl_050692.T1,Saspl_050693.T1,Saspl_050694.T1,		68	2	Tg15g11060.t1,Tg15g11080.t1,		68	2	XP_011083397.1,XP_011083469.1,
68	2	Sb02t1425,Sb02t1426,		69	2	evm.model.scaffold7981.17,evm.model.scaffold7981.18,		68	7	Saspl_044440.T1,Saspl_044442.T1,Saspl_044443.T1,Saspl_044444.T1,Saspl_044445.T1,Saspl_044446.T1,Saspl_044447.T1,		69	2	Tg08g15470.t1,Tg08g15480.t1,		69	3	XP_011083826.1,XP_011083827.1,XP_011083926.1,
69	3	Sb03t0193,Sb03t0194,Sb03t0195,		70	2	evm.model.scaffold12139.14,evm.model.scaffold12139.15,		69	8	Saspl_006210.T1,Saspl_006211.T1,Saspl_006212.T1,Saspl_006213.T1,Saspl_006214.T1,Saspl_006215.T1,Saspl_006216.T1,Saspl_006217.T1,		70	3	Tg05g05090.t1,Tg05g05100.t1,Tg05g05120.t1,		70	5	XP_011099950.1,XP_011099952.1,XP_011099955.1,XP_011099957.1,XP_011100169.1,
70	2	Sb03t4178,Sb03t4179,		71	2	evm.model.C220359.3,evm.model.C220359.4,		70	2	Saspl_026915.T1,Saspl_026916.T1,		71	4	Tg18g12720.t1,Tg18g12730.t1,Tg18g12740.t1,Tg18g12750.t1,		71	5	XP_011093245.1,XP_011093246.1,XP_011093247.1,XP_011093248.1,XP_011093249.1,
71	2	Sb01t0365,Sb01t0366,		72	2	evm.model.scaffold10999.2,evm.model.scaffold10999.4,		71	2	Saspl_049026.T1,Saspl_049027.T1,		72	6	Tg18g01590.t1,Tg18g01600.t1,Tg18g01620.t1,Tg18g01630.t1,Tg18g01640.t1,Tg18g01650.t1,		72	2	XP_011098778.1,XP_011098779.1,
72	2	Sb01t7020,Sb01t7021,		73	3	evm.model.scaffold1269.34,evm.model.scaffold1269.35,evm.model.scaffold1269.36,		72	2	Saspl_028047.T1,Saspl_028048.T1,		73	2	Tg02g03430.t1,Tg02g03440.t1,		73	9	XP_011080333.1,XP_011080334.1,XP_011080335.1,XP_011080337.1,XP_011080423.1,XP_011080424.1,XP_011080426.1,XP_011080427.1,XP_011080428.1,
73	3	Sb01t7014,Sb01t7015,Sb01t7016,		74	2	evm.model.C222557.40,evm.model.C222557.41,		73	5	Saspl_016737.T1,Saspl_016738.T1,Saspl_016739.T1,Saspl_016740.T1,Saspl_016741.T1,		74	5	Tg01g21220.t1,Tg01g21230.t1,Tg01g21240.t1,Tg01g21250.t1,Tg01g21260.t1,		74	6	XP_011075177.1,XP_011075178.1,XP_011075179.1,XP_011075180.1,XP_011075181.1,XP_011075268.1,
74	2	Sb02t0080,Sb02t0082,		75	2	evm.model.scaffold6095.2,evm.model.scaffold6095.3,		74	2	Saspl_053390.T1,Saspl_053391.T1,		75	6	Tg04g13640.t1,Tg04g13650.t1,Tg04g13660.t1,Tg04g13670.t1,Tg04g13680.t1,Tg04g13690.t1,		75	2	XP_011073832.1,XP_011073834.1,
75	2	Sb01t2141,Sb01t2143,		76	3	evm.model.scaffold3068.25,evm.model.scaffold3068.26,evm.model.scaffold3068.27,		75	2	Saspl_020144.T1,Saspl_020145.T1,		76	8	Tg01g16380.t1,Tg01g16390.t1,Tg01g16400.t1,Tg01g16420.t1,Tg01g16430.t1,Tg01g16440.t1,Tg01g16450.t1,Tg01g16460.t1,		76	2	XP_011098574.1,XP_011098590.1,
76	3	Sb07t0615,Sb07t0616,Sb07t0618,		77	3	evm.model.scaffold8894.1,evm.model.scaffold8894.3,evm.model.scaffold8894.5,		76	19	Saspl_040030.T1,Saspl_040031.T1,Saspl_040032.T1,Saspl_040033.T1,Saspl_040034.T1,Saspl_040035.T1,Saspl_040036.T1,Saspl_040037.T1,Saspl_040038.T1,Saspl_040039.T1,Saspl_040040.T1,Saspl_040041.T1,Saspl_040042.T1,Saspl_040043.T1,Saspl_040044.T1,Saspl_040045.T1,Saspl_040046.T1,Saspl_040047.T1,Saspl_040048.T1,		77	2	Tg18g00250.t1,Tg18g00260.t1,		77	2	XP_011100415.1,XP_011100416.1,
77	2	Sb06t0528,Sb06t0529,		78	2	evm.model.scaffold4377.4,evm.model.scaffold4377.6,		77	2	Saspl_015238.T1,Saspl_015239.T1,		79	4	Tg13g10010.t1,Tg13g10020.t1,Tg13g10040.t1,Tg13g10050.t1,		78	13	XP_011076399.1,XP_011076401.1,XP_011076404.1,XP_011076405.1,XP_011076406.1,XP_011076407.1,XP_011076410.1,XP_011076411.1,XP_011076412.1,XP_011076414.1,XP_011076415.1,XP_011076417.1,XP_011076520.1,
79	3	Sb02t2097,Sb02t2098,Sb02t2099,		79	2	evm.model.scaffold9375.1,evm.model.scaffold9375.2,		78	2	Saspl_034557.T1,Saspl_034558.T1,		80	5	Tg12g16020.t1,Tg12g16030.t1,Tg12g16040.t1,Tg12g16060.t1,Tg12g16070.t1,		79	2	XP_011100424.1,XP_011100434.1,
80	4	Sb04t2035,Sb04t2036,Sb04t2037,Sb04t2038,		80	2	evm.model.scaffold5828.1,evm.model.scaffold5828.2,		79	2	Saspl_040417.T1,Saspl_040418.T1,		81	5	Tg01g04210.t1,Tg01g04220.t1,Tg01g04230.t1,Tg01g04240.t1,Tg01g04250.t1,		80	3	XP_011070170.1,XP_011070171.1,XP_011070172.1,
81	3	Sb03t4349,Sb03t4350,Sb03t4351,		81	2	evm.model.scaffold12742.1,evm.model.scaffold12742.2,		80	5	Saspl_032393.T1,Saspl_032394.T1,Saspl_032395.T1,Saspl_032396.T1,Saspl_032397.T1,		82	2	Tg18g14400.t1,Tg18g14410.t1,		81	3	XP_011102027.1,XP_011102028.1,XP_011102029.1,
82	2	Sb01t6498,Sb01t6500,		82	2	evm.model.C215431.1,evm.model.C215431.2,		81	2	Saspl_022009.T1,Saspl_022010.T1,		83	2	TgUn299g00010.t1,TgUn299g00020.t1,		83	2	XP_011077059.1,XP_011077131.1,
83	2	Sb03t2612,Sb03t2614,		83	2	evm.model.scaffold1337.4,evm.model.scaffold1337.5,		82	3	Saspl_023464.T1,Saspl_023466.T1,Saspl_023467.T1,		84	2	Tg02g08940.t1,Tg02g08960.t1,		84	2	XP_011097360.1,XP_011097374.1,
84	2	Sb01t2820,Sb01t2821,		84	2	evm.model.C209373.1,evm.model.C209373.2,		83	2	Saspl_019143.T1,Saspl_019145.T1,		85	3	Tg15g07570.t1,Tg15g07580.t1,Tg15g07590.t1,		85	2	XP_011082025.1,XP_011082263.1,
85	2	Sb04t1447,Sb04t1448,		85	5	evm.model.scaffold635.4,evm.model.scaffold635.5,evm.model.scaffold635.6,evm.model.scaffold635.7,evm.model.scaffold635.8,		84	6	Saspl_034364.T1,Saspl_034365.T1,Saspl_034366.T1,Saspl_034367.T1,Saspl_034368.T1,Saspl_034369.T1,		86	2	Tg18g02710.t1,Tg18g02720.t1,		86	2	XP_011088151.1,XP_011088152.1,
86	2	Sb02t3566,Sb02t3567,		86	2	evm.model.scaffold2291.21,evm.model.scaffold2291.22,		85	3	Saspl_014267.T1,Saspl_014269.T1,Saspl_014270.T1,		87	2	Tg15g08950.t1,Tg15g08960.t1,		87	2	XP_011073396.1,XP_011073399.1,
87	3	Sb01t6379,Sb01t6380,Sb01t6381,		87	4	evm.model.scaffold3008.10,evm.model.scaffold3008.11,evm.model.scaffold3008.12,evm.model.scaffold3008.13,		86	3	Saspl_042146.T1,Saspl_042147.T1,Saspl_042148.T1,		88	3	Tg03g15800.t1,Tg03g15810.t1,Tg03g15820.t1,		88	5	XP_011081079.1,XP_011081176.1,XP_011081177.1,XP_011081178.1,XP_011081179.1,
88	2	Sb06t2141,Sb06t2143,		88	2	evm.model.C218151.5,evm.model.C218151.6,		87	4	Saspl_013375.T1,Saspl_013376.T1,Saspl_013377.T1,Saspl_013378.T1,		89	2	Tg19g04850.t1,Tg19g04860.t1,		89	4	XP_011082965.1,XP_011082966.1,XP_011082968.1,XP_011082969.1,
89	5	Sb03t3611,Sb03t3613,Sb03t3614,Sb03t3615,Sb03t3616,		89	2	evm.model.scaffold11773.33,evm.model.scaffold11773.34,		88	2	Saspl_053683.T1,Saspl_053684.T1,		90	2	Tg11g03010.t1,Tg11g03020.t1,		90	3	XP_011101354.1,XP_011101355.1,XP_011101356.1,
90	4	Sb03t4237,Sb03t4239,Sb03t4240,Sb03t4241,		90	2	evm.model.scaffold10848.5,evm.model.scaffold10848.6,		89	2	Saspl_026001.T1,Saspl_026002.T1,		91	3	Tg10g17690.t1,Tg10g17700.t1,Tg10g17710.t1,		91	3	XP_011091857.1,XP_011091913.1,XP_011091914.1,
91	2	Sb07t0694,Sb07t0695,		91	3	evm.model.scaffold10461.10,evm.model.scaffold10461.8,evm.model.scaffold10461.9,		90	3	Saspl_034032.T1,Saspl_034033.T1,Saspl_034034.T1,		92	2	Tg04g09240.t1,Tg04g09260.t1,		92	2	XP_011073494.1,XP_011073507.1,
92	2	Sb08t1542,Sb08t1543,		92	2	evm.model.scaffold6013.8.1,evm.model.scaffold6013.9,		91	8	Saspl_028265.T1,Saspl_028266.T1,Saspl_028267.T1,Saspl_028268.T1,Saspl_028269.T1,Saspl_028270.T1,Saspl_028271.T1,Saspl_028272.T1,		93	3	TgUn487g00010.t1,TgUn487g00020.t1,TgUn487g00030.t1,		93	4	XP_011083434.1,XP_011083435.1,XP_011083436.1,XP_011083438.1,
93	2	Sb07t1624,Sb07t1625,		93	2	evm.model.scaffold9927.52,evm.model.scaffold9927.53,		92	2	Saspl_053645.T1,Saspl_053646.T1,		94	5	TgUn025g00010.t1,TgUn025g00020.t1,TgUn025g00030.t1,TgUn025g00040.t1,TgUn025g00050.t1,		94	2	XP_011099997.1,XP_011100174.1,
94	2	Sb03t3956,Sb03t3957,		94	6	evm.model.scaffold12394.11,evm.model.scaffold12394.12,evm.model.scaffold12394.13,evm.model.scaffold12394.14,evm.model.scaffold12394.16,evm.model.scaffold12394.9,		93	3	Saspl_045619.T1,Saspl_045620.T1,Saspl_045621.T1,		95	3	Tg13g02450.t1,Tg13g02460.t1,Tg13g02470.t1,		95	3	XP_011095704.1,XP_011095705.1,XP_011095825.1,
95	2	Sb01t1213,Sb01t1215,		95	3	evm.model.scaffold9006.7,evm.model.scaffold9006.8,evm.model.scaffold9006.9,		94	2	Saspl_018371.T1,Saspl_018372.T1,		96	5	Tg02g01850.t1,Tg02g01860.t1,Tg02g01870.t1,Tg02g01880.t1,Tg02g01900.t1,		96	2	XP_011070703.1,XP_011070705.1,
96	2	Sb06t1709,Sb06t1710,		96	3	evm.model.scaffold8299.10,evm.model.scaffold8299.12,evm.model.scaffold8299.9,		95	2	Saspl_031171.T1,Saspl_031172.T1,		97	7	Tg03g10830.t1,Tg03g10840.t1,Tg03g10850.t1,Tg03g10860.t1,Tg03g10870.t1,Tg03g10900.t1,Tg03g10910.t1,		97	5	XP_011087329.1,XP_011087330.1,XP_011087334.1,XP_011087335.1,XP_011088087.1,
97	2	Sb04t2112,Sb04t2113,		97	3	evm.model.scaffold12372.12,evm.model.scaffold12372.13,evm.model.scaffold12372.14,		96	2	Saspl_031064.T1,Saspl_031066.T1,		98	3	Tg14g01460.t1,Tg14g01470.t1,Tg14g01490.t1,		98	5	XP_011091554.1,XP_011091563.1,XP_011091720.1,XP_011091722.1,XP_011091723.1,
98	2	Sb06t2242,Sb06t2243,		98	3	evm.model.scaffold5905.5,evm.model.scaffold5905.6.1,evm.model.scaffold5905.7,		97	2	Saspl_037499.T1,Saspl_037500.T1,		99	5	Tg14g10530.t1,Tg14g10550.t1,Tg14g10560.t1,Tg14g10580.t1,Tg14g10590.t1,		99	2	XP_011091416.1,XP_011091417.1,
99	2	Sb08t1160,Sb08t1161,		99	2	evm.model.C220473.7,evm.model.C220473.8,		98	4	Saspl_052585.T1,Saspl_052586.T1,Saspl_052587.T1,Saspl_052589.T1,		100	2	Tg02g09250.t1,Tg02g09260.t1,		100	4	XP_011071181.1,XP_011071304.1,XP_011071305.1,XP_011071306.1,
100	2	Sb03t1575,Sb03t1576,		100	5	evm.model.scaffold2292.2,evm.model.scaffold2292.3,evm.model.scaffold2292.4,evm.model.scaffold2292.5,evm.model.scaffold2292.6,		99	2	Saspl_039599.T1,Saspl_039601.T1,		101	4	Tg13g03070.t1,Tg13g03090.t1,Tg13g03100.t1,Tg13g03110.t1,		101	9	XP_011069589.1,XP_011069590.1,XP_011069591.1,XP_011069592.1,XP_011069594.1,XP_011069595.1,XP_011069596.1,XP_011069598.1,XP_011069599.1,
101	2	Sb04t0173,Sb04t0174,		101	3	evm.model.scaffold2714.2,evm.model.scaffold2714.3,evm.model.scaffold2714.4,		100	2	Saspl_049666.T1,Saspl_049667.T1,		102	2	Tg09g01780.t1,Tg09g01790.t1,		102	2	XP_011085183.1,XP_011085184.1,
102	2	Sb09t0164,Sb09t0166,		102	2	evm.model.scaffold7504.2,evm.model.scaffold7504.3,		101	3	Saspl_014324.T1,Saspl_014325.T1,Saspl_014326.T1,		103	2	TgUn258g00040.t1,TgUn258g00060.t1,		103	3	XP_011094168.1,XP_011094172.1,XP_011094175.1,
103	2	Sb09t0629,Sb09t0631,		103	2	evm.model.C217115.1,evm.model.C217115.2,		102	5	Saspl_014995.T1,Saspl_014996.T1,Saspl_014998.T1,Saspl_015000.T1,Saspl_015001.T1,		104	5	Tg08g06430.t1,Tg08g06440.t1,Tg08g06450.t1,Tg08g06460.t1,Tg08g06470.t1,		104	3	XP_011088119.1,XP_011088120.1,XP_011088121.1,
104	2	Sb03t3976,Sb03t3978,		104	4	evm.model.scaffold2859.1,evm.model.scaffold2859.2,evm.model.scaffold2859.3,evm.model.scaffold2859.4,		103	3	Saspl_043602.T1,Saspl_043603.T1,Saspl_043604.T1,		105	2	Tg10g00450.t1,Tg10g00470.t1,		105	8	XP_011100448.1,XP_011100449.1,XP_011100450.1,XP_011100451.1,XP_011100452.1,XP_011100453.1,XP_011100454.1,XP_011100521.1,
105	2	Sb01t1526,Sb01t1527,		105	2	evm.model.scaffold5039.10,evm.model.scaffold5039.11,		104	2	Saspl_044021.T1,Saspl_044022.T1,		106	3	Tg09g10440.t1,Tg09g10450.t1,Tg09g10460.t1,		106	2	XP_011100661.1,XP_011100662.1,
106	2	Sb02t2617,Sb02t2619,		106	4	evm.model.scaffold8673.3,evm.model.scaffold8673.4,evm.model.scaffold8673.5,evm.model.scaffold8673.7,		105	3	Saspl_040259.T1,Saspl_040260.T1,Saspl_040261.T1,		107	4	Tg04g10710.t1,Tg04g10720.t1,Tg04g10740.t1,Tg04g10770.t1,		107	3	XP_011078604.1,XP_011078609.1,XP_011078649.1,
107	3	Sb01t2953,Sb01t2954,Sb01t2955,		107	3	evm.model.C207119.1,evm.model.C207119.2,evm.model.C207119.3,		106	2	Saspl_021224.T1,Saspl_021225.T1,		108	2	Tg07g06680.t1,Tg07g06690.t1,		108	3	XP_011079768.1,XP_011079769.1,XP_011079770.1,
108	2	Sb02t4029,Sb02t4030,		108	2	evm.model.scaffold5545.3,evm.model.scaffold5545.4,		107	4	Saspl_016353.T1,Saspl_016354.T1,Saspl_016355.T1,Saspl_016356.T1,		109	4	Tg18g00800.t1,Tg18g00810.t1,Tg18g00820.t1,Tg18g00830.t1,		109	2	XP_011097018.1,XP_011097019.1,
109	2	Sb01t0231,Sb01t0233,		109	2	evm.model.scaffold277.5,evm.model.scaffold277.7,		108	2	Saspl_008543.T1,Saspl_008544.T1,		110	4	Tg17g01650.t1,Tg17g01660.t1,Tg17g01670.t1,Tg17g01680.t1,		110	2	XP_011096139.1,XP_011096149.1,
110	2	Sb01t5709,Sb01t5711,		110	2	evm.model.C211085.2,evm.model.C211085.4,		109	2	Saspl_018151.T1,Saspl_018152.T1,		111	6	Tg01g21850.t1,Tg01g21860.t1,Tg01g21870.t1,Tg01g21880.t1,Tg01g21890.t1,Tg01g21900.t1,		111	3	XP_011082325.1,XP_011082334.1,XP_011082335.1,
111	2	Sb01t2592,Sb01t2593,		111	2	evm.model.scaffold940.2,evm.model.scaffold940.3,		110	11	Saspl_026717.T1,Saspl_026718.T1,Saspl_026720.T1,Saspl_026721.T1,Saspl_026722.T1,Saspl_026724.T1,Saspl_026725.T1,Saspl_026726.T1,Saspl_026727.T1,Saspl_026728.T1,Saspl_026729.T1,		112	2	Tg02g14170.t1,Tg02g14180.t1,		112	2	XP_011093901.1,XP_011093902.1,
112	2	Sb01t5743,Sb01t5744,		112	2	evm.model.scaffold8469.3,evm.model.scaffold8469.4,		111	24	Saspl_033511.T1,Saspl_033512.T1,Saspl_033513.T1,Saspl_033514.T1,Saspl_033515.T1,Saspl_033517.T1,Saspl_033518.T1,Saspl_033519.T1,Saspl_033520.T1,Saspl_033521.T1,Saspl_033522.T1,Saspl_033523.T1,Saspl_033524.T1,Saspl_033525.T1,Saspl_033526.T1,Saspl_033527.T1,Saspl_033528.T1,Saspl_033529.T1,Saspl_033530.T1,Saspl_033531.T1,Saspl_033532.T1,Saspl_033533.T1,Saspl_033534.T1,Saspl_033535.T1,		113	2	Tg10g13750.t1,Tg10g13760.t1,		113	2	XP_011090670.1,XP_011090671.1,
113	2	Sb03t0138,Sb03t0139,		113	2	evm.model.scaffold75.6,evm.model.scaffold75.7,		112	2	Saspl_010390.T1,Saspl_010392.T1,		114	5	TgUn346g00010.t1,TgUn346g00020.t1,TgUn346g00030.t1,TgUn346g00040.t1,TgUn346g00050.t1,		114	5	XP_011076539.1,XP_011076540.1,XP_011076542.1,XP_011076543.1,XP_011076808.1,
114	2	Sb01t0459,Sb01t0460,		114	2	evm.model.C221447.2,evm.model.C221447.3,		113	2	Saspl_040290.T1,Saspl_040291.T1,		115	2	Tg14g13250.t1,Tg14g13260.t1,		115	2	XP_011096818.1,XP_011096899.1,
115	2	Sb06t0601,Sb06t0602,		115	3	evm.model.scaffold10353.2,evm.model.scaffold10353.3,evm.model.scaffold10353.4,		114	2	Saspl_034875.T1,Saspl_034876.T1,		116	4	Tg10g00120.t1,Tg10g00140.t1,Tg10g00150.t1,Tg10g00160.t1,		116	4	XP_011082829.1,XP_011082830.1,XP_011082832.1,XP_011083295.1,
116	2	Sb05t1202,Sb05t1204,		116	2	evm.model.scaffold5408.7,evm.model.scaffold5408.8,		115	3	Saspl_015887.T1,Saspl_015888.T1,Saspl_015889.T1,		117	4	Tg06g13730.t1,Tg06g13740.t1,Tg06g13750.t1,Tg06g13760.t1,		117	2	XP_011095107.1,XP_011095108.1,
117	2	Sb01t0765,Sb01t0766,		117	2	evm.model.scaffold4934.1,evm.model.scaffold4934.2,		117	2	Saspl_027390.T1,Saspl_027391.T1,		118	2	Tg17g09690.t1,Tg17g09700.t1,		118	3	XP_011101921.1,XP_011101926.1,XP_011101927.1,
118	2	Sb06t1575,Sb06t1576,		118	2	evm.model.scaffold1585.3,evm.model.scaffold1585.4,		118	2	Saspl_036069.T1,Saspl_036070.T1,		119	2	TgUn415g00030.t1,TgUn415g00040.t1,		119	2	XP_011077938.1,XP_011077939.1,
119	2	Sb01t1900,Sb01t1901,		119	2	evm.model.scaffold3441.11,evm.model.scaffold3441.12,		119	2	Saspl_044269.T1,Saspl_044271.T1,		120	6	Tg03g17740.t1,Tg03g17750.t1,Tg03g17760.t1,Tg03g17780.t1,Tg03g17790.t1,Tg03g17800.t1,		120	5	XP_011097452.1,XP_011097453.1,XP_011097455.1,XP_011097456.1,XP_011097458.1,
120	2	Sb05t0013,Sb05t0014,		120	2	evm.model.scaffold11938.6,evm.model.scaffold11938.7,		120	3	Saspl_047187.T1,Saspl_047188.T1,Saspl_047189.T1,		121	2	Tg01g06120.t1,Tg01g06130.t1,		121	6	XP_011093915.1,XP_011093916.1,XP_011093922.1,XP_011093924.1,XP_011093928.1,XP_011094025.1,
121	3	Sb04t0525,Sb04t0526,Sb04t0528,		121	2	evm.model.C220417.1,evm.model.C220417.2,		122	7	Saspl_037448.T1,Saspl_037450.T1,Saspl_037451.T1,Saspl_037452.T1,Saspl_037453.T1,Saspl_037455.T1,Saspl_037456.T1,		122	8	Tg17g10620.t1,Tg17g10630.t1,Tg17g10640.t1,Tg17g10650.t1,Tg17g10660.t1,Tg17g10670.t1,Tg17g10680.t1,Tg17g10690.t1,		123	2	XP_011078237.1,XP_011078238.1,
122	2	Sb06t2366,Sb06t2367,		122	4	evm.model.scaffold6139.21,evm.model.scaffold6139.22,evm.model.scaffold6139.23,evm.model.scaffold6139.24,		123	2	Saspl_033177.T1,Saspl_033178.T1,		123	3	Tg06g06320.t1,Tg06g06330.t1,Tg06g06340.t1,		124	2	XP_011100189.1,XP_011100190.1,
123	2	Sb05t0380,Sb05t0381,		123	2	evm.model.scaffold5162.5,evm.model.scaffold5162.6,		124	2	Saspl_015017.T1,Saspl_015019.T1,		124	2	Tg08g04350.t1,Tg08g04360.t1,		125	4	XP_011089010.1,XP_011089012.1,XP_011089216.1,XP_011089217.1,
124	2	Sb06t1407,Sb06t1408,		124	2	evm.model.scaffold312.3,evm.model.scaffold312.4,		125	3	Saspl_037434.T1,Saspl_037435.T1,Saspl_037436.T1,		125	7	Tg15g13770.t1,Tg15g13780.t1,Tg15g13790.t1,Tg15g13800.t1,Tg15g13810.t1,Tg15g13820.t1,Tg15g13830.t1,		126	2	XP_011089908.1,XP_011089909.1,
125	2	Sb02t1632,Sb02t1633,		125	3	evm.model.scaffold2205.1,evm.model.scaffold2205.2,evm.model.scaffold2205.3,		126	2	Saspl_042186.T1,Saspl_042188.T1,		126	2	Tg06g01680.t1,Tg06g01700.t1,		127	12	XP_011091183.1,XP_011091186.1,XP_011091187.1,XP_011091188.1,XP_011091190.1,XP_011091191.1,XP_011091193.1,XP_011091194.1,XP_011091196.1,XP_011091197.1,XP_011091198.1,XP_011091222.1,
126	2	Sb09t0179,Sb09t0180,		126	2	evm.model.scaffold2859.7,evm.model.scaffold2859.8,		127	2	Saspl_037557.T1,Saspl_037559.T1,		127	2	Tg07g15250.t1,Tg07g15260.t1,		128	3	XP_011074738.1,XP_011074740.1,XP_011074742.1,
127	2	Sb03t0245,Sb03t0246,		127	2	evm.model.scaffold7646.21,evm.model.scaffold7646.23,		128	3	Saspl_027567.T1,Saspl_027568.T1,Saspl_027569.T1,		128	3	Tg10g06450.t1,Tg10g06470.t1,Tg10g06490.t1,		129	2	XP_011079730.1,XP_011079731.1,
128	2	Sb02t3069,Sb02t3070,		128	2	evm.model.scaffold1585.1,evm.model.scaffold1585.2,		129	3	Saspl_012795.T1,Saspl_012797.T1,Saspl_012799.T1,		129	11	Tg07g04210.t1,Tg07g04220.t1,Tg07g04230.t1,Tg07g04270.t1,Tg07g04290.t1,Tg07g04310.t1,Tg07g04330.t1,Tg07g04350.t1,Tg07g04370.t1,Tg07g04380.t1,Tg07g04400.t1,		130	2	XP_011091153.1,XP_011091154.1,
129	2	Sb02t1665,Sb02t1666,		129	2	evm.model.scaffold5794.11,evm.model.scaffold5794.12,		130	2	Saspl_049580.T1,Saspl_049581.T1,		130	2	Tg01g03410.t1,Tg01g03420.t1,		131	2	XP_011078685.1,XP_011078686.1,
130	2	Sb01t2339,Sb01t2340,		130	2	evm.model.scaffold7462.1,evm.model.scaffold7462.2.1,		131	2	Saspl_034827.T1,Saspl_034828.T1,		131	11	Tg03g10290.t1,Tg03g10300.t1,Tg03g10310.t1,Tg03g10320.t1,Tg03g10340.t1,Tg03g10350.t1,Tg03g10360.t1,Tg03g10370.t1,Tg03g10380.t1,Tg03g10390.t1,Tg03g10400.t1,		132	2	XP_011101374.1,XP_011101375.1,
131	2	Sb01t0756,Sb01t0757,		131	3	evm.model.scaffold4445.2,evm.model.scaffold4445.3,evm.model.scaffold4445.4,		132	2	Saspl_049308.T1,Saspl_049310.T1,		132	2	Tg11g13600.t1,Tg11g13610.t1,		133	6	XP_011072142.1,XP_011072143.1,XP_011072144.1,XP_011072146.1,XP_011072147.1,XP_011072148.1,
132	4	Sb01t5011,Sb01t5013,Sb01t5014,Sb01t5016,		132	2	evm.model.scaffold10398.13,evm.model.scaffold10398.14,		133	2	Saspl_005216.T1,Saspl_005218.T1,		133	2	Tg05g09800.t1,Tg05g09810.t1,		134	4	XP_011076956.1,XP_011076957.1,XP_011076958.1,XP_011076959.1,
133	2	Sb08t1061,Sb08t1063,		133	2	evm.model.scaffold2455.1,evm.model.scaffold2455.2,		134	3	Saspl_029858.T1,Saspl_029859.T1,Saspl_029860.T1,		134	5	Tg14g07810.t1,Tg14g07820.t1,Tg14g07830.t1,Tg14g07840.t1,Tg14g07850.t1,		136	3	XP_011096454.1,XP_011096568.1,XP_011096569.1,
134	2	Sb04t1679,Sb04t1680,		134	2	evm.model.scaffold797.7,evm.model.scaffold797.8,		135	2	Saspl_014158.T1,Saspl_014159.T1,		135	2	TgUn192g00050.t1,TgUn192g00060.t1,		137	4	XP_011073358.1,XP_011073368.1,XP_011074234.1,XP_011074243.1,
135	2	Sb06t0792,Sb06t0793,		135	3	evm.model.scaffold4729.1,evm.model.scaffold4729.2,evm.model.scaffold4729.3,		136	6	Saspl_006530.T1,Saspl_006531.T1,Saspl_006533.T1,Saspl_006534.T1,Saspl_006536.T1,Saspl_006537.T1,		136	3	Tg06g07400.t1,Tg06g07410.t1,Tg06g07420.t1,		138	2	XP_011100884.1,XP_011100886.1,
136	5	Sb01t3903,Sb01t3904,Sb01t3905,Sb01t3906,Sb01t3907,		136	2	evm.model.scaffold9959.18,evm.model.scaffold9959.19,		137	7	Saspl_040552.T1,Saspl_040554.T1,Saspl_040555.T1,Saspl_040556.T1,Saspl_040557.T1,Saspl_040558.T1,Saspl_040559.T1,		137	4	Tg01g12110.t1,Tg01g12120.t1,Tg01g12130.t1,Tg01g12140.t1,		139	5	XP_011102013.1,XP_011102014.1,XP_011102015.1,XP_011102016.1,XP_011102018.1,
137	2	Sb05t1328,Sb05t1329,		137	2	evm.model.scaffold8750.2,evm.model.scaffold8750.3,		138	2	Saspl_031694.T1,Saspl_031695.T1,		138	6	Tg10g17090.t1,Tg10g17100.t1,Tg10g17110.t1,Tg10g17120.t1,Tg10g17130.t1,Tg10g17140.t1,		140	2	XP_011101078.1,XP_011101080.1,
138	2	Sb09t0638,Sb09t0639,		138	3	evm.model.C222557.24,evm.model.C222557.25,evm.model.C222557.26,		139	2	Saspl_006886.T1,Saspl_006887.T1,		139	6	Tg11g02550.t1,Tg11g02560.t1,Tg11g02570.t1,Tg11g02580.t1,Tg11g02600.t1,Tg11g02610.t1,		141	9	XP_011091160.1,XP_011091161.1,XP_011091162.1,XP_011091168.1,XP_011091169.1,XP_011091171.1,XP_011091172.1,XP_011091173.1,XP_011091174.1,
139	4	Sb09t0725,Sb09t0726,Sb09t0727,Sb09t0728,		139	2	evm.model.C222569.43,evm.model.C222569.45,		140	2	Saspl_015839.T1,Saspl_015841.T1,		140	6	Tg02g17120.t1,Tg02g17130.t1,Tg02g17140.t1,Tg02g17150.t1,Tg02g17160.t1,Tg02g17170.t1,		142	3	XP_011075904.1,XP_011075915.1,XP_011078256.1,
140	2	Sb08t1073,Sb08t1075,		140	2	evm.model.scaffold7783.3,evm.model.scaffold7783.4,		141	3	Saspl_045834.T1,Saspl_045835.T1,Saspl_045836.T1,		141	4	Tg14g12270.t1,Tg14g12290.t1,Tg14g12310.t1,Tg14g12320.t1,		143	4	XP_011084549.1,XP_011084562.1,XP_011084573.1,XP_011084585.1,
141	2	Sb03t0706,Sb03t0707,		141	2	evm.model.scaffold4068.24,evm.model.scaffold4068.26,		142	2	Saspl_016370.T1,Saspl_016371.T1,		142	2	TgUn170g00020.t1,TgUn170g00030.t1,		144	4	XP_011077670.1,XP_011077673.1,XP_011077895.1,XP_011077896.1,
142	4	Sb06t2686,Sb06t2687,Sb06t2688,Sb06t2690,		142	3	evm.model.scaffold235.5,evm.model.scaffold235.6,evm.model.scaffold235.7,		143	2	Saspl_019666.T1,Saspl_019667.T1,		143	3	Tg04g11310.t1,Tg04g11320.t1,Tg04g11330.t1,		145	2	XP_011080252.1,XP_011080318.1,
143	2	Sb01t6012,Sb01t6013,		143	2	evm.model.C222429.5,evm.model.C222429.6,		144	2	Saspl_011760.T1,Saspl_011761.T1,		144	3	Tg06g18110.t1,Tg06g18120.t1,Tg06g18130.t1,		146	4	XP_011088866.1,XP_011089200.1,XP_011089201.1,XP_011089202.1,
144	2	Sb02t0101,Sb02t0102,		144	3	evm.model.C216259.1,evm.model.C216259.2,evm.model.C216259.3,		145	4	Saspl_001449.T1,Saspl_001450.T1,Saspl_001451.T1,Saspl_001452.T1,		145	2	Tg11g06790.t1,Tg11g06800.t1,		148	2	XP_011089485.1,XP_011090061.1,
145	4	Sb03t2188,Sb03t2189,Sb03t2190,Sb03t2191,		145	2	evm.model.scaffold12776.12,evm.model.scaffold12776.13,		146	6	Saspl_015781.T1,Saspl_015782.T1,Saspl_015783.T1,Saspl_015784.T1,Saspl_015785.T1,Saspl_015786.T1,		146	5	Tg03g18270.t1,Tg03g18280.t1,Tg03g18290.t1,Tg03g18300.t1,Tg03g18310.t1,		149	5	XP_011073280.1,XP_011073281.1,XP_011073282.1,XP_011073597.1,XP_011073598.1,
146	2	Sb07t1333,Sb07t1335,		146	2	evm.model.scaffold11223.1,evm.model.scaffold11223.2,		147	2	Saspl_051887.T1,Saspl_051889.T1,		147	2	Tg16g11920.t1,Tg16g11930.t1,		151	2	XP_011100831.1,XP_011100840.1,
147	2	Sb01t1884,Sb01t1885,		147	2	evm.model.scaffold5482.5,evm.model.scaffold5482.6,		148	2	Saspl_034957.T1,Saspl_034958.T1,		148	2	Tg12g02130.t1,Tg12g02150.t1,		152	2	XP_011081126.1,XP_011081127.1,
148	2	Sb01t5564,Sb01t5566,		148	2	evm.model.scaffold6108.11,evm.model.scaffold6108.12,		149	5	Saspl_024490.T1,Saspl_024491.T1,Saspl_024492.T1,Saspl_024493.T1,Saspl_024494.T1,		149	3	Tg12g00760.t1,Tg12g00770.t1,Tg12g00780.t1,		153	2	XP_011087224.1,XP_011087225.1,
149	2	Sb02t0259,Sb02t0261,		149	2	evm.model.scaffold1033.1,evm.model.scaffold1033.2,		151	2	Saspl_002856.T1,Saspl_002858.T1,		150	2	Tg09g16920.t1,Tg09g16930.t1,		154	2	XP_011102065.1,XP_011102075.1,
150	2	Sb02t2482,Sb02t2483,		150	2	evm.model.scaffold6417.10,evm.model.scaffold6417.9,		152	2	Saspl_001423.T1,Saspl_001424.T1,		151	5	Tg10g12400.t1,Tg10g12410.t1,Tg10g12420.t1,Tg10g12430.t1,Tg10g12450.t1,		155	2	XP_011080023.1,XP_011080296.1,
151	2	Sb07t0691,Sb07t0692,		151	3	evm.model.scaffold4336.26.1,evm.model.scaffold4336.27,evm.model.scaffold4336.28,		153	4	Saspl_021117.T1,Saspl_021118.T1,Saspl_021119.T1,Saspl_021120.T1,		152	4	Tg06g17420.t1,Tg06g17450.t1,Tg06g17460.t1,Tg06g17470.t1,		156	2	XP_011091584.1,XP_011091585.1,
152	2	Sb05t0110,Sb05t0111,		152	3	evm.model.scaffold10570.14,evm.model.scaffold10570.15,evm.model.scaffold10570.17.1,		154	2	Saspl_040195.T1,Saspl_040196.T1,		153	36	Tg17g07710.t1,Tg17g07720.t1,Tg17g07730.t1,Tg17g07740.t1,Tg17g07750.t1,Tg17g07760.t1,Tg17g07770.t1,Tg17g07780.t1,Tg17g07790.t1,Tg17g07800.t1,Tg17g07810.t1,Tg17g07820.t1,Tg17g07840.t1,Tg17g07850.t1,Tg17g07860.t1,Tg17g07870.t1,Tg17g07880.t1,Tg17g07890.t1,Tg17g07900.t1,Tg17g07910.t1,Tg17g07920.t1,Tg17g07930.t1,Tg17g07940.t1,Tg17g07950.t1,Tg17g07960.t1,Tg17g07970.t1,Tg17g07980.t1,Tg17g07990.t1,Tg17g08…		157	2	XP_011085368.1,XP_011085371.1,
153	3	Sb03t1508,Sb03t1509,Sb03t1511,		153	2	evm.model.scaffold7472.2,evm.model.scaffold7472.3,		155	2	Saspl_023569.T1,Saspl_023570.T1,		154	9	Tg06g01170.t1,Tg06g01180.t1,Tg06g01200.t1,Tg06g01210.t1,Tg06g01220.t1,Tg06g01230.t1,Tg06g01250.t1,Tg06g01260.t1,Tg06g01280.t1,		158	2	XP_011070465.1,XP_011070470.1,
154	2	Sb02t3474,Sb02t3476,		154	8	evm.model.scaffold2875.2,evm.model.scaffold2875.3,evm.model.scaffold2875.4,evm.model.scaffold2875.5,evm.model.scaffold2875.6,evm.model.scaffold2875.7,evm.model.scaffold2875.8,evm.model.scaffold2875.9,		156	3	Saspl_014430.T1,Saspl_014431.T1,Saspl_014433.T1,		155	2	Tg07g12870.t1,Tg07g12880.t1,		159	2	XP_011076142.1,XP_011076483.1,
155	3	Sb03t0307,Sb03t0308,Sb03t0309,		155	2	evm.model.C220641.14,evm.model.C220641.15,		157	2	Saspl_002114.T1,Saspl_002116.T1,		156	10	Tg12g13570.t1,Tg12g13580.t1,Tg12g13590.t1,Tg12g13600.t1,Tg12g13610.t1,Tg12g13620.t1,Tg12g13630.t1,Tg12g13650.t1,Tg12g13660.t1,Tg12g13670.t1,		160	2	XP_011081790.1,XP_011081796.1,
156	3	Sb08t1100,Sb08t1101,Sb08t1102,		156	2	evm.model.scaffold3558.1,evm.model.scaffold3558.2,		158	2	Saspl_030699.T1,Saspl_030700.T1,		157	3	Tg05g17030.t1,Tg05g17040.t1,Tg05g17050.t1,		161	4	XP_011088288.1,XP_011088290.1,XP_011088747.1,XP_011088748.1,
157	2	Sb01t2033,Sb01t2035,		157	2	evm.model.C210211.1,evm.model.C210211.2,		159	2	Saspl_024854.T1,Saspl_024855.T1,		158	6	Tg03g09320.t1,Tg03g09330.t1,Tg03g09340.t1,Tg03g09350.t1,Tg03g09380.t1,Tg03g09390.t1,		162	4	XP_011078364.1,XP_011078365.1,XP_011078366.1,XP_011078444.1,
158	4	Sb06t1742,Sb06t1743,Sb06t1744,Sb06t1746,		158	2	evm.model.scaffold6334.37,evm.model.scaffold6334.38,		160	3	Saspl_005894.T1,Saspl_005896.T1,Saspl_005897.T1,		159	3	Tg13g12300.t1,Tg13g12310.t1,Tg13g12320.t1,		163	4	XP_011095067.1,XP_011095068.1,XP_011095223.1,XP_011095224.1,
159	4	Sb01t3864,Sb01t3865,Sb01t3866,Sb01t3867,		159	4	evm.model.scaffold2223.2,evm.model.scaffold2223.3,evm.model.scaffold2223.4,evm.model.scaffold2223.5,		161	2	Saspl_028246.T1,Saspl_028247.T1,		160	3	Tg02g01710.t1,Tg02g01720.t1,Tg02g01730.t1,		164	10	XP_011081612.1,XP_011081613.1,XP_011081614.1,XP_011081616.1,XP_011081618.1,XP_011081619.1,XP_011081620.1,XP_011081621.1,XP_011081623.1,XP_011082217.1,
160	2	Sb01t2965,Sb01t2966,		160	2	evm.model.C221131.4,evm.model.C221131.6,		162	3	Saspl_015957.T1,Saspl_015958.T1,Saspl_015959.T1,		161	2	Tg06g03160.t1,Tg06g03170.t1,		165	4	XP_011087774.1,XP_011087775.1,XP_011087776.1,XP_011087777.1,
161	2	Sb03t4070,Sb03t4071,		161	3	evm.model.C212485.1,evm.model.C212485.2,evm.model.C212485.3,		163	3	Saspl_033125.T1,Saspl_033127.T1,Saspl_033128.T1,		162	5	Tg10g00950.t1,Tg10g00960.t1,Tg10g00970.t1,Tg10g00990.t1,Tg10g01000.t1,		166	2	XP_011095962.1,XP_011095963.1,
162	3	Sb09t0169,Sb09t0170,Sb09t0171,		162	2	evm.model.scaffold7833.5,evm.model.scaffold7833.6,		164	2	Saspl_019875.T1,Saspl_019876.T1,		163	2	Tg12g02650.t1,Tg12g02660.t1,		167	9	XP_011079390.1,XP_011079391.1,XP_011079392.1,XP_011079393.1,XP_011079394.1,XP_011079395.1,XP_011079397.1,XP_011079448.1,XP_011079450.1,
163	5	Sb06t1632,Sb06t1633,Sb06t1634,Sb06t1635,Sb06t1636,		163	2	evm.model.scaffold6660.12,evm.model.scaffold6660.13,		165	2	Saspl_029557.T1,Saspl_029559.T1,		164	4	TgUn058g00020.t1,TgUn058g00070.t1,TgUn058g00100.t1,TgUn058g00140.t1,		168	3	XP_011100296.1,XP_011100418.1,XP_011100419.1,
164	2	Sb07t0488,Sb07t0489,		164	3	evm.model.scaffold3494.1,evm.model.scaffold3494.2,evm.model.scaffold3494.3,		166	4	Saspl_036752.T1,Saspl_036754.T1,Saspl_036755.T1,Saspl_036756.T1,		165	2	Tg14g04620.t1,Tg14g04630.t1,		169	2	XP_011072485.1,XP_011072489.1,
165	2	Sb09t0633,Sb09t0634,		165	2	evm.model.scaffold2223.10,evm.model.scaffold2223.8,		167	2	Saspl_042397.T1,Saspl_042398.T1,		166	5	TgUn003g00040.t1,TgUn003g00050.t1,TgUn003g00060.t1,TgUn003g00070.t1,TgUn003g00080.t1,		170	2	XP_011083017.1,XP_011083311.1,
166	3	Sb01t7261,Sb01t7262,Sb01t7264,		166	2	evm.model.scaffold3257.10,evm.model.scaffold3257.9,		168	2	Saspl_018566.T1,Saspl_018567.T1,		167	2	Tg06g07590.t1,Tg06g07600.t1,		171	2	XP_011082905.1,XP_011082927.1,
167	2	Sb01t0578,Sb01t0579,		167	2	evm.model.scaffold12383.2,evm.model.scaffold12383.3,		169	3	Saspl_022672.T1,Saspl_022673.T1,Saspl_022674.T1,		168	6	Tg13g10620.t1,Tg13g10630.t1,Tg13g10640.t1,Tg13g10650.t1,Tg13g10660.t1,Tg13g10670.t1,		172	2	XP_011100143.1,XP_011100144.1,
168	3	Sb02t1879,Sb02t1880,Sb02t1881,		168	3	evm.model.scaffold4341.10,evm.model.scaffold4341.6,evm.model.scaffold4341.8,		170	3	Saspl_037947.T1,Saspl_037948.T1,Saspl_037950.T1,		169	3	Tg12g06370.t1,Tg12g06380.t1,Tg12g06390.t1,		174	3	XP_011101097.1,XP_011101098.1,XP_011101099.1,
169	2	Sb01t3712,Sb01t3714,		169	2	evm.model.scaffold752.58,evm.model.scaffold752.59,		171	2	Saspl_034454.T1,Saspl_034455.T1,		170	4	Tg08g09420.t1,Tg08g09430.t1,Tg08g09440.t1,Tg08g09450.t1,		175	2	XP_011093456.1,XP_011093458.1,
170	2	Sb01t3649,Sb01t3650,		170	3	evm.model.scaffold3077.16,evm.model.scaffold3077.17,evm.model.scaffold3077.18,		172	3	Saspl_015070.T1,Saspl_015071.T1,Saspl_015072.T1,		171	8	Tg17g03760.t1,Tg17g03780.t1,Tg17g03810.t1,Tg17g03830.t1,Tg17g03840.t1,Tg17g03860.t1,Tg17g03880.t1,Tg17g03890.t1,		176	3	XP_011070983.1,XP_011071273.1,XP_011071274.1,
171	3	Sb07t0850,Sb07t0852,Sb07t0853,		171	3	evm.model.scaffold10094.5,evm.model.scaffold10094.6,evm.model.scaffold10094.7,		173	3	Saspl_046071.T1,Saspl_046072.T1,Saspl_046074.T1,		172	4	Tg11g09100.t1,Tg11g09110.t1,Tg11g09120.t1,Tg11g09130.t1,		177	6	XP_011069855.1,XP_011069857.1,XP_011069858.1,XP_011070163.1,XP_011070164.1,XP_011070165.1,
172	2	Sb02t3246,Sb02t3247,		172	2	evm.model.scaffold377.1,evm.model.scaffold377.2,		174	2	Saspl_006014.T1,Saspl_006016.T1,		173	4	Tg04g05140.t1,Tg04g05150.t1,Tg04g05160.t1,Tg04g05200.t1,		178	2	XP_011091261.1,XP_011091263.1,
173	2	Sb05t1235,Sb05t1236,		173	2	evm.model.scaffold142.34,evm.model.scaffold142.35,		175	2	Saspl_002733.T1,Saspl_002734.T1,		174	3	Tg13g08010.t1,Tg13g08020.t1,Tg13g08030.t1,		179	2	XP_011083860.1,XP_011083863.1,
174	2	Sb03t0252,Sb03t0253,		174	2	evm.model.scaffold11808.4,evm.model.scaffold11808.5,		176	2	Saspl_046782.T1,Saspl_046783.T1,		175	2	Tg10g14750.t1,Tg10g14760.t1,		180	2	XP_011082982.1,XP_011083310.1,
175	2	Sb02t0409,Sb02t0410,		175	2	evm.model.scaffold9541.6,evm.model.scaffold9541.7,		177	5	Saspl_047834.T1,Saspl_047835.T1,Saspl_047836.T1,Saspl_047837.T1,Saspl_047838.T1,		176	2	Tg09g02170.t1,Tg09g02180.t1,		181	8	XP_011101574.1,XP_011101575.1,XP_011101576.1,XP_011101577.1,XP_011101578.1,XP_011101580.1,XP_011101581.1,XP_011101582.1,
176	4	Sb03t3802,Sb03t3803,Sb03t3804,Sb03t3805,		176	2	evm.model.scaffold532.8,evm.model.scaffold532.9,		178	3	Saspl_030315.T1,Saspl_030316.T1,Saspl_030317.T1,		177	2	Tg18g09720.t1,Tg18g09730.t1,		182	2	XP_011095769.1,XP_011095828.1,
177	2	Sb08t0590,Sb08t0591,		177	2	evm.model.scaffold7135.12,evm.model.scaffold7135.13,		179	4	Saspl_034437.T1,Saspl_034438.T1,Saspl_034440.T1,Saspl_034441.T1,		178	5	Tg12g11440.t1,Tg12g11450.t1,Tg12g11460.t1,Tg12g11470.t1,Tg12g11480.t1,		183	3	XP_011100444.1,XP_011100445.1,XP_011100446.1,
178	9	Sb03t3665,Sb03t3666,Sb03t3667,Sb03t3668,Sb03t3670,Sb03t3672,Sb03t3673,Sb03t3674,Sb03t3676,		178	2	evm.model.scaffold4222.8,evm.model.scaffold4222.9,		180	3	Saspl_027754.T1,Saspl_027755.T1,Saspl_027756.T1,		179	7	Tg07g12280.t1,Tg07g12290.t1,Tg07g12300.t1,Tg07g12310.t1,Tg07g12320.t1,Tg07g12330.t1,Tg07g12340.t1,		184	15	XP_011073208.1,XP_011073209.1,XP_011073210.1,XP_011073211.1,XP_011073212.1,XP_011073213.1,XP_011073214.1,XP_011073216.1,XP_011073217.1,XP_011073219.1,XP_011073220.1,XP_011073221.1,XP_011073222.1,XP_011073223.1,XP_011073591.1,
179	2	Sb07t1016,Sb07t1017,		179	2	evm.model.scaffold12763.14,evm.model.scaffold12763.16,		181	2	Saspl_052949.T1,Saspl_052950.T1,		180	3	Tg02g08400.t1,Tg02g08410.t1,Tg02g08420.t1,		185	12	XP_011088519.1,XP_011088520.1,XP_011088521.1,XP_011088523.1,XP_011088524.1,XP_011088526.1,XP_011088527.1,XP_011088528.1,XP_011088529.1,XP_011088530.1,XP_011088531.1,XP_011088768.1,
180	2	Sb04t0115,Sb04t0116,		180	2	evm.model.scaffold627.21,evm.model.scaffold627.22,		182	2	Saspl_014622.T1,Saspl_014623.T1,		181	2	TgUn840g00010.t1,TgUn840g00020.t1,		186	4	XP_011097991.1,XP_011097992.1,XP_011097993.1,XP_011098369.1,
181	3	Sb02t4204,Sb02t4205,Sb02t4206,		181	2	evm.model.scaffold2900.7,evm.model.scaffold2900.8,		183	4	Saspl_027321.T1,Saspl_027322.T1,Saspl_027324.T1,Saspl_027325.T1,		182	20	Tg02g13090.t1,Tg02g13100.t1,Tg02g13110.t1,Tg02g13130.t1,Tg02g13140.t1,Tg02g13150.t1,Tg02g13160.t1,Tg02g13170.t1,Tg02g13180.t1,Tg02g13200.t1,Tg02g13210.t1,Tg02g13220.t1,Tg02g13230.t1,Tg02g13240.t1,Tg02g13250.t1,Tg02g13260.t1,Tg02g13270.t1,Tg02g13280.t1,Tg02g13290.t1,Tg02g13310.t1,		187	4	XP_011071563.1,XP_011071673.1,XP_011071674.1,XP_011071676.1,
182	2	Sb02t1014,Sb02t1015,		182	2	evm.model.C222431.11,evm.model.C222431.9,		184	2	Saspl_002762.T1,Saspl_002763.T1,		183	5	TgUn037g00080.t1,TgUn037g00090.t1,TgUn037g00100.t1,TgUn037g00110.t1,TgUn037g00120.t1,		188	2	XP_011084965.1,XP_011084967.1,
183	3	Sb09t1132,Sb09t1133,Sb09t1134,		183	4	evm.model.scaffold9365.1,evm.model.scaffold9365.2,evm.model.scaffold9365.3,evm.model.scaffold9365.4,		185	2	Saspl_014424.T1,Saspl_014426.T1,		184	9	Tg12g11610.t1,Tg12g11620.t1,Tg12g11630.t1,Tg12g11640.t1,Tg12g11660.t1,Tg12g11670.t1,Tg12g11680.t1,Tg12g11690.t1,Tg12g11700.t1,		189	4	XP_011094300.1,XP_011094303.1,XP_011094305.1,XP_011094539.1,
184	3	Sb08t0498,Sb08t0499,Sb08t0500,		184	4	evm.model.scaffold3008.18,evm.model.scaffold3008.19,evm.model.scaffold3008.20,evm.model.scaffold3008.22,		186	2	Saspl_026655.T1,Saspl_026657.T1,		185	2	Tg16g05340.t1,Tg16g05360.t1,		190	5	XP_011069562.1,XP_011069564.1,XP_011069636.1,XP_011069637.1,XP_011069638.1,
185	2	Sb06t1756,Sb06t1757,		185	2	evm.model.scaffold73.13,evm.model.scaffold73.14,		187	2	Saspl_008864.T1,Saspl_008865.T1,		186	6	Tg08g05370.t1,Tg08g05390.t1,Tg08g05400.t1,Tg08g05420.t1,Tg08g05430.t1,Tg08g05440.t1,		191	4	XP_011081071.1,XP_011081166.1,XP_011081167.1,XP_011081168.1,
186	2	Sb01t5178,Sb01t5179,		186	2	evm.model.scaffold3717.3,evm.model.scaffold3717.4,		188	4	Saspl_033715.T1,Saspl_033716.T1,Saspl_033717.T1,Saspl_033718.T1,		187	2	Tg01g00950.t1,Tg01g00960.t1,		192	2	XP_011072916.1,XP_011073053.1,
187	3	Sb07t0463,Sb07t0465,Sb07t0466,		187	3	evm.model.scaffold7301.1,evm.model.scaffold7301.2,evm.model.scaffold7301.4,		189	3	Saspl_051428.T1,Saspl_051429.T1,Saspl_051430.T1,		188	2	Tg15g08100.t1,Tg15g08130.t1,		193	5	XP_011090738.1,XP_011090740.1,XP_011090741.1,XP_011090743.1,XP_011090744.1,
188	2	Sb08t0884,Sb08t0885,		188	3	evm.model.scaffold10007.7,evm.model.scaffold10007.8,evm.model.scaffold10007.9,		190	4	Saspl_026615.T1,Saspl_026616.T1,Saspl_026617.T1,Saspl_026618.T1,		189	5	Tg04g03900.t1,Tg04g03910.t1,Tg04g03920.t1,Tg04g03930.t1,Tg04g03940.t1,		194	2	XP_011095074.1,XP_011095075.1,
189	3	Sb01t3771,Sb01t3773,Sb01t3774,		189	3	evm.model.scaffold4651.4,evm.model.scaffold4651.5,evm.model.scaffold4651.6,		191	4	Saspl_039532.T1,Saspl_039533.T1,Saspl_039534.T1,Saspl_039536.T1,		190	3	Tg05g03790.t1,Tg05g03800.t1,Tg05g03810.t1,		195	3	XP_011095520.1,XP_011095521.1,XP_011095523.1,
190	3	Sb08t0896,Sb08t0897,Sb08t0898,		190	3	evm.model.C222569.35,evm.model.C222569.36,evm.model.C222569.37,		192	6	Saspl_047944.T1,Saspl_047945.T1,Saspl_047947.T1,Saspl_047948.T1,Saspl_047949.T1,Saspl_047950.T1,		191	11	Tg15g09540.t1,Tg15g09560.t1,Tg15g09570.t1,Tg15g09580.t1,Tg15g09590.t1,Tg15g09600.t1,Tg15g09610.t1,Tg15g09620.t1,Tg15g09630.t1,Tg15g09640.t1,Tg15g09650.t1,		196	2	XP_011093123.1,XP_011093124.1,
191	2	Sb09t0934,Sb09t0935,		191	2	evm.model.scaffold5518.2,evm.model.scaffold5518.3,		193	4	Saspl_051600.T1,Saspl_051601.T1,Saspl_051602.T1,Saspl_051604.T1,		192	2	Tg10g03810.t1,Tg10g03820.t1,		197	12	XP_011091590.1,XP_011091591.1,XP_011091592.1,XP_011091594.1,XP_011091595.1,XP_011091596.1,XP_011091597.1,XP_011091598.1,XP_011091599.1,XP_011091601.1,XP_011091603.1,XP_011091746.1,
192	3	Sb01t0805,Sb01t0806,Sb01t0807,		192	2	evm.model.scaffold3484.8,evm.model.scaffold3484.9,		194	2	Saspl_005855.T1,Saspl_005856.T1,		193	9	Tg08g01360.t1,Tg08g01370.t1,Tg08g01400.t1,Tg08g01420.t1,Tg08g01430.t1,Tg08g01440.t1,Tg08g01450.t1,Tg08g01460.t1,Tg08g01470.t1,		198	2	XP_011076814.1,XP_011076815.1,
193	2	Sb07t0838,Sb07t0839,		193	2	evm.model.scaffold3791.5,evm.model.scaffold3791.6,		195	2	Saspl_036510.T1,Saspl_036512.T1,		195	4	Tg01g08640.t1,Tg01g08650.t1,Tg01g08660.t1,Tg01g08690.t1,		199	2	XP_011099130.1,XP_011099131.1,
194	2	Sb03t3059,Sb03t3060,		194	2	evm.model.scaffold5197.3,evm.model.scaffold5197.4,		196	2	Saspl_024617.T1,Saspl_024618.T1,		196	2	Tg10g11790.t1,Tg10g11800.t1,		200	2	XP_011076308.1,XP_011076508.1,
195	2	Sb02t1435,Sb02t1437,		195	2	evm.model.C220989.2,evm.model.C220989.3,		197	2	Saspl_006245.T1,Saspl_006246.T1,		197	4	Tg09g15390.t1,Tg09g15400.t1,Tg09g15410.t1,Tg09g15420.t1,		201	2	XP_011083598.1,XP_011083610.1,
196	2	Sb01t1328,Sb01t1329,		196	2	evm.model.scaffold1277.6.3,evm.model.scaffold1277.7,		198	3	Saspl_020074.T1,Saspl_020075.T1,Saspl_020076.T1,		198	9	Tg08g01750.t1,Tg08g01760.t1,Tg08g01770.t1,Tg08g01780.t1,Tg08g01790.t1,Tg08g01800.t1,Tg08g01820.t1,Tg08g01830.t1,Tg08g01840.t1,		202	2	XP_011093871.1,XP_011094016.1,
197	2	Sb06t2258,Sb06t2259,		197	2	evm.model.C222273.7,evm.model.C222273.9,		199	2	Saspl_027878.T1,Saspl_027879.T1,		199	4	TgUn003g00090.t1,TgUn003g00100.t1,TgUn003g00110.t1,TgUn003g00120.t1,		203	4	XP_011090635.1,XP_011090644.1,XP_011090658.1,XP_011090678.1,
198	4	Sb01t6619,Sb01t6620,Sb01t6621,Sb01t6622,		198	2	evm.model.scaffold2228.1,evm.model.scaffold2228.2,		200	2	Saspl_028527.T1,Saspl_028529.T1,		200	2	Tg18g08620.t1,Tg18g08630.t1,		204	2	XP_011078222.1,XP_011078224.1,
199	4	Sb07t0393,Sb07t0394,Sb07t0395,Sb07t0397,		199	2	evm.model.scaffold6444.4,evm.model.scaffold6444.6,		201	2	Saspl_019347.T1,Saspl_019348.T1,		201	11	Tg11g01800.t1,Tg11g01810.t1,Tg11g01820.t1,Tg11g01840.t1,Tg11g01850.t1,Tg11g01860.t1,Tg11g01870.t1,Tg11g01880.t1,Tg11g01890.t1,Tg11g01900.t1,Tg11g01930.t1,		205	5	XP_011084575.1,XP_011084577.1,XP_011084578.1,XP_011084579.1,XP_011084580.1,
200	2	Sb03t1692,Sb03t1693,		200	2	evm.model.scaffold730.18,evm.model.scaffold730.19,		202	5	Saspl_023064.T1,Saspl_023065.T1,Saspl_023066.T1,Saspl_023067.T1,Saspl_023068.T1,		202	4	Tg17g13810.t1,Tg17g13820.t1,Tg17g13830.t1,Tg17g13840.t1,		206	2	XP_011101787.1,XP_011101788.1,
201	2	Sb01t5338,Sb01t5339,		201	2	evm.model.C220613.6,evm.model.C220613.7,		203	6	Saspl_006549.T1,Saspl_006550.T1,Saspl_006551.T1,Saspl_006552.T1,Saspl_006554.T1,Saspl_006555.T1,		203	2	Tg12g02220.t1,Tg12g02230.t1,		207	4	XP_011087930.1,XP_011087931.1,XP_011088135.1,XP_011088136.1,
202	3	Sb02t3868,Sb02t3869,Sb02t3870,		202	2	evm.model.C222533.1,evm.model.C222533.2,		204	2	Saspl_030310.T1,Saspl_030312.T1,		204	2	Tg15g09900.t1,Tg15g09910.t1,		208	2	XP_011084819.1,XP_011084820.1,
203	3	Sb05t0337,Sb05t0339,Sb05t0340,		203	2	evm.model.scaffold298.38,evm.model.scaffold298.39,		205	4	Saspl_050759.T1,Saspl_050760.T1,Saspl_050761.T1,Saspl_050762.T1,		205	2	Tg04g05090.t1,Tg04g05120.t1,		209	2	XP_011080982.1,XP_011081149.1,
204	2	Sb04t1603,Sb04t1604,		204	2	evm.model.scaffold9573.2,evm.model.scaffold9573.3.1,		206	2	Saspl_036345.T1,Saspl_036346.T1,		206	2	Tg16g08630.t1,Tg16g08640.t1,		210	5	XP_011078287.1,XP_011078288.1,XP_011078290.1,XP_011078438.1,XP_011078439.1,
205	3	Sb09t0800,Sb09t0801,Sb09t0802,		205	2	evm.model.C214431.1,evm.model.C214431.2,		207	2	Saspl_025740.T1,Saspl_025741.T1,		207	28	Tg02g19050.t1,Tg02g19060.t1,Tg02g19070.t1,Tg02g19080.t1,Tg02g19100.t1,Tg02g19110.t1,Tg02g19120.t1,Tg02g19130.t1,Tg02g19140.t1,Tg02g19150.t1,Tg02g19160.t1,Tg02g19170.t1,Tg02g19180.t1,Tg02g19190.t1,Tg02g19200.t1,Tg02g19210.t1,Tg02g19220.t1,Tg02g19230.t1,Tg02g19240.t1,Tg02g19250.t1,Tg02g19260.t1,Tg02g19280.t1,Tg02g19290.t1,Tg02g19300.t1,Tg02g19310.t1,Tg02g19320.t1,Tg02g19330.t1,Tg02g19350.t1,		211	2	XP_011073484.1,XP_011073485.1,
206	4	Sb08t1068,Sb08t1070,Sb08t1071,Sb08t1072,		206	4	evm.model.C221283.1,evm.model.C221283.2,evm.model.C221283.3,evm.model.C221283.4,		208	10	Saspl_016194.T1,Saspl_016195.T1,Saspl_016196.T1,Saspl_016197.T1,Saspl_016198.T1,Saspl_016199.T1,Saspl_016200.T1,Saspl_016201.T1,Saspl_016202.T1,Saspl_016203.T1,		208	2	Tg05g13220.t1,Tg05g13230.t1,		212	2	XP_011102002.1,XP_011102004.1,
207	2	Sb03t2439,Sb03t2440,		207	2	evm.model.scaffold6813.12,evm.model.scaffold6813.13,		209	2	Saspl_038456.T1,Saspl_038457.T1,		209	5	Tg19g00870.t1,Tg19g00880.t1,Tg19g00890.t1,Tg19g00900.t1,Tg19g00910.t1,		213	2	XP_011093661.1,XP_011093662.1,
208	3	Sb04t1921,Sb04t1922,Sb04t1923,		208	5	evm.model.scaffold8569.4,evm.model.scaffold8569.5,evm.model.scaffold8569.6,evm.model.scaffold8569.7,evm.model.scaffold8569.8,		210	8	Saspl_025313.T1,Saspl_025314.T1,Saspl_025315.T1,Saspl_025316.T1,Saspl_025317.T1,Saspl_025318.T1,Saspl_025319.T1,Saspl_025320.T1,		210	6	Tg07g02110.t1,Tg07g02130.t1,Tg07g02150.t1,Tg07g02180.t1,Tg07g02190.t1,Tg07g02210.t1,		214	3	XP_011094910.1,XP_011094911.1,XP_011094913.1,
209	3	Sb01t6593,Sb01t6594,Sb01t6595,		209	3	evm.model.scaffold7833.2,evm.model.scaffold7833.3,evm.model.scaffold7833.4,		211	2	Saspl_038780.T1,Saspl_038781.T1,		211	2	Tg17g00270.t1,Tg17g00280.t1,		215	2	XP_011090959.1,XP_011090961.1,
210	2	Sb08t1686,Sb08t1687,		210	2	evm.model.scaffold539.6,evm.model.scaffold539.7,		212	5	Saspl_030511.T1,Saspl_030513.T1,Saspl_030515.T1,Saspl_030516.T1,Saspl_030517.T1,		212	2	Tg06g00110.t1,Tg06g00120.t1,		216	9	XP_011070271.1,XP_011070280.1,XP_011070292.1,XP_011070306.1,XP_011070318.1,XP_011070341.1,XP_011070365.1,XP_011081693.1,XP_011081805.1,
211	2	Sb06t1471,Sb06t1472,		211	2	evm.model.scaffold194.32,evm.model.scaffold194.33,		213	3	Saspl_048459.T1,Saspl_048461.T1,Saspl_048462.T1,		213	2	Tg17g14150.t1,Tg17g14170.t1,		217	2	XP_011088171.1,XP_011088173.1,
212	2	Sb01t3829,Sb01t3830,		212	3	evm.model.scaffold2314.15,evm.model.scaffold2314.16,evm.model.scaffold2314.17,		214	2	Saspl_010537.T1,Saspl_010538.T1,		214	7	Tg11g13720.t1,Tg11g13730.t1,Tg11g13740.t1,Tg11g13750.t1,Tg11g13760.t1,Tg11g13770.t1,Tg11g13780.t1,		218	2	XP_011081293.1,XP_011081401.1,
213	8	Sb08t1521,Sb08t1522,Sb08t1523,Sb08t1524,Sb08t1525,Sb08t1526,Sb08t1527,Sb08t1528,		213	3	evm.model.scaffold11980.16,evm.model.scaffold11980.17,evm.model.scaffold11980.19,		215	2	Saspl_041336.T1,Saspl_041337.T1,		215	8	Tg09g00670.t1,Tg09g00680.t1,Tg09g00700.t1,Tg09g00710.t1,Tg09g00730.t1,Tg09g00740.t1,Tg09g00750.t1,Tg09g00780.t1,		219	3	XP_011094756.1,XP_011094759.1,XP_011094760.1,
214	2	Sb04t0566,Sb04t0567,		214	2	evm.model.scaffold12763.19,evm.model.scaffold12763.20,		217	2	Saspl_000757.T1,Saspl_000759.T1,		216	4	Tg03g05700.t1,Tg03g05710.t1,Tg03g05720.t1,Tg03g05730.t1,		220	2	XP_011086004.1,XP_011086005.1,
215	2	Sb08t0775,Sb08t0776,		215	2	evm.model.scaffold6633.17,evm.model.scaffold6633.18,		219	2	Saspl_006357.T1,Saspl_006358.T1,		217	2	TgUn631g00060.t1,TgUn631g00070.t1,		221	4	XP_011078506.1,XP_011078516.1,XP_011078524.1,XP_011078534.1,
216	2	Sb02t3461,Sb02t3462,		216	2	evm.model.scaffold4677.2,evm.model.scaffold4677.4,		220	3	Saspl_013302.T1,Saspl_013303.T1,Saspl_013304.T1,		219	3	Tg02g11640.t1,Tg02g11650.t1,Tg02g11660.t1,		222	4	XP_011079073.1,XP_011079074.1,XP_011079076.1,XP_011079077.1,
217	2	Sb07t1592,Sb07t1593,		217	2	evm.model.scaffold239.7,evm.model.scaffold239.8,		221	2	Saspl_013282.T1,Saspl_013283.T1,		220	3	Tg13g12980.t1,Tg13g13000.t1,Tg13g13010.t1,		223	2	XP_011088224.1,XP_011088741.1,
218	2	Sb06t0885,Sb06t0886,		218	2	evm.model.C220359.8,evm.model.C220359.9,		222	2	Saspl_027760.T1,Saspl_027761.T1,		221	3	Tg17g09230.t1,Tg17g09240.t1,Tg17g09250.t1,		224	4	XP_011069896.1,XP_011069897.1,XP_011069899.1,XP_011070177.1,
219	4	Sb07t1627,Sb07t1629,Sb07t1630,Sb07t1631,		219	2	evm.model.scaffold2513.3,evm.model.scaffold2513.4,		223	3	Saspl_028490.T1,Saspl_028492.T1,Saspl_028493.T1,		222	2	Tg12g16170.t1,Tg12g16190.t1,		225	2	XP_011077123.1,XP_011078420.1,
220	2	Sb08t0908,Sb08t0909,		220	4	evm.model.scaffold3447.6,evm.model.scaffold3447.7,evm.model.scaffold3447.8,evm.model.scaffold3447.9,		224	2	Saspl_007254.T1,Saspl_007256.T1,		223	16	Tg10g02100.t1,Tg10g02110.t1,Tg10g02120.t1,Tg10g02130.t1,Tg10g02140.t1,Tg10g02150.t1,Tg10g02160.t1,Tg10g02170.t1,Tg10g02180.t1,Tg10g02200.t1,Tg10g02220.t1,Tg10g02230.t1,Tg10g02240.t1,Tg10g02250.t1,Tg10g02260.t1,Tg10g02270.t1,		226	2	XP_011087688.1,XP_011088116.1,
221	3	Sb06t3180,Sb06t3181,Sb06t3182,		221	4	evm.model.scaffold1349.3,evm.model.scaffold1349.4.1,evm.model.scaffold1349.6,evm.model.scaffold1349.7,		226	2	Saspl_003948.T1,Saspl_003949.T1,		224	2	Tg13g11230.t1,Tg13g11250.t1,		227	4	XP_011077535.1,XP_011077536.1,XP_011077655.1,XP_011077656.1,
222	2	Sb05t0925,Sb05t0926,		222	4	evm.model.scaffold12731.10,evm.model.scaffold12731.7,evm.model.scaffold12731.8,evm.model.scaffold12731.9,		227	3	Saspl_025615.T1,Saspl_025616.T1,Saspl_025617.T1,		225	2	Tg11g12830.t1,Tg11g12840.t1,		228	5	XP_011069672.1,XP_011069673.1,XP_011069674.1,XP_011069681.1,XP_011069682.1,
223	3	Sb07t0380,Sb07t0381,Sb07t0382,		223	2	evm.model.C221867.3,evm.model.C221867.5,		228	11	Saspl_032904.T1,Saspl_032905.T1,Saspl_032906.T1,Saspl_032907.T1,Saspl_032908.T1,Saspl_032909.T1,Saspl_032910.T1,Saspl_032911.T1,Saspl_032912.T1,Saspl_032913.T1,Saspl_032914.T1,		226	5	Tg16g08390.t1,Tg16g08400.t1,Tg16g08420.t1,Tg16g08430.t1,Tg16g08440.t1,		229	2	XP_011073729.1,XP_011073730.1,
224	4	Sb06t1966,Sb06t1967,Sb06t1968,Sb06t1969,		224	2	evm.model.scaffold746.3,evm.model.scaffold746.4,		229	9	Saspl_051664.T1,Saspl_051665.T1,Saspl_051666.T1,Saspl_051667.T1,Saspl_051668.T1,Saspl_051669.T1,Saspl_051670.T1,Saspl_051671.T1,Saspl_051672.T1,		227	3	Tg14g15740.t1,Tg14g15750.t1,Tg14g15760.t1,		230	3	XP_011075357.1,XP_011075358.1,XP_011075611.1,
225	3	Sb01t1873,Sb01t1875,Sb01t1877,		225	2	evm.model.scaffold2744.4,evm.model.scaffold2744.5,		230	4	Saspl_047591.T1,Saspl_047592.T1,Saspl_047593.T1,Saspl_047594.T1,		228	2	Tg03g06900.t1,Tg03g06910.t1,		231	2	XP_011092596.1,XP_011092597.1,
226	2	Sb07t0370,Sb07t0372,		226	2	evm.model.scaffold3096.1,evm.model.scaffold3096.2,		231	2	Saspl_010962.T1,Saspl_010963.T1,		229	3	Tg09g10230.t1,Tg09g10240.t1,Tg09g10250.t1,		232	4	XP_011099228.1,XP_011099229.1,XP_011099230.1,XP_011099232.1,
227	2	Sb01t6415,Sb01t6416,		227	2	evm.model.scaffold7664.3,evm.model.scaffold7664.5,		232	18	Saspl_003174.T1,Saspl_003175.T1,Saspl_003176.T1,Saspl_003177.T1,Saspl_003178.T1,Saspl_003179.T1,Saspl_003180.T1,Saspl_003181.T1,Saspl_003182.T1,Saspl_003183.T1,Saspl_003184.T1,Saspl_003185.T1,Saspl_003186.T1,Saspl_003187.T1,Saspl_003188.T1,Saspl_003189.T1,Saspl_003190.T1,Saspl_003191.T1,		230	4	Tg08g16890.t1,Tg08g16900.t1,Tg08g16910.t1,Tg08g16920.t1,		233	4	XP_011082052.1,XP_011082053.1,XP_011082054.1,XP_011082055.1,
228	2	Sb07t1410,Sb07t1411,		228	2	evm.model.scaffold7253.2,evm.model.scaffold7253.3,		233	2	Saspl_005199.T1,Saspl_005200.T1,		231	7	Tg11g01080.t1,Tg11g01100.t1,Tg11g01110.t1,Tg11g01120.t1,Tg11g01130.t1,Tg11g01140.t1,Tg11g01160.t1,		234	2	XP_011095611.1,XP_011095612.1,
229	4	Sb05t0617,Sb05t0618,Sb05t0619,Sb05t0620,		229	2	evm.model.C221559.7,evm.model.C221559.9,		234	4	Saspl_034950.T1,Saspl_034951.T1,Saspl_034952.T1,Saspl_034953.T1,		232	2	Tg03g10760.t1,Tg03g10770.t1,		235	2	XP_011098864.1,XP_011099000.1,
230	3	Sb09t0635,Sb09t0636,Sb09t0637,		230	3	evm.model.scaffold12042.1,evm.model.scaffold12042.3.1,evm.model.scaffold12042.4,		235	3	Saspl_017200.T1,Saspl_017201.T1,Saspl_017202.T1,		233	2	TgUn426g00040.t1,TgUn426g00050.t1,		236	2	XP_011080442.1,XP_011080443.1,
231	5	Sb06t0441,Sb06t0442,Sb06t0444,Sb06t0445,Sb06t0446,		231	2	evm.model.scaffold6323.4,evm.model.scaffold6323.5,		236	2	Saspl_034426.T1,Saspl_034428.T1,		234	9	Tg01g02380.t1,Tg01g02400.t1,Tg01g02410.t1,Tg01g02420.t1,Tg01g02430.t1,Tg01g02440.t1,Tg01g02450.t1,Tg01g02460.t1,Tg01g02470.t1,		237	2	XP_011090949.1,XP_011090972.1,
232	2	Sb01t3014,Sb01t3015,		232	2	evm.model.scaffold596.2,evm.model.scaffold596.3,		237	7	Saspl_034587.T1,Saspl_034588.T1,Saspl_034589.T1,Saspl_034590.T1,Saspl_034591.T1,Saspl_034592.T1,Saspl_034593.T1,		236	2	Tg06g02570.t1,Tg06g02580.t1,		238	3	XP_011084416.1,XP_011084731.1,XP_011084732.1,
233	2	Sb01t1622,Sb01t1624,		233	2	evm.model.scaffold4460.10,evm.model.scaffold4460.11,		238	2	Saspl_022412.T1,Saspl_022413.T1,		238	3	Tg19g02070.t1,Tg19g02090.t1,Tg19g02110.t1,		239	2	XP_011101164.1,XP_011101165.1,
234	3	Sb01t3981,Sb01t3982,Sb01t3983,		234	2	evm.model.scaffold11692.2,evm.model.scaffold11692.3.2,		239	2	Saspl_034764.T1,Saspl_034765.T1,		239	2	Tg01g08710.t1,Tg01g08720.t1,		240	4	XP_011070449.1,XP_011070450.1,XP_011070451.1,XP_011070452.1,
235	2	Sb05t1123,Sb05t1124,		235	2	evm.model.scaffold2410.1,evm.model.scaffold2410.2,		240	2	Saspl_008476.T1,Saspl_008477.T1,		240	2	Tg13g05170.t1,Tg13g05180.t1,		241	2	XP_011079906.1,XP_011079979.1,
236	4	Sb01t4144,Sb01t4145,Sb01t4146,Sb01t4147,		236	2	evm.model.scaffold5274.10,evm.model.scaffold5274.11,		241	2	Saspl_039852.T1,Saspl_039853.T1,		241	11	Tg08g15090.t1,Tg08g15100.t1,Tg08g15110.t1,Tg08g15120.t1,Tg08g15150.t1,Tg08g15160.t1,Tg08g15180.t1,Tg08g15190.t1,Tg08g15200.t1,Tg08g15210.t1,Tg08g15220.t1,		242	3	XP_011093435.1,XP_011093436.1,XP_011093437.1,
237	2	Sb01t6041,Sb01t6043,		237	3	evm.model.scaffold1546.3,evm.model.scaffold1546.4,evm.model.scaffold1546.5,		242	2	Saspl_022950.T1,Saspl_022951.T1,		242	2	Tg08g14560.t1,Tg08g14570.t1,		243	2	XP_011087827.1,XP_011088130.1,
238	2	Sb02t2752,Sb02t2754,		238	2	evm.model.scaffold809.1,evm.model.scaffold809.2,		243	3	Saspl_031059.T1,Saspl_031060.T1,Saspl_031061.T1,		243	2	Tg15g07910.t1,Tg15g07920.t1,		244	6	XP_011071879.1,XP_011072135.1,XP_011072136.1,XP_011072137.1,XP_011072138.1,XP_011072139.1,
239	2	Sb05t0465,Sb05t0466,		239	4	evm.model.scaffold12389.18,evm.model.scaffold12389.19,evm.model.scaffold12389.20,evm.model.scaffold12389.22,		244	7	Saspl_026511.T1,Saspl_026512.T1,Saspl_026513.T1,Saspl_026514.T1,Saspl_026515.T1,Saspl_026517.T1,Saspl_026518.T1,		244	6	Tg07g01930.t1,Tg07g01950.t1,Tg07g01960.t1,Tg07g01970.t1,Tg07g01980.t1,Tg07g02000.t1,		245	3	XP_011090497.1,XP_011094545.1,XP_011094553.1,
240	2	Sb01t0442,Sb01t0443,		240	2	evm.model.C222421.23,evm.model.C222421.24,		245	2	Saspl_048335.T1,Saspl_048336.T1,		245	3	TgUn432g00010.t1,TgUn432g00020.t1,TgUn432g00030.t1,		246	2	XP_011088566.1,XP_011088771.1,
241	3	Sb01t3755,Sb01t3757,Sb01t3758,		241	2	evm.model.scaffold1139.14,evm.model.scaffold1139.15,		246	3	Saspl_007252.T1,Saspl_007253.T1,Saspl_007255.T1,		247	3	Tg09g07640.t1,Tg09g07650.t1,Tg09g07660.t1,		247	2	XP_011091430.1,XP_011091697.1,
242	2	Sb01t4887,Sb01t4888,		242	3	evm.model.scaffold3460.1.2,evm.model.scaffold3460.2,evm.model.scaffold3460.3,		247	2	Saspl_046479.T1,Saspl_046481.T1,		248	7	Tg07g12940.t1,Tg07g12950.t1,Tg07g12960.t1,Tg07g12970.t1,Tg07g12980.t1,Tg07g12990.t1,Tg07g13000.t1,		248	3	XP_011074239.1,XP_011074240.1,XP_011074241.1,
243	2	Sb07t1586,Sb07t1588,		243	3	evm.model.scaffold655.1,evm.model.scaffold655.2,evm.model.scaffold655.4,		248	2	Saspl_002247.T1,Saspl_002248.T1,		249	5	Tg10g16020.t1,Tg10g16030.t1,Tg10g16040.t1,Tg10g16050.t1,Tg10g16070.t1,		249	2	XP_011099778.1,XP_011099781.1,
244	2	Sb02t0850,Sb02t0851,		244	3	evm.model.scaffold10202.1,evm.model.scaffold10202.2,evm.model.scaffold10202.3,		249	8	Saspl_011646.T1,Saspl_011647.T1,Saspl_011648.T1,Saspl_011649.T1,Saspl_011650.T1,Saspl_011651.T1,Saspl_011652.T1,Saspl_011653.T1,		250	4	Tg04g12160.t1,Tg04g12170.t1,Tg04g12180.t1,Tg04g12190.t1,		250	3	XP_011076469.1,XP_011076471.1,XP_011076473.1,
245	4	Sb05t0812,Sb05t0813,Sb05t0814,Sb05t0815,		245	2	evm.model.scaffold5029.6_evm.model.scaffold5029.7,evm.model.scaffold5029.9,		250	4	Saspl_044500.T1,Saspl_044501.T1,Saspl_044502.T1,Saspl_044504.T1,		251	3	Tg10g14720.t1,Tg10g14730.t1,Tg10g14740.t1,		251	4	XP_011080362.1,XP_011080433.1,XP_011080434.1,XP_011080435.1,
246	2	Sb04t0968,Sb04t0969,		246	2	evm.model.scaffold2120.12,evm.model.scaffold2120.13,		251	2	Saspl_016604.T1,Saspl_016605.T1,		252	7	Tg07g14850.t1,Tg07g14860.t1,Tg07g14870.t1,Tg07g14880.t1,Tg07g14890.t1,Tg07g14900.t1,Tg07g14910.t1,		252	4	XP_011091724.1,XP_011091725.1,XP_011091726.1,XP_011091727.1,
248	2	Sb02t4064,Sb02t4065,		247	2	evm.model.C222317.6,evm.model.C222317.8,		252	3	Saspl_003368.T1,Saspl_003369.T1,Saspl_003370.T1,		253	3	Tg13g06020.t1,Tg13g06030.t1,Tg13g06040.t1,		253	5	XP_011079696.1,XP_011079697.1,XP_011079698.1,XP_011079699.1,XP_011079702.1,
249	2	Sb01t7255,Sb01t7256,		248	2	evm.model.C218991.7,evm.model.C218991.8,		253	2	Saspl_031894.T1,Saspl_031895.T1,		254	2	Tg07g03690.t1,Tg07g03700.t1,		254	2	XP_011088574.1,XP_011088575.1,
250	2	Sb03t0808,Sb03t0810,		249	2	evm.model.scaffold10697.2,evm.model.scaffold10697.3,		254	2	Saspl_012307.T1,Saspl_012308.T1,		255	12	Tg12g10570.t1,Tg12g10580.t1,Tg12g10600.t1,Tg12g10610.t1,Tg12g10620.t1,Tg12g10630.t1,Tg12g10640.t1,Tg12g10660.t1,Tg12g10670.t1,Tg12g10680.t1,Tg12g10690.t1,Tg12g10700.t1,		255	2	XP_011100227.1,XP_011100228.1,
251	2	Sb02t1614,Sb02t1615,		250	2	evm.model.scaffold10774.7,evm.model.scaffold10774.8,		255	4	Saspl_036729.T1,Saspl_036730.T1,Saspl_036731.T1,Saspl_036732.T1,		256	2	Tg06g14550.t1,Tg06g14570.t1,		256	4	XP_011086390.1,XP_011087067.1,XP_011087070.1,XP_011087071.1,
252	2	Sb03t0672,Sb03t0673,		251	4	evm.model.C222265.13,evm.model.C222265.14,evm.model.C222265.15,evm.model.C222265.16,		256	2	Saspl_017162.T1,Saspl_017163.T1,		257	2	Tg18g15410.t1,Tg18g15420.t1,		257	3	XP_011100910.1,XP_011100911.1,XP_011100968.1,
253	2	Sb01t2525,Sb01t2526,		252	2	evm.model.scaffold1888.11,evm.model.scaffold1888.9,		257	2	Saspl_029221.T1,Saspl_029222.T1,		258	2	TgUn588g00030.t1,TgUn588g00040.t1,		258	5	XP_011091821.1,XP_011091833.1,XP_011094700.1,XP_011094713.1,XP_011094727.1,
254	5	Sb01t3834,Sb01t3835,Sb01t3836,Sb01t3837,Sb01t3839,		253	2	evm.model.scaffold6512.15,evm.model.scaffold6512.17,		258	2	Saspl_014423.T1,Saspl_014425.T1,		259	2	Tg09g00890.t1,Tg09g00900.t1,		259	2	XP_011086117.1,XP_011086124.1,
255	4	Sb03t3134,Sb03t3135,Sb03t3136,Sb03t3137,		254	2	evm.model.scaffold12765.6,evm.model.scaffold12765.7,		259	5	Saspl_023251.T1,Saspl_023252.T1,Saspl_023253.T1,Saspl_023254.T1,Saspl_023255.T1,		260	2	Tg03g09940.t1,Tg03g09960.t1,		260	3	XP_011088358.1,XP_011088360.1,XP_011088761.1,
256	2	Sb06t0873,Sb06t0874,		255	3	evm.model.scaffold8748.22,evm.model.scaffold8748.23,evm.model.scaffold8748.24,		260	2	Saspl_053707.T1,Saspl_053708.T1,		261	5	Tg11g10020.t1,Tg11g10030.t1,Tg11g10040.t1,Tg11g10050.t1,Tg11g10060.t1,		261	2	XP_011087968.1,XP_011087969.1,
257	2	Sb0t0040,Sb0t0175,		256	2	evm.model.scaffold5263.1,evm.model.scaffold5263.2,		261	3	Saspl_048320.T1,Saspl_048322.T1,Saspl_048324.T1,		262	3	Tg06g10710.t1,Tg06g10720.t1,Tg06g10730.t1,		262	2	XP_011074576.1,XP_011074577.1,
258	2	Sb07t0111,Sb07t0112,		257	2	evm.model.scaffold4980.19,evm.model.scaffold4980.20,		262	2	Saspl_047875.T1,Saspl_047877.T1,		263	7	Tg10g13050.t1,Tg10g13060.t1,Tg10g13070.t1,Tg10g13080.t1,Tg10g13090.t1,Tg10g13100.t1,Tg10g13110.t1,		263	2	XP_011087747.1,XP_011087748.1,
259	3	Sb05t1291,Sb05t1293,Sb05t1295,		258	2	evm.model.C222149.8,evm.model.C222149.9,		263	12	Saspl_027571.T1,Saspl_027572.T1,Saspl_027573.T1,Saspl_027574.T1,Saspl_027575.T1,Saspl_027576.T1,Saspl_027577.T1,Saspl_027578.T1,Saspl_027579.T1,Saspl_027580.T1,Saspl_027581.T1,Saspl_027582.T1,		264	2	Tg18g13090.t1,Tg18g13100.t1,		264	2	XP_011101221.1,XP_011101223.1,
260	2	Sb04t0504,Sb04t0505,		259	2	evm.model.scaffold935.3,evm.model.scaffold935.4,		264	3	Saspl_006011.T1,Saspl_006013.T1,Saspl_006015.T1,		265	5	Tg01g19760.t1,Tg01g19770.t1,Tg01g19780.t1,Tg01g19790.t1,Tg01g19800.t1,		265	2	XP_011099559.1,XP_011099560.1,
261	2	Sb02t2300,Sb02t2301,		260	3	evm.model.scaffold11861.5,evm.model.scaffold11861.7,evm.model.scaffold11861.9,		265	2	Saspl_006260.T1,Saspl_006261.T1,		266	3	Tg05g16280.t1,Tg05g16290.t1,Tg05g16300.t1,		266	2	XP_011088131.1,XP_011088132.1,
262	5	Sb01t0662,Sb01t0663,Sb01t0664,Sb01t0665,Sb01t0666,		261	2	evm.model.scaffold3515.13,evm.model.scaffold3515.14,		266	2	Saspl_042463.T1,Saspl_042464.T1,		267	2	Tg07g01830.t1,Tg07g01840.t1,		267	4	XP_011069763.1,XP_011069764.1,XP_011069766.1,XP_011070140.1,
263	2	Sb02t1918,Sb02t1920,		262	3	evm.model.C209293.1,evm.model.C209293.2.1,evm.model.C209293.3,		267	2	Saspl_001446.T1,Saspl_001447.T1,		268	2	Tg14g13860.t1,Tg14g13880.t1,		268	2	XP_011085796.1,XP_011085865.1,
264	2	Sb01t4665,Sb01t4667,		263	2	evm.model.scaffold3726.1,evm.model.scaffold3726.2,		269	2	Saspl_001004.T1,Saspl_001006.T1,		269	2	Tg18g14450.t1,Tg18g14460.t1,		269	2	XP_011095605.1,XP_011095818.1,
265	2	Sb06t2071,Sb06t2072,		264	2	evm.model.scaffold2322.3,evm.model.scaffold2322.4,		270	3	Saspl_019624.T1,Saspl_019625.T1,Saspl_019627.T1,		271	2	Tg17g03910.t1,Tg17g03920.t1,		270	3	XP_011071886.1,XP_011072159.1,XP_011072160.1,
266	3	Sb06t3059,Sb06t3060,Sb06t3062,		265	2	evm.model.scaffold536.13,evm.model.scaffold536.14,		271	2	Saspl_031668.T1,Saspl_031669.T1,		272	5	Tg05g16780.t1,Tg05g16790.t1,Tg05g16800.t1,Tg05g16810.t1,Tg05g16820.t1,		271	2	XP_011072212.1,XP_011072213.1,
267	2	Sb08t1095,Sb08t1096,		266	2	evm.model.scaffold8520.13,evm.model.scaffold8520.15,		272	2	Saspl_052965.T1,Saspl_052966.T1,		273	3	Tg09g09810.t1,Tg09g09820.t1,Tg09g09830.t1,		272	2	XP_011099029.1,XP_011099030.1,
268	2	Sb02t2893,Sb02t2894,		267	3	evm.model.scaffold4203.19,evm.model.scaffold4203.20,evm.model.scaffold4203.21,		273	3	Saspl_052937.T1,Saspl_052938.T1,Saspl_052939.T1,		274	2	Tg12g17050.t1,Tg12g17060.t1,		273	2	XP_011084500.1,XP_011084503.1,
269	4	Sb01t2171,Sb01t2172,Sb01t2173,Sb01t2175,		268	4	evm.model.scaffold5016.10,evm.model.scaffold5016.11,evm.model.scaffold5016.12,evm.model.scaffold5016.13,		274	3	Saspl_032305.T1,Saspl_032306.T1,Saspl_032307.T1,		275	7	Tg13g11370.t1,Tg13g11380.t1,Tg13g11390.t1,Tg13g11400.t1,Tg13g11410.t1,Tg13g11420.t1,Tg13g11430.t1,		274	4	XP_011096736.1,XP_011096750.1,XP_011099091.1,XP_011099101.1,
271	2	Sb03t1110,Sb03t1111,		269	3	evm.model.scaffold394.21,evm.model.scaffold394.22,evm.model.scaffold394.23,		276	2	Saspl_048735.T1,Saspl_048736.T1,		276	4	Tg18g14630.t1,Tg18g14640.t1,Tg18g14650.t1,Tg18g14660.t1,		275	2	XP_011080548.1,XP_011080805.1,
272	3	Sb04t2027,Sb04t2028,Sb04t2029,		270	2	evm.model.scaffold4002.8,evm.model.scaffold4002.9,		277	2	Saspl_009141.T1,Saspl_009142.T1,		277	6	TgUn267g00040.t1,TgUn267g00050.t1,TgUn267g00060.t1,TgUn267g00080.t1,TgUn267g00090.t1,TgUn267g00100.t1,		276	3	XP_011097323.1,XP_011097335.1,XP_011097347.1,
274	2	Sb09t0899,Sb09t0900,		271	2	evm.model.C214913.1,evm.model.C214913.2,		278	2	Saspl_028779.T1,Saspl_028780.T1,		278	4	Tg12g12870.t1,Tg12g12880.t1,Tg12g12890.t1,Tg12g12900.t1,		277	3	XP_011084978.1,XP_011084983.1,XP_011084985.1,
275	5	Sb04t1149,Sb04t1150,Sb04t1151,Sb04t1152,Sb04t1153,		272	5	evm.model.scaffold12625.23,evm.model.scaffold12625.24,evm.model.scaffold12625.26,evm.model.scaffold12625.27,evm.model.scaffold12625.28,		279	2	Saspl_051735.T1,Saspl_051736.T1,		279	11	Tg04g14110.t1,Tg04g14120.t1,Tg04g14140.t1,Tg04g14150.t1,Tg04g14160.t1,Tg04g14170.t1,Tg04g14180.t1,Tg04g14190.t1,Tg04g14200.t1,Tg04g14210.t1,Tg04g14220.t1,		278	3	XP_011099297.1,XP_011099298.1,XP_011099299.1,
276	2	Sb03t1067,Sb03t1068,		273	2	evm.model.scaffold7823.20,evm.model.scaffold7823.21,		280	9	Saspl_035423.T1,Saspl_035424.T1,Saspl_035425.T1,Saspl_035426.T1,Saspl_035427.T1,Saspl_035428.T1,Saspl_035429.T1,Saspl_035430.T1,Saspl_035431.T1,		280	2	TgUn094g00050.t1,TgUn094g00070.t1,		280	3	XP_011092508.1,XP_011092708.1,XP_011092709.1,
277	2	Sb03t2814,Sb03t2815,		274	2	evm.model.scaffold9834.1,evm.model.scaffold9834.2,		281	3	Saspl_032827.T1,Saspl_032828.T1,Saspl_032829.T1,		281	2	Tg18g04760.t1,Tg18g04780.t1,		281	2	XP_011080460.1,XP_011080464.1,
278	2	Sb01t2351,Sb01t2352,		275	2	evm.model.scaffold9070.8,evm.model.scaffold9070.9,		282	3	Saspl_018985.T1,Saspl_018986.T1,Saspl_018987.T1,		283	3	Tg03g03210.t1,Tg03g03230.t1,Tg03g03240.t1,		282	2	XP_011075824.1,XP_011075825.1,
279	3	Sb01t0196,Sb01t0197,Sb01t0198,		276	2	evm.model.scaffold5233.4,evm.model.scaffold5233.5,		283	2	Saspl_031651.T1,Saspl_031652.T1,		285	2	Tg01g03650.t1,Tg01g03660.t1,		283	2	XP_011070769.1,XP_011070771.1,
280	5	Sb04t0759,Sb04t0761,Sb04t0763,Sb04t0764,Sb04t0765,		277	2	evm.model.scaffold5776.2,evm.model.scaffold5776.4,		284	2	Saspl_023948.T1,Saspl_023950.T1,		286	2	Tg16g06360.t1,Tg16g06370.t1,		284	3	XP_011093737.1,XP_011094005.1,XP_011094006.1,
281	3	Sb08t1117,Sb08t1119,Sb08t1120,		278	2	evm.model.scaffold7531.1,evm.model.scaffold7531.2,		285	3	Saspl_007456.T1,Saspl_007457.T1,Saspl_007458.T1,		287	5	Tg18g09160.t1,Tg18g09180.t1,Tg18g09190.t1,Tg18g09200.t1,Tg18g09210.t1,		285	2	XP_011101807.1,XP_011101808.1,
282	2	Sb03t3999,Sb03t4000,		279	2	evm.model.scaffold3414.11,evm.model.scaffold3414.8,		286	4	Saspl_032872.T1,Saspl_032873.T1,Saspl_032874.T1,Saspl_032875.T1,		288	2	Tg08g05710.t1,Tg08g05730.t1,		286	3	XP_011095279.1,XP_011095777.1,XP_011095779.1,
283	2	Sb04t2216,Sb04t2217,		280	2	evm.model.scaffold1888.2,evm.model.scaffold1888.3,		287	6	Saspl_015774.T1,Saspl_015775.T1,Saspl_015776.T1,Saspl_015777.T1,Saspl_015778.T1,Saspl_015779.T1,		289	3	Tg13g14730.t1,Tg13g14740.t1,Tg13g14760.t1,		288	2	XP_011073628.1,XP_011073629.1,
284	3	Sb01t0436,Sb01t0438,Sb01t0440,		281	2	evm.model.scaffold6844.4,evm.model.scaffold6844.5,		288	2	Saspl_009759.T1,Saspl_009760.T1,		290	5	Tg08g07710.t1,Tg08g07720.t1,Tg08g07740.t1,Tg08g07750.t1,Tg08g07760.t1,		289	2	XP_011094617.1,XP_011094629.1,
285	4	Sb02t2704,Sb02t2705,Sb02t2706,Sb02t2707,		282	2	evm.model.scaffold5794.1,evm.model.scaffold5794.2,		289	2	Saspl_028073.T1,Saspl_028074.T1,		291	7	Tg04g14360.t1,Tg04g14370.t1,Tg04g14380.t1,Tg04g14390.t1,Tg04g14400.t1,Tg04g14410.t1,Tg04g14420.t1,		290	2	XP_011101404.1,XP_011101452.1,
286	2	Sb01t4066,Sb01t4068,		283	3	evm.model.scaffold4803.2,evm.model.scaffold4803.3,evm.model.scaffold4803.4,		290	4	Saspl_042040.T1,Saspl_042042.T1,Saspl_042043.T1,Saspl_042044.T1,		292	3	Tg18g06340.t1,Tg18g06370.t1,Tg18g06380.t1,		291	3	XP_011088200.1,XP_011088737.1,XP_011088738.1,
287	3	Sb02t2009,Sb02t2010,Sb02t2011,		284	2	evm.model.C220281.5,evm.model.C220281.6,		291	3	Saspl_049898.T1,Saspl_049899.T1,Saspl_049900.T1,		294	3	Tg03g16010.t1,Tg03g16020.t1,Tg03g16030.t1,		292	3	XP_011089500.1,XP_011089501.1,XP_011089502.1,
288	2	Sb03t3647,Sb03t3648,		285	2	evm.model.scaffold7064.7,evm.model.scaffold7064.8,		292	20	Saspl_006275.T1,Saspl_006276.T1,Saspl_006277.T1,Saspl_006278.T1,Saspl_006279.T1,Saspl_006280.T1,Saspl_006281.T1,Saspl_006282.T1,Saspl_006283.T1,Saspl_006284.T1,Saspl_006285.T1,Saspl_006286.T1,Saspl_006287.T1,Saspl_006289.T1,Saspl_006290.T1,Saspl_006291.T1,Saspl_006292.T1,Saspl_006293.T1,Saspl_006294.T1,Saspl_006295.T1,		295	3	Tg15g09870.t1,Tg15g09880.t1,Tg15g09890.t1,		293	2	XP_011090643.1,XP_011090651.1,
289	4	Sb09t0506,Sb09t0507,Sb09t0509,Sb09t0510,		286	2	evm.model.scaffold12291.3,evm.model.scaffold12291.4,		293	4	Saspl_052658.T1,Saspl_052659.T1,Saspl_052660.T1,Saspl_052661.T1,		296	3	Tg15g13710.t1,Tg15g13720.t1,Tg15g13740.t1,		294	2	XP_011090046.1,XP_011090065.1,
290	2	Sb01t3041,Sb01t3042,		287	2	evm.model.scaffold2268.20,evm.model.scaffold2268.21,		294	2	Saspl_043876.T1,Saspl_043877.T1,		297	2	Tg12g07600.t1,Tg12g07640.t1,		295	2	XP_011098494.1,XP_011098497.1,
291	2	Sb06t2574,Sb06t2575,		288	2	evm.model.scaffold538.23,evm.model.scaffold538.24,		295	2	Saspl_046812.T1,Saspl_046813.T1,		298	3	Tg10g10270.t1,Tg10g10280.t1,Tg10g10290.t1,		296	3	XP_011070992.1,XP_011070994.1,XP_011071277.1,
292	2	Sb06t1684,Sb06t1685,		289	2	evm.model.scaffold1542.2.1,evm.model.scaffold1542.3,		296	2	Saspl_041539.T1,Saspl_041540.T1,		299	4	Tg09g02370.t1,Tg09g02380.t1,Tg09g02390.t1,Tg09g02400.t1,		297	3	XP_011092009.1,XP_011092010.1,XP_011092012.1,
293	2	Sb01t6841,Sb01t6842,		290	2	evm.model.C219649.1,evm.model.C219649.2,		297	2	Saspl_040803.T1,Saspl_040805.T1,		301	2	Tg16g10300.t1,Tg16g10320.t1,		298	3	XP_011086149.1,XP_011086150.1,XP_011087025.1,
294	2	Sb05t1095,Sb05t1096,		292	2	evm.model.scaffold10592.8,evm.model.scaffold10592.9,		298	3	Saspl_040546.T1,Saspl_040547.T1,Saspl_040548.T1,		303	5	Tg04g01590.t1,Tg04g01600.t1,Tg04g01610.t1,Tg04g01620.t1,Tg04g01630.t1,		299	2	XP_011097810.1,XP_011097811.1,
295	2	Sb04t1687,Sb04t1688,		293	2	evm.model.scaffold4425.3,evm.model.scaffold4425.5,		299	2	Saspl_042813.T1,Saspl_042814.T1,		304	4	Tg09g09840.t1,Tg09g09850.t1,Tg09g09860.t1,Tg09g09870.t1,		300	2	XP_011076553.1,XP_011076811.1,
296	2	Sb02t1929,Sb02t1931,		294	2	evm.model.scaffold3275.7,evm.model.scaffold3275.9,		300	2	Saspl_025800.T1,Saspl_025801.T1,		305	4	Tg02g01780.t1,Tg02g01790.t1,Tg02g01810.t1,Tg02g01820.t1,		301	3	XP_011079635.1,XP_011079636.1,XP_011079637.1,
297	2	Sb09t1227,Sb09t1229,		295	2	evm.model.scaffold530.2,evm.model.scaffold530.3,		301	2	Saspl_009357.T1,Saspl_009358.T1,		306	3	Tg13g13680.t1,Tg13g13690.t1,Tg13g13700.t1,		302	4	XP_011069659.1,XP_011069660.1,XP_011069661.1,XP_011069662.1,
298	2	Sb09t0476,Sb09t0478,		296	2	evm.model.scaffold61.3,evm.model.scaffold61.5,		302	2	Saspl_030842.T1,Saspl_030843.T1,		308	4	TgUn001g00040.t1,TgUn001g00050.t1,TgUn001g00060.t1,TgUn001g00070.t1,		303	3	XP_011074587.1,XP_011074588.1,XP_011074589.1,
299	3	Sb01t6140,Sb01t6141,Sb01t6142,		297	2	evm.model.scaffold12054.1.1,evm.model.scaffold12054.2,		303	2	Saspl_004636.T1,Saspl_004637.T1,		309	4	Tg02g17950.t1,Tg02g17960.t1,Tg02g17970.t1,Tg02g17980.t1,		304	2	XP_011083041.1,XP_011083315.1,
300	2	Sb01t1862,Sb01t1864,		298	2	evm.model.scaffold6726.7,evm.model.scaffold6726.8,		304	3	Saspl_027810.T1,Saspl_027811.T1,Saspl_027812.T1,		310	3	Tg04g07610.t1,Tg04g07620.t1,Tg04g07630.t1,		305	3	XP_011101517.1,XP_011101518.1,XP_011101519.1,
301	2	Sb01t3911,Sb01t3913,		300	2	evm.model.scaffold4654.6,evm.model.scaffold4654.7,		305	5	Saspl_046504.T1,Saspl_046505.T1,Saspl_046506.T1,Saspl_046507.T1,Saspl_046508.T1,		311	2	Tg17g07320.t1,Tg17g07330.t1,		306	3	XP_011073870.1,XP_011073871.1,XP_011073872.1,
302	2	Sb02t3768,Sb02t3769,		301	2	evm.model.scaffold1636.3,evm.model.scaffold1636.4,		306	2	Saspl_023825.T1,Saspl_023826.T1,		312	5	Tg02g11550.t1,Tg02g11570.t1,Tg02g11580.t1,Tg02g11590.t1,Tg02g11600.t1,		308	2	XP_011096193.1,XP_011096225.1,
303	2	Sb0t0078,Sb0t0200,		302	2	evm.model.C220319.3,evm.model.C220319.4,		308	2	Saspl_001620.T1,Saspl_001621.T1,		313	4	TgUn634g00010.t1,TgUn634g00020.t1,TgUn634g00030.t1,TgUn634g00040.t1,		309	3	XP_011081237.1,XP_011081390.1,XP_011081391.1,
304	2	Sb08t0941,Sb08t0942,		303	2	evm.model.scaffold12558.1,evm.model.scaffold12558.2,		309	2	Saspl_002626.T1,Saspl_002627.T1,		314	3	TgUn016g00050.t1,TgUn016g00060.t1,TgUn016g00070.t1,		310	2	XP_011078851.1,XP_011078852.1,
305	3	Sb04t0196,Sb04t0197,Sb04t0198,		304	2	evm.model.scaffold1296.4,evm.model.scaffold1296.5,		310	2	Saspl_047476.T1,Saspl_047477.T1,		315	9	Tg08g05210.t1,Tg08g05230.t1,Tg08g05240.t1,Tg08g05250.t1,Tg08g05260.t1,Tg08g05270.t1,Tg08g05290.t1,Tg08g05310.t1,Tg08g05320.t1,		311	5	XP_011086621.1,XP_011086623.1,XP_011086624.1,XP_011086627.1,XP_011087098.1,
306	2	Sb08t0038,Sb08t0039,		305	2	evm.model.scaffold12748.4,evm.model.scaffold12748.5,		311	2	Saspl_005987.T1,Saspl_005988.T1,		316	5	Tg12g04410.t1,Tg12g04420.t1,Tg12g04430.t1,Tg12g04440.t1,Tg12g04450.t1,		312	2	XP_011073275.1,XP_011073277.1,
307	3	Sb06t1570,Sb06t1571,Sb06t1572,		306	2	evm.model.scaffold11634.7,evm.model.scaffold11634.8,		312	3	Saspl_008373.T1,Saspl_008374.T1,Saspl_008375.T1,		317	2	Tg08g04010.t1,Tg08g04030.t1,		313	2	XP_011074803.1,XP_011074805.1,
308	2	Sb04t1690,Sb04t1691,		307	2	evm.model.C222345.10,evm.model.C222345.9,		313	2	Saspl_012572.T1,Saspl_012573.T1,		318	5	Tg12g10710.t1,Tg12g10720.t1,Tg12g10730.t1,Tg12g10740.t1,Tg12g10750.t1,		314	2	XP_011101779.1,XP_011101783.1,
309	2	Sb06t0310,Sb06t0311,		308	3	evm.model.scaffold7038.11,evm.model.scaffold7038.12,evm.model.scaffold7038.13,		314	2	Saspl_053440.T1,Saspl_053442.T1,		319	6	Tg13g02070.t1,Tg13g02080.t1,Tg13g02090.t1,Tg13g02100.t1,Tg13g02110.t1,Tg13g02120.t1,		315	2	XP_011098287.1,XP_011098288.1,
310	3	Sb07t0503,Sb07t0504,Sb07t0505,		309	2	evm.model.C211159.1,evm.model.C211159.2,		315	3	Saspl_023836.T1,Saspl_023837.T1,Saspl_023838.T1,		320	6	Tg03g01530.t1,Tg03g01540.t1,Tg03g01550.t1,Tg03g01560.t1,Tg03g01570.t1,Tg03g01580.t1,		316	3	XP_011069670.1,XP_011069671.1,XP_011069678.1,
311	2	Sb04t2175,Sb04t2177,		310	2	evm.model.scaffold3588.33,evm.model.scaffold3588.34,		316	2	Saspl_027767.T1,Saspl_027768.T1,		321	7	Tg05g06080.t1,Tg05g06090.t1,Tg05g06100.t1,Tg05g06110.t1,Tg05g06120.t1,Tg05g06130.t1,Tg05g06140.t1,		317	2	XP_011091524.1,XP_011091525.1,
312	2	Sb01t3140,Sb01t3141,		311	2	evm.model.scaffold2945.3,evm.model.scaffold2945.4,		317	2	Saspl_030190.T1,Saspl_030191.T1,		322	9	Tg12g09930.t1,Tg12g09940.t1,Tg12g09950.t1,Tg12g09960.t1,Tg12g09970.t1,Tg12g09980.t1,Tg12g09990.t1,Tg12g10000.t1,Tg12g10010.t1,		318	2	XP_011090378.1,XP_011090386.1,
313	2	Sb01t2032,Sb01t2034,		312	2	evm.model.scaffold1174.10,evm.model.scaffold1174.9,		318	2	Saspl_035646.T1,Saspl_035647.T1,		323	2	Tg12g03090.t1,Tg12g03100.t1,		320	2	XP_011100401.1,XP_011100402.1,
314	2	Sb09t0252,Sb09t0253,		313	2	evm.model.scaffold538.33,evm.model.scaffold538.35,		319	2	Saspl_044256.T1,Saspl_044257.T1,		324	2	Tg05g15560.t1,Tg05g15570.t1,		321	4	XP_011078654.1,XP_011078655.1,XP_011078656.1,XP_011078657.1,
315	2	Sb02t3044,Sb02t3045,		314	2	evm.model.scaffold9679.8,evm.model.scaffold9679.9,		320	2	Saspl_032242.T1,Saspl_032243.T1,		325	10	Tg06g03230.t1,Tg06g03240.t1,Tg06g03250.t1,Tg06g03270.t1,Tg06g03290.t1,Tg06g03300.t1,Tg06g03310.t1,Tg06g03320.t1,Tg06g03330.t1,Tg06g03340.t1,		322	2	XP_011073580.1,XP_011073581.1,
316	2	Sb01t0747,Sb01t0749,		315	2	evm.model.scaffold12635.3,evm.model.scaffold12635.4.1,		321	4	Saspl_024043.T1,Saspl_024044.T1,Saspl_024045.T1,Saspl_024046.T1,		326	2	Tg06g07100.t1,Tg06g07110.t1,		323	3	XP_011093039.1,XP_011093040.1,XP_011093102.1,
317	2	Sb08t1368,Sb08t1369,		316	2	evm.model.C217427.2,evm.model.C217427.3,		322	3	Saspl_036367.T1,Saspl_036368.T1,Saspl_036369.T1,		327	3	Tg04g02070.t1,Tg04g02090.t1,Tg04g02100.t1,		324	2	XP_011072962.1,XP_011073059.1,
318	2	Sb01t3822,Sb01t3824,		317	3	evm.model.scaffold7937.4,evm.model.scaffold7937.5,evm.model.scaffold7937.6,		323	3	Saspl_020151.T1,Saspl_020152.T1,Saspl_020153.T1,		328	2	TgUn059g00140.t1,TgUn059g00180.t1,		325	2	XP_011087146.1,XP_011087147.1,
319	6	Sb06t1441,Sb06t1442,Sb06t1443,Sb06t1444,Sb06t1445,Sb06t1446,		318	2	evm.model.scaffold9097.11.2,evm.model.scaffold9097.12,		324	5	Saspl_024014.T1,Saspl_024015.T1,Saspl_024016.T1,Saspl_024018.T1,Saspl_024019.T1,		329	4	Tg18g11950.t1,Tg18g11960.t1,Tg18g11970.t1,Tg18g11980.t1,		326	3	XP_011084253.1,XP_011084255.1,XP_011084256.1,
320	2	Sb02t1997,Sb02t1999,		319	3	evm.model.scaffold9614.4,evm.model.scaffold9614.5,evm.model.scaffold9614.6,		325	4	Saspl_006126.T1,Saspl_006127.T1,Saspl_006128.T1,Saspl_006129.T1,		330	5	Tg04g12790.t1,Tg04g12800.t1,Tg04g12810.t1,Tg04g12840.t1,Tg04g12850.t1,		327	2	XP_011086258.1,XP_011087047.1,
321	3	Sb09t1160,Sb09t1161,Sb09t1162,		320	3	evm.model.scaffold12389.4_evm.model.scaffold12389.5,evm.model.scaffold12389.7,evm.model.scaffold12389.8,		326	2	Saspl_001934.T1,Saspl_001935.T1,		331	5	Tg09g00300.t1,Tg09g00310.t1,Tg09g00320.t1,Tg09g00330.t1,Tg09g00340.t1,		328	5	XP_011076124.1,XP_011076125.1,XP_011076127.1,XP_011076128.1,XP_011076129.1,
322	2	Sb04t1109,Sb04t1110,		321	2	evm.model.scaffold6088.1,evm.model.scaffold6088.2,		327	2	Saspl_051756.T1,Saspl_051757.T1,		332	2	Tg13g12780.t1,Tg13g12790.t1,		329	3	XP_011094406.1,XP_011094418.1,XP_011094429.1,
323	2	Sb01t0735,Sb01t0736,		322	3	evm.model.scaffold5082.6,evm.model.scaffold5082.7,evm.model.scaffold5082.8,		328	2	Saspl_033687.T1,Saspl_033689.T1,		333	3	Tg12g09670.t1,Tg12g09680.t1,Tg12g09690.t1,		330	2	XP_011086803.1,XP_011086809.1,
324	3	Sb03t0476,Sb03t0477,Sb03t0478,		323	2	evm.model.scaffold9998.17,evm.model.scaffold9998.18,		329	5	Saspl_017135.T1,Saspl_017136.T1,Saspl_017137.T1,Saspl_017138.T1,Saspl_017139.T1,		334	4	Tg12g14980.t1,Tg12g14990.t1,Tg12g15000.t1,Tg12g15020.t1,		331	7	XP_011069742.1,XP_011070707.1,XP_011070727.1,XP_011070731.1,XP_011070751.1,XP_011070776.1,XP_011070808.1,
325	3	Sb05t0765,Sb05t0766,Sb05t0767,		324	2	evm.model.scaffold5165.1,evm.model.scaffold5165.2,		330	3	Saspl_022693.T1,Saspl_022695.T1,Saspl_022696.T1,		335	5	Tg16g06940.t1,Tg16g06970.t1,Tg16g06990.t1,Tg16g07010.t1,Tg16g07020.t1,		332	10	XP_011082921.1,XP_011082922.1,XP_011082923.1,XP_011082924.1,XP_011082925.1,XP_011082926.1,XP_011082929.1,XP_011082930.1,XP_011082931.1,XP_011083272.1,
326	3	Sb03t1782,Sb03t1783,Sb03t1784,		325	2	evm.model.scaffold1310.2,evm.model.scaffold1310.4,		331	3	Saspl_021730.T1,Saspl_021731.T1,Saspl_021732.T1,		337	3	Tg18g04680.t1,Tg18g04690.t1,Tg18g04700.t1,		333	2	XP_011072127.1,XP_011072129.1,
327	3	Sb03t2717,Sb03t2718,Sb03t2719,		326	2	evm.model.scaffold9069.2,evm.model.scaffold9069.4,		332	2	Saspl_008188.T1,Saspl_008189.T1,		338	2	Tg06g13140.t1,Tg06g13150.t1,		334	2	XP_011092047.1,XP_011092048.1,
328	2	Sb09t0839,Sb09t0841,		327	3	evm.model.scaffold3671.11,evm.model.scaffold3671.12,evm.model.scaffold3671.14,		333	5	Saspl_046575.T1,Saspl_046576.T1,Saspl_046577.T1,Saspl_046578.T1,Saspl_046580.T1,		339	4	Tg06g03690.t1,Tg06g03700.t1,Tg06g03710.t1,Tg06g03720.t1,		335	2	XP_011085922.1,XP_011085927.1,
329	2	Sb03t4112,Sb03t4113,		328	2	evm.model.scaffold11101.3,evm.model.scaffold11101.4,		334	3	Saspl_017693.T1,Saspl_017694.T1,Saspl_017695.T1,		340	2	Tg05g09960.t1,Tg05g09980.t1,		336	2	XP_011090503.1,XP_011090504.1,
330	3	Sb05t0128,Sb05t0129,Sb05t0130,		329	2	evm.model.scaffold2019.12,evm.model.scaffold2019.13,		335	2	Saspl_050656.T1,Saspl_050657.T1,		341	4	Tg04g11510.t1,Tg04g11530.t1,Tg04g11540.t1,Tg04g11550.t1,		338	2	XP_011097619.1,XP_011097632.1,
331	2	Sb01t1994,Sb01t1995,		330	2	evm.model.scaffold7646.27,evm.model.scaffold7646.28,		336	5	Saspl_023332.T1,Saspl_023333.T1,Saspl_023334.T1,Saspl_023335.T1,Saspl_023336.T1,		342	5	TgUn240g00020.t1,TgUn240g00030.t1,TgUn240g00040.t1,TgUn240g00050.t1,TgUn240g00060.t1,		339	2	XP_011088708.1,XP_011088715.1,
332	2	Sb0t0342,Sb0t0349,		331	2	evm.model.scaffold12374.10,evm.model.scaffold12374.11,		337	3	Saspl_036852.T1,Saspl_036853.T1,Saspl_036854.T1,		343	5	Tg18g13270.t1,Tg18g13280.t1,Tg18g13300.t1,Tg18g13310.t1,Tg18g13320.t1,		340	2	XP_011101024.1,XP_011101026.1,
333	2	Sb01t2539,Sb01t2540,		332	2	evm.model.scaffold12444.1,evm.model.scaffold12444.3,		338	3	Saspl_048529.T1,Saspl_048530.T1,Saspl_048531.T1,		345	3	TgUn044g00020.t1,TgUn044g00030.t1,TgUn044g00040.t1,		341	2	XP_011073514.1,XP_011073515.1,
334	2	Sb04t1763,Sb04t1764,		333	2	evm.model.scaffold1716.10,evm.model.scaffold1716.11,		339	2	Saspl_027774.T1,Saspl_027775.T1,		346	2	Tg03g17880.t1,Tg03g17890.t1,		342	7	XP_011075121.1,XP_011075127.1,XP_011075128.1,XP_011075130.1,XP_011075132.1,XP_011075262.1,XP_011075263.1,
335	2	Sb07t1659,Sb07t1661,		334	2	evm.model.scaffold367.42,evm.model.scaffold367.43,		340	3	Saspl_008398.T1,Saspl_008399.T1,Saspl_008401.T1,		348	3	Tg12g06230.t1,Tg12g06240.t1,Tg12g06250.t1,		343	2	XP_011094470.1,XP_011094471.1,
336	2	Sb02t1654,Sb02t1655,		335	2	evm.model.scaffold11773.6,evm.model.scaffold11773.7,		341	7	Saspl_034370.T1,Saspl_034371.T1,Saspl_034372.T1,Saspl_034373.T1,Saspl_034375.T1,Saspl_034376.T1,Saspl_034377.T1,		349	3	Tg14g06030.t1,Tg14g06040.t1,Tg14g06050.t1,		344	2	XP_011075252.1,XP_011075253.1,
337	2	Sb06t2779,Sb06t2781,		336	2	evm.model.scaffold12460.5,evm.model.scaffold12460.6,		342	6	Saspl_034725.T1,Saspl_034726.T1,Saspl_034727.T1,Saspl_034728.T1,Saspl_034729.T1,Saspl_034730.T1,		350	8	Tg09g07820.t1,Tg09g07830.t1,Tg09g07840.t1,Tg09g07850.t1,Tg09g07860.t1,Tg09g07870.t1,Tg09g07880.t1,Tg09g07890.t1,		345	2	XP_011087838.1,XP_011087839.1,
338	2	Sb03t1639,Sb03t1640,		337	3	evm.model.scaffold12768.25,evm.model.scaffold12768.26,evm.model.scaffold12768.28,		343	2	Saspl_017056.T1,Saspl_017058.T1,		351	3	Tg04g14910.t1,Tg04g14930.t1,Tg04g14940.t1,		346	2	XP_011075530.1,XP_011075648.1,
339	2	Sb01t3203,Sb01t3205,		338	2	evm.model.scaffold11174.2,evm.model.scaffold11174.3,		344	2	Saspl_030685.T1,Saspl_030687.T1,		352	6	TgUn090g00010.t1,TgUn090g00020.t1,TgUn090g00030.t1,TgUn090g00040.t1,TgUn090g00050.t1,TgUn090g00060.t1,		348	2	XP_011083776.1,XP_011083917.1,
340	2	Sb05t0774,Sb05t0775,		339	2	evm.model.scaffold9243.3.2,evm.model.scaffold9243.5,		345	2	Saspl_033280.T1,Saspl_033281.T1,		353	5	Tg09g16810.t1,Tg09g16820.t1,Tg09g16830.t1,Tg09g16840.t1,Tg09g16870.t1,		349	4	XP_011095602.1,XP_011095603.1,XP_011095604.1,XP_011095813.1,
341	2	Sb02t0974,Sb02t0975,		340	2	evm.model.scaffold6791.7,evm.model.scaffold6791.8,		346	2	Saspl_052626.T1,Saspl_052627.T1,		354	2	Tg08g09640.t1,Tg08g09660.t1,		350	2	XP_011095716.1,XP_011095719.1,
342	6	Sb03t0402,Sb03t0403,Sb03t0404,Sb03t0405,Sb03t0406,Sb03t0407,		341	2	evm.model.scaffold11980.18,evm.model.scaffold11980.20,		347	4	Saspl_015264.T1,Saspl_015265.T1,Saspl_015266.T1,Saspl_015267.T1,		355	4	TgUn570g00050.t1,TgUn570g00060.t1,TgUn570g00070.t1,TgUn570g00080.t1,		351	2	XP_011081820.1,XP_011081821.1,
343	2	Sb01t0495,Sb01t0497,		342	2	evm.model.C222313.14,evm.model.C222313.16,		348	6	Saspl_046344.T1,Saspl_046345.T1,Saspl_046346.T1,Saspl_046347.T1,Saspl_046348.T1,Saspl_046349.T1,		356	4	Tg17g00630.t1,Tg17g00640.t1,Tg17g00650.t1,Tg17g00670.t1,		352	2	XP_011097156.1,XP_011097157.1,
344	5	Sb05t0946,Sb05t0948,Sb05t0949,Sb05t0950,Sb05t0952,		343	3	evm.model.scaffold10232.10,evm.model.scaffold10232.11,evm.model.scaffold10232.9,		349	4	Saspl_018107.T1,Saspl_018108.T1,Saspl_018109.T1,Saspl_018110.T1,		357	2	TgUn780g00020.t1,TgUn780g00030.t1,		353	3	XP_011071466.1,XP_011071467.1,XP_011071468.1,
345	2	Sb06t2935,Sb06t2936,		344	3	evm.model.scaffold3851.1,evm.model.scaffold3851.2,evm.model.scaffold3851.3,		350	2	Saspl_034626.T1,Saspl_034628.T1,		358	4	Tg07g04390.t1,Tg07g04410.t1,Tg07g04420.t1,Tg07g04430.t1,		354	3	XP_011082235.1,XP_011082236.1,XP_011082237.1,
346	4	Sb03t1130,Sb03t1131,Sb03t1132,Sb03t1133,		345	2	evm.model.C222111.5,evm.model.C222111.6,		351	2	Saspl_044993.T1,Saspl_044994.T1,		360	3	Tg05g04450.t1,Tg05g04470.t1,Tg05g04480.t1,		355	2	XP_011084477.1,XP_011084737.1,
347	4	Sb01t1653,Sb01t1655,Sb01t1656,Sb01t1658,		346	3	evm.model.scaffold11667.7,evm.model.scaffold11667.8,evm.model.scaffold11667.9,		352	2	Saspl_005351.T1,Saspl_005353.T1,		361	6	Tg15g07100.t1,Tg15g07110.t1,Tg15g07120.t1,Tg15g07130.t1,Tg15g07140.t1,Tg15g07150.t1,		356	4	XP_011096134.1,XP_011096166.1,XP_011096217.1,XP_011096219.1,
348	2	Sb01t5113,Sb01t5114,		347	2	evm.model.scaffold792.10,evm.model.scaffold792.11,		353	2	Saspl_001654.T1,Saspl_001656.T1,		362	2	Tg07g00960.t1,Tg07g00970.t1,		357	2	XP_011083703.1,XP_011083724.1,
349	2	Sb03t3172,Sb03t3173,		348	2	evm.model.scaffold2363.6_evm.model.scaffold2363.5.1,evm.model.scaffold2363.7,		354	2	Saspl_043538.T1,Saspl_043539.T1,		363	2	TgUn816g00010.t1,TgUn816g00030.t1,		359	2	XP_011089746.1,XP_011089754.1,
350	3	Sb01t6086,Sb01t6087,Sb01t6088,		349	2	evm.model.C220687.1,evm.model.C220687.2,		355	2	Saspl_038168.T1,Saspl_038169.T1,		364	2	Tg14g00710.t1,Tg14g00720.t1,		360	6	XP_011081129.1,XP_011081182.1,XP_011081183.1,XP_011081185.1,XP_011081376.1,XP_011081377.1,
351	3	Sb02t1403,Sb02t1404,Sb02t1405,		350	2	evm.model.scaffold12666.1,evm.model.scaffold12666.2,		356	3	Saspl_036009.T1,Saspl_036010.T1,Saspl_036011.T1,		365	5	Tg10g10480.t1,Tg10g10490.t1,Tg10g10500.t1,Tg10g10520.t1,Tg10g10530.t1,		361	2	XP_011090017.1,XP_011090018.1,
352	3	Sb07t0030,Sb07t0031,Sb07t0033,		351	2	evm.model.C219623.1,evm.model.C219623.2,		357	2	Saspl_007821.T1,Saspl_007822.T1,		366	3	Tg07g07120.t1,Tg07g07130.t1,Tg07g07140.t1,		362	2	XP_011101198.1,XP_011101201.1,
353	3	Sb04t0726,Sb04t0727,Sb04t0728,		352	2	evm.model.scaffold8748.2,evm.model.scaffold8748.3,		358	2	Saspl_029877.T1,Saspl_029879.T1,		367	3	Tg01g21450.t1,Tg01g21460.t1,Tg01g21470.t1,		364	3	XP_011071935.1,XP_011072173.1,XP_011072174.1,
354	3	Sb09t0268,Sb09t0270,Sb09t0271,		353	2	evm.model.scaffold9171.1,evm.model.scaffold9171.2,		359	5	Saspl_012566.T1,Saspl_012567.T1,Saspl_012568.T1,Saspl_012569.T1,Saspl_012570.T1,		369	3	Tg02g08050.t1,Tg02g08060.t1,Tg02g08070.t1,		365	2	XP_011092728.1,XP_011092736.1,
355	2	Sb08t1394,Sb08t1396,		354	2	evm.model.scaffold1833.5,evm.model.scaffold1833.6,		360	2	Saspl_021303.T1,Saspl_021304.T1,		370	3	Tg09g00940.t1,Tg09g00950.t1,Tg09g00960.t1,		366	3	XP_011087910.1,XP_011087912.1,XP_011087913.1,
356	7	Sb01t1548,Sb01t1549,Sb01t1550,Sb01t1551,Sb01t1552,Sb01t1553,Sb01t1555,		355	2	evm.model.scaffold6904.12,evm.model.scaffold6904.13.1,		361	2	Saspl_014603.T1,Saspl_014604.T1,		372	8	Tg11g13140.t1,Tg11g13160.t1,Tg11g13170.t1,Tg11g13180.t1,Tg11g13190.t1,Tg11g13200.t1,Tg11g13220.t1,Tg11g13230.t1,		367	2	XP_011078458.1,XP_011078461.1,
357	2	Sb01t0313,Sb01t0315,		356	2	evm.model.scaffold2703.2,evm.model.scaffold2703.3,		362	2	Saspl_029849.T1,Saspl_029850.T1,		373	3	Tg10g16490.t1,Tg10g16500.t1,Tg10g16510.t1,		369	2	XP_011087037.1,XP_011087039.1,
359	2	Sb06t0669,Sb06t0671,		357	2	evm.model.scaffold3077.30,evm.model.scaffold3077.31,		363	2	Saspl_021473.T1,Saspl_021474.T1,		374	2	Tg06g12520.t1,Tg06g12540.t1,		370	3	XP_011090527.1,XP_011090539.1,XP_011090540.1,
360	2	Sb01t2804,Sb01t2805,		358	2	evm.model.scaffold1345.2,evm.model.scaffold1345.3,		364	2	Saspl_001556.T1,Saspl_001557.T1,		375	5	Tg19g05050.t1,Tg19g05080.t1,Tg19g05110.t1,Tg19g05120.t1,Tg19g05140.t1,		371	2	XP_011099033.1,XP_011099166.1,
361	2	Sb04t1099,Sb04t1100,		359	3	evm.model.scaffold7941.4,evm.model.scaffold7941.5,evm.model.scaffold7941.6,		365	2	Saspl_039047.T1,Saspl_039048.T1,		376	12	Tg07g12720.t1,Tg07g12730.t1,Tg07g12740.t1,Tg07g12750.t1,Tg07g12760.t1,Tg07g12780.t1,Tg07g12790.t1,Tg07g12800.t1,Tg07g12810.t1,Tg07g12820.t1,Tg07g12840.t1,Tg07g12850.t1,		372	3	XP_011096646.1,XP_011096647.1,XP_011096650.1,
362	2	Sb01t6024,Sb01t6026,		360	2	evm.model.scaffold6289.13,evm.model.scaffold6289.14,		366	2	Saspl_029317.T1,Saspl_029318.T1,		377	8	Tg13g02540.t1,Tg13g02550.t1,Tg13g02560.t1,Tg13g02570.t1,Tg13g02580.t1,Tg13g02590.t1,Tg13g02600.t1,Tg13g02610.t1,		373	2	XP_011091309.1,XP_011091311.1,
363	3	Sb02t3900,Sb02t3901,Sb02t3902,		361	2	evm.model.scaffold5562.10,evm.model.scaffold5562.11,		367	5	Saspl_048235.T1,Saspl_048236.T1,Saspl_048237.T1,Saspl_048238.T1,Saspl_048239.T1,		378	15	Tg17g10450.t1,Tg17g10460.t1,Tg17g10470.t1,Tg17g10480.t1,Tg17g10490.t1,Tg17g10500.t1,Tg17g10510.t1,Tg17g10520.t1,Tg17g10530.t1,Tg17g10540.t1,Tg17g10550.t1,Tg17g10560.t1,Tg17g10570.t1,Tg17g10580.t1,Tg17g10600.t1,		374	2	XP_011099138.1,XP_011099139.1,
364	2	Sb03t0108,Sb03t0109,		362	2	evm.model.C221373.8,evm.model.C221373.9.2,		368	2	Saspl_002143.T1,Saspl_002144.T1,		379	2	Tg17g00520.t1,Tg17g00530.t1,		375	2	XP_011076423.1,XP_011076521.1,
365	2	Sb04t0097,Sb04t0099,		363	2	evm.model.scaffold12300.10,evm.model.scaffold12300.11,		369	5	Saspl_002574.T1,Saspl_002575.T1,Saspl_002576.T1,Saspl_002577.T1,Saspl_002578.T1,		380	2	TgUn095g00040.t1,TgUn095g00050.t1,		376	2	XP_011080809.1,XP_011080810.1,
366	2	Sb01t5640,Sb01t5641,		364	2	evm.model.scaffold4138.5,evm.model.scaffold4138.6,		370	2	Saspl_003709.T1,Saspl_003710.T1,		381	4	TgUn147g00020.t1,TgUn147g00030.t1,TgUn147g00040.t1,TgUn147g00050.t1,		377	3	XP_011086773.1,XP_011086775.1,XP_011086776.1,
367	2	Sb04t1278,Sb04t1279,		365	2	evm.model.scaffold7462.6,evm.model.scaffold7462.7,		371	2	Saspl_001553.T1,Saspl_001554.T1,		382	12	Tg03g12570.t1,Tg03g12580.t1,Tg03g12590.t1,Tg03g12620.t1,Tg03g12630.t1,Tg03g12640.t1,Tg03g12650.t1,Tg03g12660.t1,Tg03g12670.t1,Tg03g12690.t1,Tg03g12700.t1,Tg03g12720.t1,		378	2	XP_011083027.1,XP_011083314.1,
368	2	Sb01t6743,Sb01t6745,		366	3	evm.model.scaffold10200.10,evm.model.scaffold10200.8,evm.model.scaffold10200.9,		372	2	Saspl_003883.T1,Saspl_003884.T1,		383	2	Tg18g07160.t1,Tg18g07170.t1,		379	2	XP_011077241.1,XP_011077242.1,
369	2	Sb03t1442,Sb03t1443,		367	3	evm.model.scaffold5603.2,evm.model.scaffold5603.3,evm.model.scaffold5603.5,		373	2	Saspl_013200.T1,Saspl_013201.T1,		384	17	Tg09g03720.t1,Tg09g03730.t1,Tg09g03740.t1,Tg09g03750.t1,Tg09g03760.t1,Tg09g03790.t1,Tg09g03800.t1,Tg09g03810.t1,Tg09g03820.t1,Tg09g03830.t1,Tg09g03840.t1,Tg09g03850.t1,Tg09g03860.t1,Tg09g03870.t1,Tg09g03880.t1,Tg09g03890.t1,Tg09g03900.t1,		380	2	XP_011091003.1,XP_011091005.1,
370	2	Sb02t0982,Sb02t0983,		368	2	evm.model.scaffold12749.5,evm.model.scaffold12749.6,		374	2	Saspl_029876.T1,Saspl_029878.T1,		385	2	Tg16g11130.t1,Tg16g11140.t1,		381	6	XP_011091465.1,XP_011091466.1,XP_011091468.1,XP_011091469.1,XP_011091708.1,XP_011091712.1,
371	3	Sb01t0968,Sb01t0969,Sb01t0970,		369	2	evm.model.C222431.10,evm.model.C222431.12,		376	2	Saspl_026830.T1,Saspl_026832.T1,		386	20	Tg17g10190.t1,Tg17g10210.t1,Tg17g10230.t1,Tg17g10240.t1,Tg17g10250.t1,Tg17g10260.t1,Tg17g10270.t1,Tg17g10280.t1,Tg17g10290.t1,Tg17g10300.t1,Tg17g10310.t1,Tg17g10320.t1,Tg17g10330.t1,Tg17g10340.t1,Tg17g10360.t1,Tg17g10390.t1,Tg17g10400.t1,Tg17g10410.t1,Tg17g10420.t1,Tg17g10430.t1,		382	2	XP_011093987.1,XP_011093989.1,
372	3	Sb07t0071,Sb07t0073,Sb07t0074,		370	2	evm.model.scaffold4216.2,evm.model.scaffold4216.3,		377	2	Saspl_030284.T1,Saspl_030285.T1,		387	8	Tg01g06400.t1,Tg01g06420.t1,Tg01g06430.t1,Tg01g06440.t1,Tg01g06450.t1,Tg01g06470.t1,Tg01g06480.t1,Tg01g06490.t1,		383	2	XP_011090450.1,XP_011090451.1,
373	3	Sb08t1457,Sb08t1458,Sb08t1459,		371	2	evm.model.scaffold2194.7,evm.model.scaffold2194.9,		378	9	Saspl_049482.T1,Saspl_049483.T1,Saspl_049484.T1,Saspl_049485.T1,Saspl_049486.T1,Saspl_049487.T1,Saspl_049488.T1,Saspl_049489.T1,Saspl_049490.T1,		388	5	Tg14g02020.t1,Tg14g02030.t1,Tg14g02040.t1,Tg14g02050.t1,Tg14g02060.t1,		384	3	XP_011070923.1,XP_011070925.1,XP_011070927.1,
374	3	Sb06t2089,Sb06t2090,Sb06t2091,		372	2	evm.model.scaffold11535.12,evm.model.scaffold11535.13,		379	2	Saspl_014934.T1,Saspl_014935.T1,		389	6	Tg05g04760.t1,Tg05g04780.t1,Tg05g04810.t1,Tg05g04820.t1,Tg05g04860.t1,Tg05g04880.t1,		385	2	XP_011088939.1,XP_011089208.1,
375	2	Sb02t3915,Sb02t3916,		373	2	evm.model.scaffold3181.18,evm.model.scaffold3181.19,		380	2	Saspl_025003.T1,Saspl_025004.T1,		390	2	TgUn162g00020.t1,TgUn162g00030.t1,		386	2	XP_011070591.1,XP_011070721.1,
376	3	Sb01t3590,Sb01t3591,Sb01t3593,		374	2	evm.model.scaffold10815.5,evm.model.scaffold10815.7,		381	4	Saspl_025526.T1,Saspl_025527.T1,Saspl_025528.T1,Saspl_025529.T1,		391	2	Tg12g13980.t1,Tg12g14010.t1,		387	2	XP_011070755.1,XP_011070756.1,
378	3	Sb08t0595,Sb08t0596,Sb08t0597,		375	2	evm.model.scaffold4161.14,evm.model.scaffold4161.15,		382	2	Saspl_035312.T1,Saspl_035313.T1,		392	2	Tg05g08130.t1,Tg05g08140.t1,		388	2	XP_011075717.1,XP_011075720.1,
379	2	Sb06t0130,Sb06t0131,		376	2	evm.model.C217871.5,evm.model.C217871.6,		383	6	Saspl_052098.T1,Saspl_052099.T1,Saspl_052100.T1,Saspl_052101.T1,Saspl_052102.T1,Saspl_052103.T1,		393	9	Tg12g13430.t1,Tg12g13440.t1,Tg12g13450.t1,Tg12g13460.t1,Tg12g13470.t1,Tg12g13480.t1,Tg12g13490.t1,Tg12g13500.t1,Tg12g13510.t1,		389	2	XP_011099399.1,XP_011099400.1,
380	3	Sb06t1372,Sb06t1373,Sb06t1375,		377	2	evm.model.scaffold11267.10,evm.model.scaffold11267.11,		384	2	Saspl_024039.T1,Saspl_024041.T1,		396	2	Tg10g14560.t1,Tg10g14570.t1,		390	6	XP_011095304.1,XP_011095305.1,XP_011095783.1,XP_011095784.1,XP_011095786.1,XP_011095787.1,
381	2	Sb01t2887,Sb01t2888,		378	2	evm.model.scaffold3862.4,evm.model.scaffold3862.5,		385	2	Saspl_034518.T1,Saspl_034519.T1,		398	2	Tg12g10510.t1,Tg12g10520.t1,		391	3	XP_011080612.1,XP_011080613.1,XP_011080614.1,
382	3	Sb02t0426,Sb02t0427,Sb02t0429,		379	2	evm.model.scaffold3306.3,evm.model.scaffold3306.4,		386	2	Saspl_015741.T1,Saspl_015742.T1,		399	3	Tg06g08930.t1,Tg06g08940.t1,Tg06g08950.t1,		392	2	XP_011093808.1,XP_011093811.1,
383	2	Sb06t2030,Sb06t2031,		380	2	evm.model.scaffold2291.14,evm.model.scaffold2291.15,		387	3	Saspl_020235.T1,Saspl_020236.T1,Saspl_020237.T1,		400	2	Tg10g07100.t1,Tg10g07110.t1,		393	2	XP_011076038.1,XP_011076464.1,
384	2	Sb03t4289,Sb03t4290,		381	2	evm.model.scaffold3306.11,evm.model.scaffold3306.9,		388	5	Saspl_028764.T1,Saspl_028765.T1,Saspl_028766.T1,Saspl_028768.T1,Saspl_028770.T1,		401	7	Tg03g15440.t1,Tg03g15460.t1,Tg03g15470.t1,Tg03g15500.t1,Tg03g15510.t1,Tg03g15520.t1,Tg03g15530.t1,		395	2	XP_011100988.1,XP_011100990.1,
385	2	Sb08t1113,Sb08t1114,		382	2	evm.model.scaffold10613.11,evm.model.scaffold10613.12,		389	2	Saspl_039946.T1,Saspl_039947.T1,		402	2	Tg05g17640.t1,Tg05g17650.t1,		396	2	XP_011071649.1,XP_011071650.1,
386	3	Sb03t3141,Sb03t3142,Sb03t3143,		383	2	evm.model.scaffold7090.3,evm.model.scaffold7090.5,		390	6	Saspl_040142.T1,Saspl_040143.T1,Saspl_040144.T1,Saspl_040145.T1,Saspl_040146.T1,Saspl_040147.T1,		404	3	Tg17g11620.t1,Tg17g11630.t1,Tg17g11650.t1,		397	2	XP_011075723.1,XP_011075726.1,
387	2	Sb01t3921,Sb01t3922,		384	4	evm.model.scaffold538.14,evm.model.scaffold538.15,evm.model.scaffold538.16,evm.model.scaffold538.17,		391	4	Saspl_047964.T1,Saspl_047965.T1,Saspl_047966.T1,Saspl_047968.T1,		405	3	Tg18g11130.t1,Tg18g11140.t1,Tg18g11150.t1,		398	2	XP_011091218.1,XP_011091219.1,
388	2	Sb02t2212,Sb02t2214,		385	2	evm.model.C220651.3,evm.model.C220651.4,		392	3	Saspl_041830.T1,Saspl_041831.T1,Saspl_041832.T1,		406	3	Tg06g03120.t1,Tg06g03130.t1,Tg06g03150.t1,		400	5	XP_011069713.1,XP_011069714.1,XP_011069715.1,XP_011069747.1,XP_011069748.1,
390	2	Sb0t0382,Sb0t0384,		386	2	evm.model.C214741.1,evm.model.C214741.2,		393	2	Saspl_036527.T1,Saspl_036528.T1,		407	10	Tg10g01810.t1,Tg10g01820.t1,Tg10g01830.t1,Tg10g01840.t1,Tg10g01850.t1,Tg10g01860.t1,Tg10g01870.t1,Tg10g01880.t1,Tg10g01890.t1,Tg10g01900.t1,		401	2	XP_011076200.1,XP_011076220.1,
391	2	Sb09t1479,Sb09t1480,		387	3	evm.model.scaffold5408.14,evm.model.scaffold5408.15,evm.model.scaffold5408.16,		394	2	Saspl_046277.T1,Saspl_046278.T1,		408	5	Tg12g14080.t1,Tg12g14090.t1,Tg12g14100.t1,Tg12g14110.t1,Tg12g14120.t1,		404	2	XP_011091039.1,XP_011091040.1,
392	2	Sb02t3293,Sb02t3294,		388	2	evm.model.C219305.3,evm.model.C219305.5,		395	2	Saspl_025609.T1,Saspl_025610.T1,		409	2	TgUn534g00030.t1,TgUn534g00050.t1,		405	2	XP_011102147.1,XP_011102149.1,
393	2	Sb08t1088,Sb08t1090,		389	2	evm.model.C199389.2,evm.model.C199389.3,		396	2	Saspl_028183.T1,Saspl_028184.T1,		410	2	Tg14g01250.t1,Tg14g01260.t1,		406	2	XP_011070168.1,XP_011070169.1,
394	2	Sb01t6825,Sb01t6826,		390	2	evm.model.C218311.1,evm.model.C218311.3,		397	2	Saspl_000642.T1,Saspl_000643.T1,		411	10	Tg03g16270.t1,Tg03g16280.t1,Tg03g16290.t1,Tg03g16300.t1,Tg03g16310.t1,Tg03g16320.t1,Tg03g16330.t1,Tg03g16340.t1,Tg03g16350.t1,Tg03g16370.t1,		407	2	XP_011085979.1,XP_011085980.1,
395	2	Sb02t2217,Sb02t2219,		391	2	evm.model.scaffold11922.1,evm.model.scaffold11922.2,		398	2	Saspl_034754.T1,Saspl_034755.T1,		412	2	Tg16g11810.t1,Tg16g11820.t1,		408	2	XP_011090397.1,XP_011090399.1,
396	3	Sb01t7169,Sb01t7170,Sb01t7171,		392	2	evm.model.scaffold8762.25,evm.model.scaffold8762.26,		399	2	Saspl_032067.T1,Saspl_032069.T1,		413	6	TgUn003g00210.t1,TgUn003g00240.t1,TgUn003g00250.t1,TgUn003g00270.t1,TgUn003g00280.t1,TgUn003g00290.t1,		409	2	XP_011080894.1,XP_011080895.1,
397	4	Sb09t0125,Sb09t0126,Sb09t0127,Sb09t0128,		393	2	evm.model.scaffold10015.2,evm.model.scaffold10015.3,		400	2	Saspl_015316.T1,Saspl_015317.T1,		414	2	Tg05g10220.t1,Tg05g10230.t1,		410	2	XP_011092541.1,XP_011092713.1,
398	2	Sb03t1075,Sb03t1076,		394	2	evm.model.scaffold4917.1,evm.model.scaffold4917.3,		401	3	Saspl_015176.T1,Saspl_015177.T1,Saspl_015178.T1,		415	4	Tg15g11990.t1,Tg15g12000.t1,Tg15g12010.t1,Tg15g12020.t1,		411	2	XP_011075452.1,XP_011075454.1,
399	2	Sb07t0753,Sb07t0754,		395	2	evm.model.scaffold2286.1,evm.model.scaffold2286.2,		402	2	Saspl_001678.T1,Saspl_001679.T1,		416	2	Tg03g17060.t1,Tg03g17080.t1,		412	3	XP_011076269.1,XP_011076270.1,XP_011076504.1,
400	2	Sb02t2184,Sb02t2186,		396	2	evm.model.scaffold2045.3,evm.model.scaffold2045.4,		403	2	Saspl_037417.T1,Saspl_037419.T1,		417	2	Tg05g03860.t1,Tg05g03870.t1,		413	4	XP_011089529.1,XP_011089530.1,XP_011089531.1,XP_011089532.1,
401	2	Sb08t1674,Sb08t1676,		397	2	evm.model.scaffold8504.3,evm.model.scaffold8504.5,		404	3	Saspl_025842.T1,Saspl_025843.T1,Saspl_025844.T1,		418	2	Tg15g14170.t1,Tg15g14190.t1,		414	3	XP_011101378.1,XP_011101379.1,XP_011101449.1,
402	3	Sb06t3278,Sb06t3280,Sb06t3281,		398	2	evm.model.scaffold7277.15,evm.model.scaffold7277.16,		405	2	Saspl_042390.T1,Saspl_042391.T1,		419	3	Tg02g11990.t1,Tg02g12000.t1,Tg02g12010.t1,		415	5	XP_011075914.1,XP_011075916.1,XP_011075917.1,XP_011075981.1,XP_011075982.1,
403	2	Sb09t0141,Sb09t0142,		399	2	evm.model.scaffold560.25,evm.model.scaffold560.26,		406	5	Saspl_017148.T1,Saspl_017149.T1,Saspl_017150.T1,Saspl_017151.T1,Saspl_017152.T1,		420	4	Tg12g09700.t1,Tg12g09710.t1,Tg12g09720.t1,Tg12g09730.t1,		416	2	XP_011090870.1,XP_011090871.1,
404	2	Sb01t5734,Sb01t5735,		400	2	evm.model.C220907.1,evm.model.C220907.3,		407	2	Saspl_013388.T1,Saspl_013389.T1,		421	2	Tg16g10980.t1,Tg16g10990.t1,		417	3	XP_011085894.1,XP_011085895.1,XP_011085897.1,
406	2	Sb03t3573,Sb03t3574,		401	2	evm.model.scaffold211.4,evm.model.scaffold211.5.1,		408	4	Saspl_008537.T1,Saspl_008538.T1,Saspl_008540.T1,Saspl_008541.T1,		422	3	Tg14g13040.t1,Tg14g13050.t1,Tg14g13060.t1,		418	6	XP_011091542.1,XP_011091544.1,XP_011091548.1,XP_011091550.1,XP_011091716.1,XP_011091717.1,
407	2	Sb04t0563,Sb04t0565,		402	2	evm.model.scaffold8520.6,evm.model.scaffold8520.7,		409	2	Saspl_019604.T1,Saspl_019606.T1,		423	4	Tg07g07660.t1,Tg07g07670.t1,Tg07g07690.t1,Tg07g07700.t1,		419	2	XP_011083780.1,XP_011083918.1,
408	2	Sb06t2748,Sb06t2749,		403	4	evm.model.scaffold1033.11,evm.model.scaffold1033.6,evm.model.scaffold1033.8,evm.model.scaffold1033.9,		410	2	Saspl_023143.T1,Saspl_023144.T1,		424	2	Tg03g10220.t1,Tg03g10230.t1,		420	2	XP_011076660.1,XP_011076822.1,
409	2	Sb06t0695,Sb06t0696,		404	2	evm.model.scaffold7106.5,evm.model.scaffold7106.6,		411	2	Saspl_045216.T1,Saspl_045217.T1,		425	3	Tg11g07000.t1,Tg11g07010.t1,Tg11g07020.t1,		421	4	XP_011091334.1,XP_011091335.1,XP_011091336.1,XP_011091337.1,
410	2	Sb03t0511,Sb03t0513,		405	2	evm.model.scaffold10397.25,evm.model.scaffold10397.26,		412	2	Saspl_048168.T1,Saspl_048169.T1,		426	2	Tg06g07890.t1,Tg06g07900.t1,		422	2	XP_011088110.1,XP_011088111.1,
411	2	Sb01t1475,Sb01t1476,		406	2	evm.model.scaffold2708.2,evm.model.scaffold2708.3,		413	2	Saspl_003612.T1,Saspl_003613.T1,		427	3	Tg09g04820.t1,Tg09g04830.t1,Tg09g04840.t1,		423	5	XP_011084977.1,XP_011084984.1,XP_011084986.1,XP_011084987.1,XP_011084988.1,
412	2	Sb03t3958,Sb03t3959,		407	2	evm.model.C222433.38,evm.model.C222433.40,		414	2	Saspl_035059.T1,Saspl_035060.T1,		428	4	Tg01g06740.t1,Tg01g06750.t1,Tg01g06760.t1,Tg01g06780.t1,		424	2	XP_011097973.1,XP_011097974.1,
413	2	Sb09t0200,Sb09t0201,		408	2	evm.model.scaffold7998.1,evm.model.scaffold7998.2,		415	2	Saspl_016421.T1,Saspl_016422.T1,		429	4	Tg16g05590.t1,Tg16g05600.t1,Tg16g05610.t1,Tg16g05620.t1,		425	2	XP_011097239.1,XP_011097249.1,
414	2	Sb02t2926,Sb02t2927,		409	2	evm.model.scaffold3987.13,evm.model.scaffold3987.14,		416	2	Saspl_001885.T1,Saspl_001886.T1,		430	4	Tg16g12760.t1,Tg16g12780.t1,Tg16g12790.t1,Tg16g12810.t1,		426	2	XP_011077997.1,XP_011078000.1,
415	2	Sb09t1013,Sb09t1014,		410	2	evm.model.scaffold12243.19,evm.model.scaffold12243.20,		417	5	Saspl_008840.T1,Saspl_008841.T1,Saspl_008842.T1,Saspl_008843.T1,Saspl_008844.T1,		431	2	Tg02g20260.t1,Tg02g20270.t1,		427	2	XP_011091249.1,XP_011091251.1,
416	2	Sb04t2187,Sb04t2189,		411	2	evm.model.scaffold3987.54,evm.model.scaffold3987.55,		418	3	Saspl_051442.T1,Saspl_051443.T1,Saspl_051444.T1,		432	2	Tg15g06030.t1,Tg15g06040.t1,		428	2	XP_011072300.1,XP_011072301.1,
417	2	Sb03t2104,Sb03t2105,		412	3	evm.model.scaffold7258.1,evm.model.scaffold7258.2,evm.model.scaffold7258.3,		419	2	Saspl_005724.T1,Saspl_005725.T1,		433	3	Tg17g08930.t1,Tg17g08940.t1,Tg17g08950.t1,		429	2	XP_011076618.1,XP_011076620.1,
418	2	Sb01t1907,Sb01t1908,		413	2	evm.model.scaffold10677.13,evm.model.scaffold10677.14,		420	10	Saspl_029211.T1,Saspl_029212.T1,Saspl_029213.T1,Saspl_029214.T1,Saspl_029215.T1,Saspl_029216.T1,Saspl_029217.T1,Saspl_029218.T1,Saspl_029219.T1,Saspl_029220.T1,		434	2	Tg08g12870.t1,Tg08g12880.t1,		430	2	XP_011096420.1,XP_011096449.1,
419	2	Sb02t3349,Sb02t3350,		414	2	evm.model.scaffold6444.2,evm.model.scaffold6444.3,		421	2	Saspl_041975.T1,Saspl_041976.T1,		435	2	Tg18g02860.t1,Tg18g02870.t1,		432	2	XP_011091904.1,XP_011091906.1,
420	2	Sb06t0277,Sb06t0279,		415	2	evm.model.scaffold696.6,evm.model.scaffold696.7,		422	2	Saspl_047865.T1,Saspl_047866.T1,		436	2	Tg15g06810.t1,Tg15g06830.t1,		433	4	XP_011099511.1,XP_011099512.1,XP_011099514.1,XP_011099517.1,
421	2	Sb05t1343,Sb05t1344,		416	2	evm.model.scaffold4460.17.1,evm.model.scaffold4460.18.2,		423	6	Saspl_048229.T1,Saspl_048230.T1,Saspl_048231.T1,Saspl_048232.T1,Saspl_048233.T1,Saspl_048234.T1,		437	2	Tg16g06960.t1,Tg16g06980.t1,		435	4	XP_011087656.1,XP_011087657.1,XP_011087658.1,XP_011088113.1,
422	2	Sb01t6976,Sb01t6977,		417	2	evm.model.scaffold2716.6,evm.model.scaffold2716.7,		424	2	Saspl_038343.T1,Saspl_038344.T1,		438	2	Tg05g04840.t1,Tg05g04870.t1,		436	2	XP_011071561.1,XP_011071672.1,
423	2	Sb01t4238,Sb01t4239,		418	2	evm.model.scaffold7912.10,evm.model.scaffold7912.11,		425	4	Saspl_009217.T1,Saspl_009218.T1,Saspl_009220.T1,Saspl_009222.T1,		439	3	Tg18g02610.t1,Tg18g02620.t1,Tg18g02630.t1,		437	2	XP_011084700.1,XP_011084713.1,
424	2	Sb01t4595,Sb01t4596,		419	2	evm.model.C210317.1,evm.model.C210317.2,		426	2	Saspl_044910.T1,Saspl_044912.T1,		440	4	Tg03g11260.t1,Tg03g11270.t1,Tg03g11280.t1,Tg03g11300.t1,		438	2	XP_011100999.1,XP_011101011.1,
425	2	Sb03t1832,Sb03t1833,		420	2	evm.model.scaffold348.1,evm.model.scaffold348.2,		428	6	Saspl_044465.T1,Saspl_044466.T1,Saspl_044467.T1,Saspl_044468.T1,Saspl_044469.T1,Saspl_044470.T1,		441	8	Tg03g14960.t1,Tg03g14970.t1,Tg03g14980.t1,Tg03g15010.t1,Tg03g15020.t1,Tg03g15030.t1,Tg03g15040.t1,Tg03g15070.t1,		439	2	XP_011097400.1,XP_011097401.1,
426	3	Sb07t0636,Sb07t0637,Sb07t0638,		421	3	evm.model.C222357.4,evm.model.C222357.5,evm.model.C222357.6,		429	3	Saspl_016011.T1,Saspl_016013.T1,Saspl_016014.T1,		442	3	TgUn679g00010.t1,TgUn679g00030.t1,TgUn679g00060.t1,		440	2	XP_011077267.1,XP_011077268.1,
427	5	Sb04t1496,Sb04t1497,Sb04t1498,Sb04t1499,Sb04t1501,		422	2	evm.model.scaffold1504.4,evm.model.scaffold1504.5,		430	6	Saspl_041094.T1,Saspl_041095.T1,Saspl_041096.T1,Saspl_041097.T1,Saspl_041098.T1,Saspl_041099.T1,		443	2	Tg03g15690.t1,Tg03g15700.t1,		441	2	XP_011072861.1,XP_011072862.1,
428	2	Sb08t0880,Sb08t0881,		423	2	evm.model.scaffold1485.3,evm.model.scaffold1485.4,		431	2	Saspl_020332.T1,Saspl_020334.T1,		444	3	Tg13g10570.t1,Tg13g10580.t1,Tg13g10600.t1,		442	2	XP_011071480.1,XP_011071482.1,
429	3	Sb04t0604,Sb04t0605,Sb04t0606,		424	2	evm.model.scaffold11850.4,evm.model.scaffold11850.6,		432	2	Saspl_035678.T1,Saspl_035679.T1,		445	12	Tg10g15610.t1,Tg10g15620.t1,Tg10g15630.t1,Tg10g15640.t1,Tg10g15650.t1,Tg10g15660.t1,Tg10g15670.t1,Tg10g15690.t1,Tg10g15710.t1,Tg10g15730.t1,Tg10g15740.t1,Tg10g15760.t1,		443	2	XP_011094344.1,XP_011094540.1,
430	2	Sb03t1619,Sb03t1621,		425	3	evm.model.scaffold799.7,evm.model.scaffold799.8,evm.model.scaffold799.9,		433	4	Saspl_031788.T1,Saspl_031789.T1,Saspl_031790.T1,Saspl_031792.T1,		446	3	Tg13g10760.t1,Tg13g10770.t1,Tg13g10780.t1,		444	2	XP_011086761.1,XP_011087109.1,
431	2	Sb01t1660,Sb01t1662,		426	2	evm.model.C220473.4,evm.model.C220473.5,		434	2	Saspl_006643.T1,Saspl_006644.T1,		448	2	TgUn784g00010.t1,TgUn784g00020.t1,		445	2	XP_011098809.1,XP_011098995.1,
432	2	Sb07t1688,Sb07t1690,		427	2	evm.model.scaffold1350.20.1,evm.model.scaffold1350.21,		435	2	Saspl_028068.T1,Saspl_028069.T1,		449	9	Tg06g05240.t1,Tg06g05250.t1,Tg06g05270.t1,Tg06g05280.t1,Tg06g05290.t1,Tg06g05310.t1,Tg06g05330.t1,Tg06g05340.t1,Tg06g05350.t1,		446	2	XP_011096383.1,XP_011096448.1,
433	3	Sb02t3426,Sb02t3427,Sb02t3428,		428	2	evm.model.scaffold938.10,evm.model.scaffold938.11,		436	2	Saspl_013244.T1,Saspl_013245.T1,		450	5	Tg15g14210.t1,Tg15g14220.t1,Tg15g14230.t1,Tg15g14240.t1,Tg15g14250.t1,		447	2	XP_011097753.1,XP_011097754.1,
434	2	Sb03t1854,Sb03t1855,		429	2	evm.model.scaffold10818.13,evm.model.scaffold10818.15,		437	5	Saspl_001563.T1,Saspl_001564.T1,Saspl_001565.T1,Saspl_001566.T1,Saspl_001567.T1,		451	2	Tg02g11010.t1,Tg02g11020.t1,		448	3	XP_011091214.1,XP_011091224.1,XP_011091225.1,
435	2	Sb03t1841,Sb03t1842,		430	4	evm.model.scaffold11279.4,evm.model.scaffold11279.5,evm.model.scaffold11279.6,evm.model.scaffold11279.7,		438	2	Saspl_041719.T1,Saspl_041721.T1,		452	4	Tg07g11770.t1,Tg07g11780.t1,Tg07g11800.t1,Tg07g11810.t1,		449	2	XP_011101743.1,XP_011101744.1,
436	2	Sb06t1893,Sb06t1894,		431	2	evm.model.scaffold12470.6,evm.model.scaffold12470.7,		439	2	Saspl_024960.T1,Saspl_024961.T1,		453	5	Tg07g02920.t1,Tg07g02930.t1,Tg07g02940.t1,Tg07g02950.t1,Tg07g02970.t1,		450	2	XP_011072154.1,XP_011072155.1,
437	2	Sb04t1726,Sb04t1728,		432	2	evm.model.C218463.4,evm.model.C218463.5,		440	2	Saspl_027489.T1,Saspl_027491.T1,		454	2	Tg07g03400.t1,Tg07g03410.t1,		451	2	XP_011089408.1,XP_011089409.1,
438	2	Sb04t0945,Sb04t0946,		433	2	evm.model.C222315.8,evm.model.C222315.9,		441	3	Saspl_031472.T1,Saspl_031473.T1,Saspl_031474.T1,		455	6	Tg10g10820.t1,Tg10g10830.t1,Tg10g10840.t1,Tg10g10850.t1,Tg10g10860.t1,Tg10g10870.t1,		452	2	XP_011097365.1,XP_011097366.1,
439	2	Sb09t0545,Sb09t0547,		434	2	evm.model.scaffold3188.30,evm.model.scaffold3188.31,		442	2	Saspl_011818.T1,Saspl_011820.T1,		456	3	Tg10g04190.t1,Tg10g04220.t1,Tg10g04230.t1,		454	2	XP_011097639.1,XP_011097640.1,
440	2	Sb04t0071,Sb04t0072,		435	2	evm.model.scaffold5627.6,evm.model.scaffold5627.7,		443	2	Saspl_033339.T1,Saspl_033340.T1,		457	4	Tg10g01490.t1,Tg10g01500.t1,Tg10g01510.t1,Tg10g01530.t1,		455	2	XP_011078529.1,XP_011078530.1,
441	2	Sb01t3809,Sb01t3811,		436	2	evm.model.C221287.4,evm.model.C221287.5,		444	2	Saspl_020714.T1,Saspl_020715.T1,		458	3	Tg04g09590.t1,Tg04g09600.t1,Tg04g09610.t1,		456	2	XP_011093036.1,XP_011093098.1,
442	4	Sb01t6178,Sb01t6179,Sb01t6180,Sb01t6181,		437	2	evm.model.scaffold11426.5,evm.model.scaffold11426.6,		445	2	Saspl_008494.T1,Saspl_008495.T1,		459	3	Tg05g13140.t1,Tg05g13150.t1,Tg05g13160.t1,		457	2	XP_011069570.1,XP_011069640.1,
443	2	Sb02t4005,Sb02t4006,		438	2	evm.model.scaffold194.40,evm.model.scaffold194.41,		446	2	Saspl_034295.T1,Saspl_034297.T1,		460	4	Tg14g11440.t1,Tg14g11450.t1,Tg14g11460.t1,Tg14g11470.t1,		458	2	XP_011088204.1,XP_011088205.1,
444	2	Sb06t0212,Sb06t0214,		439	2	evm.model.C212513.2,evm.model.C212513.3,		447	2	Saspl_046608.T1,Saspl_046610.T1,		461	2	Tg04g03570.t1,Tg04g03580.t1,		459	6	XP_011086153.1,XP_011086154.1,XP_011086156.1,XP_011086157.1,XP_011086158.1,XP_011086159.1,
445	2	Sb07t0026,Sb07t0027,		440	2	evm.model.scaffold394.7,evm.model.scaffold394.8,		448	2	Saspl_030486.T1,Saspl_030487.T1,		462	3	Tg17g02690.t1,Tg17g02700.t1,Tg17g02710.t1,		460	2	XP_011080847.1,XP_011081130.1,
446	2	Sb08t1740,Sb08t1742,		441	2	evm.model.scaffold7965.6,evm.model.scaffold7965.7,		449	3	Saspl_024633.T1,Saspl_024634.T1,Saspl_024635.T1,		463	2	Tg12g06550.t1,Tg12g06560.t1,		461	2	XP_011094118.1,XP_011094119.1,
447	2	Sb07t0914,Sb07t0915,		442	3	evm.model.scaffold6144.10,evm.model.scaffold6144.8,evm.model.scaffold6144.9,		450	2	Saspl_037382.T1,Saspl_037384.T1,		464	4	Tg08g04270.t1,Tg08g04280.t1,Tg08g04290.t1,Tg08g04300.t1,		462	2	XP_011093047.1,XP_011093106.1,
448	2	Sb02t3513,Sb02t3515,		443	2	evm.model.scaffold1493.2,evm.model.scaffold1493.3,		451	2	Saspl_023611.T1,Saspl_023612.T1,		465	11	Tg13g05220.t1,Tg13g05230.t1,Tg13g05240.t1,Tg13g05250.t1,Tg13g05260.t1,Tg13g05270.t1,Tg13g05280.t1,Tg13g05290.t1,Tg13g05300.t1,Tg13g05310.t1,Tg13g05320.t1,		463	2	XP_011091687.1,XP_011091688.1,
449	3	Sb02t2421,Sb02t2422,Sb02t2423,		444	2	evm.model.scaffold866.1,evm.model.scaffold866.2,		452	4	Saspl_021990.T1,Saspl_021991.T1,Saspl_021992.T1,Saspl_021993.T1,		466	7	Tg03g17140.t1,Tg03g17150.t1,Tg03g17160.t1,Tg03g17170.t1,Tg03g17180.t1,Tg03g17190.t1,Tg03g17200.t1,		464	2	XP_011092140.1,XP_011092141.1,
450	2	Sb02t2843,Sb02t2844,		445	2	evm.model.scaffold75.8,evm.model.scaffold75.9,		453	4	Saspl_023289.T1,Saspl_023291.T1,Saspl_023292.T1,Saspl_023293.T1,		468	2	Tg02g17540.t1,Tg02g17550.t1,		465	2	XP_011082730.1,XP_011083284.1,
451	3	Sb03t3179,Sb03t3180,Sb03t3181,		446	2	evm.model.scaffold1750.2,evm.model.scaffold1750.3,		454	2	Saspl_026656.T1,Saspl_026658.T1,		469	9	TgUn020g00040.t1,TgUn020g00050.t1,TgUn020g00060.t1,TgUn020g00070.t1,TgUn020g00080.t1,TgUn020g00090.t1,TgUn020g00100.t1,TgUn020g00110.t1,TgUn020g00130.t1,		466	3	XP_011074217.1,XP_011074218.1,XP_011074219.1,
452	2	Sb03t0556,Sb03t0557,		447	2	evm.model.scaffold655.3,evm.model.scaffold655.5,		455	2	Saspl_037422.T1,Saspl_037423.T1,		470	2	Tg02g01920.t1,Tg02g01930.t1,		467	2	XP_011085049.1,XP_011085050.1,
453	2	Sb08t0628,Sb08t0629,		448	2	evm.model.scaffold7301.10,evm.model.scaffold7301.11,		456	4	Saspl_042973.T1,Saspl_042974.T1,Saspl_042976.T1,Saspl_042977.T1,		471	2	Tg10g14860.t1,Tg10g14880.t1,		468	2	XP_011100311.1,XP_011100312.1,
454	2	Sb07t0137,Sb07t0138,		449	2	evm.model.scaffold12614.1,evm.model.scaffold12614.2,		457	2	Saspl_050813.T1,Saspl_050814.T1,		472	4	Tg03g09900.t1,Tg03g09910.t1,Tg03g09930.t1,Tg03g09950.t1,		469	2	XP_011085377.1,XP_011085639.1,
455	2	Sb04t1187,Sb04t1188,		450	3	evm.model.scaffold3008.30,evm.model.scaffold3008.31,evm.model.scaffold3008.32,		458	2	Saspl_036981.T1,Saspl_036982.T1,		473	2	Tg17g14080.t1,Tg17g14090.t1,		470	3	XP_011094947.1,XP_011094948.1,XP_011094949.1,
457	2	Sb01t2786,Sb01t2787,		451	2	evm.model.scaffold7760.16,evm.model.scaffold7760.18,		459	3	Saspl_022822.T1,Saspl_022823.T1,Saspl_022824.T1,		474	4	TgUn334g00010.t1,TgUn334g00020.t1,TgUn334g00030.t1,TgUn334g00040.t1,		471	3	XP_011070212.1,XP_011070214.1,XP_011070215.1,
458	2	Sb05t1396,Sb05t1397,		452	2	evm.model.scaffold10235.7,evm.model.scaffold10235.9,		460	4	Saspl_011738.T1,Saspl_011739.T1,Saspl_011740.T1,Saspl_011741.T1,		475	2	TgUn614g00060.t1,TgUn614g00070.t1,		472	4	XP_011096532.1,XP_011096543.1,XP_011099069.1,XP_011099080.1,
459	2	Sb08t1182,Sb08t1183,		453	3	evm.model.scaffold3608.19,evm.model.scaffold3608.20,evm.model.scaffold3608.21,		461	4	Saspl_005226.T1,Saspl_005227.T1,Saspl_005228.T1,Saspl_005229.T1,		476	3	Tg01g01890.t1,Tg01g01900.t1,Tg01g01910.t1,		473	2	XP_011078508.1,XP_011078509.1,
460	2	Sb01t4075,Sb01t4076,		454	2	evm.model.scaffold1174.4,evm.model.scaffold1174.6,		462	2	Saspl_051946.T1,Saspl_051947.T1,		477	3	Tg15g10800.t1,Tg15g10810.t1,Tg15g10820.t1,		474	4	XP_011085179.1,XP_011085609.1,XP_011085610.1,XP_011085611.1,
461	2	Sb01t6263,Sb01t6264,		455	2	evm.model.scaffold8874.10,evm.model.scaffold8874.9,		463	2	Saspl_014787.T1,Saspl_014788.T1,		478	2	Tg07g13460.t1,Tg07g13470.t1,		475	2	XP_011098342.1,XP_011098344.1,
462	2	Sb02t0877,Sb02t0878,		456	2	evm.model.scaffold3113.2,evm.model.scaffold3113.3,		464	2	Saspl_019612.T1,Saspl_019613.T1,		479	2	Tg04g15330.t1,Tg04g15340.t1,		476	6	XP_011070595.1,XP_011070596.1,XP_011070597.1,XP_011070598.1,XP_011070599.1,XP_011070600.1,
463	2	Sb06t2008,Sb06t2009,		457	2	evm.model.scaffold2516.3,evm.model.scaffold2516.4,		465	3	Saspl_052628.T1,Saspl_052629.T1,Saspl_052630.T1,		481	4	Tg12g12770.t1,Tg12g12780.t1,Tg12g12790.t1,Tg12g12800.t1,		477	2	XP_011073498.1,XP_011073502.1,
464	2	Sb08t1646,Sb08t1647,		458	2	evm.model.scaffold10235.6,evm.model.scaffold10235.8,		466	2	Saspl_008062.T1,Saspl_008063.T1,		482	2	Tg16g11230.t1,Tg16g11250.t1,		478	2	XP_011084271.1,XP_011084275.1,
465	2	Sb01t3137,Sb01t3138,		459	3	evm.model.scaffold150.2,evm.model.scaffold150.3,evm.model.scaffold150.5,		467	2	Saspl_020773.T1,Saspl_020774.T1,		485	6	Tg08g06210.t1,Tg08g06220.t1,Tg08g06230.t1,Tg08g06250.t1,Tg08g06270.t1,Tg08g06280.t1,		479	3	XP_011091071.1,XP_011091075.1,XP_011091076.1,
466	3	Sb05t1265,Sb05t1266,Sb05t1268,		460	2	evm.model.scaffold12352.2,evm.model.scaffold12352.3,		468	3	Saspl_016826.T1,Saspl_016827.T1,Saspl_016828.T1,		486	13	Tg01g15790.t1,Tg01g15800.t1,Tg01g15810.t1,Tg01g15830.t1,Tg01g15840.t1,Tg01g15850.t1,Tg01g15880.t1,Tg01g15890.t1,Tg01g15900.t1,Tg01g15910.t1,Tg01g15950.t1,Tg01g15960.t1,Tg01g15970.t1,		480	2	XP_011082021.1,XP_011082033.1,
467	2	Sb07t0649,Sb07t0650,		461	2	evm.model.scaffold9044.3,evm.model.scaffold9044.4,		469	3	Saspl_024767.T1,Saspl_024769.T1,Saspl_024770.T1,		487	2	Tg06g16370.t1,Tg06g16380.t1,		481	3	XP_011099010.1,XP_011099016.1,XP_011099020.1,
468	2	Sb02t2869,Sb02t2870,		462	2	evm.model.scaffold538.10,evm.model.scaffold538.11,		470	5	Saspl_006575.T1,Saspl_006576.T1,Saspl_006577.T1,Saspl_006578.T1,Saspl_006579.T1,		488	7	Tg03g04950.t1,Tg03g04960.t1,Tg03g04970.t1,Tg03g04980.t1,Tg03g05000.t1,Tg03g05010.t1,Tg03g05020.t1,		482	2	XP_011077976.1,XP_011077977.1,
469	3	Sb07t1374,Sb07t1376,Sb07t1378,		463	2	evm.model.scaffold5408.5,evm.model.scaffold5408.6.1,		471	6	Saspl_024703.T1,Saspl_024704.T1,Saspl_024705.T1,Saspl_024706.T1,Saspl_024707.T1,Saspl_024708.T1,		489	8	Tg03g12070.t1,Tg03g12080.t1,Tg03g12090.t1,Tg03g12110.t1,Tg03g12130.t1,Tg03g12140.t1,Tg03g12150.t1,Tg03g12180.t1,		483	3	XP_011071267.1,XP_011071279.1,XP_011071709.1,
470	3	Sb05t1257,Sb05t1258,Sb05t1259,		464	2	evm.model.scaffold367.28,evm.model.scaffold367.29,		472	3	Saspl_039365.T1,Saspl_039367.T1,Saspl_039368.T1,		490	3	Tg11g01390.t1,Tg11g01400.t1,Tg11g01410.t1,		484	2	XP_011078913.1,XP_011078914.1,
471	2	Sb08t1200,Sb08t1201,		465	2	evm.model.scaffold2153.10.1,evm.model.scaffold2153.11,		473	4	Saspl_047280.T1,Saspl_047282.T1,Saspl_047284.T1,Saspl_047285.T1,		491	3	Tg02g07620.t1,Tg02g07630.t1,Tg02g07640.t1,		485	5	XP_011077167.1,XP_011077168.1,XP_011077202.1,XP_011077203.1,XP_011077204.1,
472	2	Sb05t0930,Sb05t0931,		466	2	evm.model.scaffold2462.11,evm.model.scaffold2462.12,		474	5	Saspl_052592.T1,Saspl_052593.T1,Saspl_052594.T1,Saspl_052595.T1,Saspl_052596.T1,		492	3	Tg09g05800.t1,Tg09g05830.t1,Tg09g05840.t1,		486	2	XP_011087308.1,XP_011088084.1,
473	2	Sb03t0378,Sb03t0379,		467	2	evm.model.scaffold5864.1,evm.model.scaffold5864.2,		475	4	Saspl_033465.T1,Saspl_033466.T1,Saspl_033467.T1,Saspl_033468.T1,		493	12	Tg13g01210.t1,Tg13g01220.t1,Tg13g01230.t1,Tg13g01240.t1,Tg13g01250.t1,Tg13g01260.t1,Tg13g01270.t1,Tg13g01280.t1,Tg13g01290.t1,Tg13g01300.t1,Tg13g01310.t1,Tg13g01320.t1,		487	2	XP_011073606.1,XP_011073607.1,
474	4	Sb04t0129,Sb04t0130,Sb04t0131,Sb04t0132,		468	2	evm.model.scaffold2400.13.1,evm.model.scaffold2400.14,		476	3	Saspl_053458.T1,Saspl_053459.T1,Saspl_053460.T1,		494	5	Tg01g09150.t1,Tg01g09160.t1,Tg01g09170.t1,Tg01g09190.t1,Tg01g09220.t1,		488	5	XP_011100603.1,XP_011100608.1,XP_011100906.1,XP_011100930.1,XP_011100941.1,
475	2	Sb02t2643,Sb02t2644,		469	2	evm.model.scaffold11593.1,evm.model.scaffold11593.2,		477	3	Saspl_024837.T1,Saspl_024839.T1,Saspl_024840.T1,		495	2	Tg12g00210.t1,Tg12g00220.t1,		489	6	XP_011091578.1,XP_011091579.1,XP_011091580.1,XP_011091734.1,XP_011091735.1,XP_011091736.1,
476	2	Sb01t2313,Sb01t2314,		470	2	evm.model.scaffold5168.3,evm.model.scaffold5168.4,		478	2	Saspl_033992.T1,Saspl_033993.T1,		496	4	Tg11g01940.t1,Tg11g01950.t1,Tg11g01960.t1,Tg11g01990.t1,		490	2	XP_011101528.1,XP_011101529.1,
477	2	Sb04t2137,Sb04t2139,		471	2	evm.model.scaffold775.3,evm.model.scaffold775.5,		479	2	Saspl_051001.T1,Saspl_051002.T1,		497	2	Tg05g17270.t1,Tg05g17280.t1,		491	6	XP_011093379.1,XP_011093380.1,XP_011093381.1,XP_011093948.1,XP_011093953.1,XP_011093954.1,
478	2	Sb03t0266,Sb03t0267,		472	2	evm.model.scaffold6376.14,evm.model.scaffold6376.16,		480	2	Saspl_050394.T1,Saspl_050396.T1,		498	9	Tg17g13120.t1,Tg17g13130.t1,Tg17g13140.t1,Tg17g13150.t1,Tg17g13160.t1,Tg17g13170.t1,Tg17g13180.t1,Tg17g13190.t1,Tg17g13200.t1,		492	2	XP_011072025.1,XP_011072197.1,
479	2	Sb03t1244,Sb03t1246,		473	2	evm.model.scaffold3143.14,evm.model.scaffold3143.15,		481	2	Saspl_008577.T1,Saspl_008578.T1,		499	2	Tg11g05120.t1,Tg11g05140.t1,		493	3	XP_011076721.1,XP_011076722.1,XP_011076723.1,
480	2	Sb05t1059,Sb05t1061,		474	2	evm.model.scaffold7646.1,evm.model.scaffold7646.2,		482	4	Saspl_024434.T1,Saspl_024435.T1,Saspl_024436.T1,Saspl_024438.T1,		501	2	Tg01g20930.t1,Tg01g20950.t1,		494	2	XP_011076544.1,XP_011076809.1,
481	2	Sb06t3377,Sb06t3378,		475	2	evm.model.scaffold1310.5,evm.model.scaffold1310.6,		483	2	Saspl_037494.T1,Saspl_037495.T1,		502	2	Tg06g04910.t1,Tg06g04930.t1,		495	3	XP_011079307.1,XP_011079308.1,XP_011079309.1,
483	2	Sb01t2400,Sb01t2402,		476	2	evm.model.scaffold1068.3,evm.model.scaffold1068.4,		484	16	Saspl_032782.T1,Saspl_032783.T1,Saspl_032784.T1,Saspl_032785.T1,Saspl_032786.T1,Saspl_032787.T1,Saspl_032788.T1,Saspl_032789.T1,Saspl_032790.T1,Saspl_032791.T1,Saspl_032792.T1,Saspl_032793.T1,Saspl_032794.T1,Saspl_032795.T1,Saspl_032797.T1,Saspl_032798.T1,		503	2	Tg13g13580.t1,Tg13g13590.t1,		496	2	XP_011093465.1,XP_011093466.1,
484	2	Sb06t0989,Sb06t0990,		477	2	evm.model.scaffold10663.1,evm.model.scaffold10663.2,		485	2	Saspl_042702.T1,Saspl_042704.T1,		504	3	Tg05g06630.t1,Tg05g06640.t1,Tg05g06650.t1,		498	2	XP_011086805.1,XP_011086813.1,
485	2	Sb01t5502,Sb01t5504,		478	2	evm.model.scaffold2943.18.2,evm.model.scaffold2943.19,		486	3	Saspl_022980.T1,Saspl_022981.T1,Saspl_022982.T1,		505	2	Tg01g02210.t1,Tg01g02220.t1,		499	2	XP_011092984.1,XP_011092985.1,
486	2	Sb04t1419,Sb04t1421,		479	2	evm.model.scaffold9909.4,evm.model.scaffold9909.6,		487	3	Saspl_052561.T1,Saspl_052562.T1,Saspl_052563.T1,		506	4	Tg16g13000.t1,Tg16g13010.t1,Tg16g13020.t1,Tg16g13030.t1,		500	2	XP_011099348.1,XP_011099350.1,
487	2	Sb01t1423,Sb01t1424,		480	2	evm.model.scaffold9032.1,evm.model.scaffold9032.2,		488	5	Saspl_004405.T1,Saspl_004406.T1,Saspl_004407.T1,Saspl_004408.T1,Saspl_004409.T1,		507	2	Tg17g03480.t1,Tg17g03500.t1,		501	3	XP_011088139.1,XP_011088140.1,XP_011088141.1,
488	2	Sb08t0015,Sb08t0016,		481	3	evm.model.scaffold861.4,evm.model.scaffold861.5,evm.model.scaffold861.6,		489	2	Saspl_005287.T1,Saspl_005288.T1,		508	4	Tg01g02270.t1,Tg01g02280.t1,Tg01g02290.t1,Tg01g02300.t1,		502	2	XP_011092194.1,XP_011092686.1,
489	3	Sb02t1463,Sb02t1464,Sb02t1465,		482	2	evm.model.scaffold12658.20,evm.model.scaffold12658.21,		490	2	Saspl_001469.T1,Saspl_001471.T1,		509	2	Tg02g15900.t1,Tg02g15920.t1,		503	3	XP_011091571.1,XP_011091730.1,XP_011091733.1,
490	2	Sb01t5653,Sb01t5654,		483	2	evm.model.scaffold7760.3,evm.model.scaffold7760.4,		491	4	Saspl_007450.T1,Saspl_007451.T1,Saspl_007452.T1,Saspl_007453.T1,		511	2	Tg10g01760.t1,Tg10g01780.t1,		504	2	XP_011086304.1,XP_011086306.1,
491	2	Sb09t0689,Sb09t0691,		484	2	evm.model.scaffold9039.1_evm.model.scaffold9039.3.1,evm.model.scaffold9039.2,		492	5	Saspl_020362.T1,Saspl_020364.T1,Saspl_020365.T1,Saspl_020367.T1,Saspl_020369.T1,		512	7	Tg17g02900.t1,Tg17g02910.t1,Tg17g02920.t1,Tg17g02930.t1,Tg17g02940.t1,Tg17g02950.t1,Tg17g02960.t1,		505	2	XP_011087534.1,XP_011087535.1,
492	2	Sb07t0829,Sb07t0830,		485	2	evm.model.scaffold8576.8,evm.model.scaffold8576.9,		494	2	Saspl_045744.T1,Saspl_045745.T1,		513	2	Tg17g08230.t1,Tg17g08240.t1,		507	2	XP_011101251.1,XP_011101253.1,
493	2	Sb03t3738,Sb03t3740,		486	2	evm.model.scaffold4574.7,evm.model.scaffold4574.8,		495	3	Saspl_045279.T1,Saspl_045280.T1,Saspl_045281.T1,		514	3	Tg14g16250.t1,Tg14g16260.t1,Tg14g16270.t1,		508	2	XP_011087513.1,XP_011087514.1,
494	2	Sb03t3291,Sb03t3293,		487	2	evm.model.scaffold3143.4,evm.model.scaffold3143.5,		496	2	Saspl_016637.T1,Saspl_016638.T1,		515	3	Tg09g09000.t1,Tg09g09010.t1,Tg09g09020.t1,		509	3	XP_011100456.1,XP_011100458.1,XP_011100459.1,
495	2	Sb01t5630,Sb01t5631,		488	2	evm.model.scaffold3386.2,evm.model.scaffold3386.3,		497	2	Saspl_010284.T1,Saspl_010285.T1,		516	5	TgUn256g00010.t1,TgUn256g00030.t1,TgUn256g00040.t1,TgUn256g00050.t1,TgUn256g00060.t1,		510	2	XP_011099040.1,XP_011099043.1,
496	2	Sb06t2839,Sb06t2840,		489	2	evm.model.scaffold3630.5,evm.model.scaffold3630.6,		498	4	Saspl_042736.T1,Saspl_042737.T1,Saspl_042738.T1,Saspl_042739.T1,		517	4	TgUn313g00050.t1,TgUn313g00060.t1,TgUn313g00070.t1,TgUn313g00080.t1,		511	2	XP_011094082.1,XP_011094148.1,
497	2	Sb01t5135,Sb01t5137,		490	2	evm.model.scaffold7780.2,evm.model.scaffold7780.3,		499	2	Saspl_046449.T1,Saspl_046451.T1,		518	8	Tg06g14590.t1,Tg06g14600.t1,Tg06g14620.t1,Tg06g14630.t1,Tg06g14640.t1,Tg06g14650.t1,Tg06g14660.t1,Tg06g14670.t1,		512	2	XP_011085598.1,XP_011085599.1,
498	2	Sb03t1685,Sb03t1686,		491	2	evm.model.scaffold4980.7,evm.model.scaffold4980.9,		500	2	Saspl_053556.T1,Saspl_053557.T1,		519	4	Tg09g15740.t1,Tg09g15750.t1,Tg09g15760.t1,Tg09g15770.t1,		513	6	XP_011101062.1,XP_011101063.1,XP_011101066.1,XP_011101068.1,XP_011101069.1,XP_011101071.1,
499	2	Sb06t3332,Sb06t3333,		492	2	evm.model.scaffold1269.52,evm.model.scaffold1269.53,		502	5	Saspl_020309.T1,Saspl_020311.T1,Saspl_020312.T1,Saspl_020313.T1,Saspl_020314.T1,		520	5	TgUn112g00010.t1,TgUn112g00020.t1,TgUn112g00030.t1,TgUn112g00040.t1,TgUn112g00050.t1,		514	2	XP_011075714.1,XP_011075716.1,
500	2	Sb07t0880,Sb07t0881,		493	2	evm.model.scaffold6276.14,evm.model.scaffold6276.15,		503	3	Saspl_015393.T1,Saspl_015394.T1,Saspl_015395.T1,		521	9	Tg18g00390.t1,Tg18g00400.t1,Tg18g00410.t1,Tg18g00420.t1,Tg18g00430.t1,Tg18g00440.t1,Tg18g00460.t1,Tg18g00470.t1,Tg18g00480.t1,		515	2	XP_011084382.1,XP_011084383.1,
501	2	Sb09t0535,Sb09t0536,		494	2	evm.model.scaffold4871.13,evm.model.scaffold4871.14,		504	2	Saspl_032466.T1,Saspl_032467.T1,		522	6	Tg07g13350.t1,Tg07g13360.t1,Tg07g13370.t1,Tg07g13380.t1,Tg07g13390.t1,Tg07g13400.t1,		516	2	XP_011098127.1,XP_011098138.1,
502	2	Sb03t4129,Sb03t4130,		495	2	evm.model.scaffold8089.10,evm.model.scaffold8089.9,		505	2	Saspl_011801.T1,Saspl_011802.T1,		523	2	Tg14g01760.t1,Tg14g01770.t1,		517	6	XP_011086420.1,XP_011086422.1,XP_011086423.1,XP_011086424.1,XP_011087001.1,XP_011087073.1,
503	2	Sb06t3026,Sb06t3027,		496	2	evm.model.scaffold4020.14,evm.model.scaffold4020.15,		506	5	Saspl_046064.T1,Saspl_046065.T1,Saspl_046066.T1,Saspl_046068.T1,Saspl_046069.T1,		524	3	TgUn011g00050.t1,TgUn011g00060.t1,TgUn011g00070.t1,		519	2	XP_011091084.1,XP_011091085.1,
504	2	Sb07t0787,Sb07t0788,		497	2	evm.model.C220963.13,evm.model.C220963.14,		507	2	Saspl_051996.T1,Saspl_051998.T1,		525	10	Tg04g03140.t1,Tg04g03150.t1,Tg04g03160.t1,Tg04g03170.t1,Tg04g03180.t1,Tg04g03200.t1,Tg04g03210.t1,Tg04g03220.t1,Tg04g03230.t1,Tg04g03240.t1,		520	2	XP_011083577.1,XP_011083579.1,
505	2	Sb08t1418,Sb08t1419,		498	2	evm.model.scaffold12372.10,evm.model.scaffold12372.11,		508	2	Saspl_013537.T1,Saspl_013539.T1,		526	2	Tg09g12460.t1,Tg09g12470.t1,		521	2	XP_011099574.1,XP_011099575.1,
506	4	Sb01t3429,Sb01t3430,Sb01t3431,Sb01t3433,		499	2	evm.model.scaffold6088.3,evm.model.scaffold6088.4,		509	2	Saspl_040434.T1,Saspl_040435.T1,		527	5	Tg09g00210.t1,Tg09g00220.t1,Tg09g00230.t1,Tg09g00240.t1,Tg09g00270.t1,		522	2	XP_011085614.1,XP_011085615.1,
507	3	Sb07t1539,Sb07t1540,Sb07t1541,		500	2	evm.model.scaffold8632.3,evm.model.scaffold8632.4,		510	2	Saspl_000428.T1,Saspl_000429.T1,		528	2	Tg03g13360.t1,Tg03g13370.t1,		523	2	XP_011077693.1,XP_011077701.1,
508	2	Sb02t0676,Sb02t0677,		501	2	evm.model.scaffold3608.8,evm.model.scaffold3608.9,		511	2	Saspl_050276.T1,Saspl_050277.T1,		529	2	Tg04g11250.t1,Tg04g11260.t1,		524	6	XP_011081075.1,XP_011081077.1,XP_011081170.1,XP_011081172.1,XP_011081173.1,XP_011081174.1,
509	2	Sb02t2155,Sb02t2156,		502	3	evm.model.scaffold7472.5,evm.model.scaffold7472.6,evm.model.scaffold7472.7,		512	2	Saspl_006918.T1,Saspl_006919.T1,		530	6	Tg03g17490.t1,Tg03g17500.t1,Tg03g17510.t1,Tg03g17530.t1,Tg03g17540.t1,Tg03g17560.t1,		525	2	XP_011072100.1,XP_011072102.1,
510	3	Sb03t0657,Sb03t0659,Sb03t0661,		503	2	evm.model.scaffold6714.17,evm.model.scaffold6714.18,		513	4	Saspl_002477.T1,Saspl_002479.T1,Saspl_002480.T1,Saspl_002481.T1,		531	2	Tg14g06000.t1,Tg14g06010.t1,		526	2	XP_011074971.1,XP_011074972.1,
511	2	Sb06t2787,Sb06t2788,		504	5	evm.model.scaffold871.10,evm.model.scaffold871.11,evm.model.scaffold871.6,evm.model.scaffold871.8,evm.model.scaffold871.9,		514	3	Saspl_040387.T1,Saspl_040388.T1,Saspl_040389.T1,		532	4	Tg10g12330.t1,Tg10g12340.t1,Tg10g12350.t1,Tg10g12360.t1,		527	2	XP_011094822.1,XP_011095196.1,
512	2	Sb01t1678,Sb01t1679,		505	2	evm.model.scaffold10147.2,evm.model.scaffold10147.3,		515	2	Saspl_010305.T1,Saspl_010306.T1,		533	3	Tg15g12700.t1,Tg15g12710.t1,Tg15g12720.t1,		528	3	XP_011073932.1,XP_011073935.1,XP_011073936.1,
513	2	Sb06t3321,Sb06t3322,		506	2	evm.model.scaffold8828.2,evm.model.scaffold8828.3,		517	2	Saspl_004162.T1,Saspl_004163.T1,		534	5	Tg06g13450.t1,Tg06g13460.t1,Tg06g13470.t1,Tg06g13480.t1,Tg06g13490.t1,		529	2	XP_011072210.1,XP_011072211.1,
514	2	Sb08t1748,Sb08t1750,		507	2	evm.model.scaffold1888.10,evm.model.scaffold1888.8,		518	4	Saspl_032890.T1,Saspl_032891.T1,Saspl_032892.T1,Saspl_032893.T1,		535	9	Tg17g11730.t1,Tg17g11750.t1,Tg17g11770.t1,Tg17g11780.t1,Tg17g11800.t1,Tg17g11810.t1,Tg17g11820.t1,Tg17g11830.t1,Tg17g11850.t1,		530	2	XP_011071509.1,XP_011071520.1,
515	3	Sb08t1515,Sb08t1516,Sb08t1517,		508	2	evm.model.scaffold10483.3,evm.model.scaffold10483.4,		519	2	Saspl_037322.T1,Saspl_037323.T1,		536	4	Tg01g04720.t1,Tg01g04740.t1,Tg01g04750.t1,Tg01g04760.t1,		531	2	XP_011097995.1,XP_011097997.1,
516	2	Sb03t1578,Sb03t1579,		509	2	evm.model.scaffold8096.36,evm.model.scaffold8096.38,		520	3	Saspl_017604.T1,Saspl_017605.T1,Saspl_017606.T1,		537	2	Tg03g10740.t1,Tg03g10750.t1,		532	2	XP_011100244.1,XP_011100407.1,
517	2	Sb04t1524,Sb04t1525,		510	2	evm.model.scaffold12183.6,evm.model.scaffold12183.7,		521	4	Saspl_015849.T1,Saspl_015850.T1,Saspl_015851.T1,Saspl_015852.T1,		538	9	Tg06g17810.t1,Tg06g17820.t1,Tg06g17850.t1,Tg06g17860.t1,Tg06g17890.t1,Tg06g17900.t1,Tg06g17920.t1,Tg06g17930.t1,Tg06g17940.t1,		533	2	XP_011082331.1,XP_011082332.1,
518	2	Sb04t0321,Sb04t0323,		511	2	evm.model.scaffold6334.59,evm.model.scaffold6334.60,		522	2	Saspl_044930.T1,Saspl_044932.T1,		539	3	Tg02g09950.t1,Tg02g09960.t1,Tg02g09970.t1,		534	2	XP_011083348.1,XP_011083350.1,
519	3	Sb04t1190,Sb04t1191,Sb04t1192,		512	2	evm.model.scaffold1931.1,evm.model.scaffold1931.3,		523	2	Saspl_021607.T1,Saspl_021608.T1,		540	2	Tg09g14660.t1,Tg09g14680.t1,		537	2	XP_011092456.1,XP_011092459.1,
520	2	Sb02t2289,Sb02t2290,		513	2	evm.model.scaffold4572.1,evm.model.scaffold4572.2,		524	3	Saspl_012733.T1,Saspl_012734.T1,Saspl_012735.T1,		541	4	Tg07g07840.t1,Tg07g07860.t1,Tg07g07870.t1,Tg07g07880.t1,		538	2	XP_011087511.1,XP_011087512.1,
521	2	Sb04t2055,Sb04t2056,		514	2	evm.model.scaffold11815.1,evm.model.scaffold11815.3,		525	2	Saspl_013743.T1,Saspl_013745.T1,		542	4	Tg07g03130.t1,Tg07g03140.t1,Tg07g03150.t1,Tg07g03160.t1,		539	3	XP_011083351.1,XP_011083352.1,XP_011083353.1,
522	2	Sb01t5326,Sb01t5327,		515	2	evm.model.scaffold1984.2,evm.model.scaffold1984.3,		526	2	Saspl_022405.T1,Saspl_022406.T1,		543	3	TgUn328g00050.t1,TgUn328g00060.t1,TgUn328g00070.t1,		540	3	XP_011090427.1,XP_011090431.1,XP_011090434.1,
523	2	Sb04t0067,Sb04t0068,		516	2	evm.model.scaffold3275.2,evm.model.scaffold3275.3,		527	2	Saspl_010357.T1,Saspl_010358.T1,		544	3	Tg12g00390.t1,Tg12g00400.t1,Tg12g00410.t1,		541	2	XP_011090304.1,XP_011090483.1,
524	2	Sb08t0605,Sb08t0607,		517	2	evm.model.scaffold5755.13,evm.model.scaffold5755.14,		528	2	Saspl_042770.T1,Saspl_042772.T1,		545	4	Tg09g09400.t1,Tg09g09410.t1,Tg09g09440.t1,Tg09g09450.t1,		543	3	XP_011085051.1,XP_011085052.1,XP_011085138.1,
525	3	Sb05t0622,Sb05t0623,Sb05t0624,		518	2	evm.model.scaffold48.2,evm.model.scaffold48.4,		530	2	Saspl_044878.T1,Saspl_044880.T1,		546	2	Tg06g16260.t1,Tg06g16290.t1,		544	3	XP_011076333.1,XP_011076334.1,XP_011076510.1,
526	2	Sb01t5707,Sb01t5708,		519	2	evm.model.C211629.4,evm.model.C211629.5,		531	2	Saspl_017524.T1,Saspl_017525.T1,		547	5	Tg12g12930.t1,Tg12g12940.t1,Tg12g12950.t1,Tg12g12960.t1,Tg12g12970.t1,		545	2	XP_011094070.1,XP_011094147.1,
527	2	Sb07t1014,Sb07t1015,		520	2	evm.model.scaffold2607.6.1,evm.model.scaffold2607.8.1,		532	11	Saspl_049174.T1,Saspl_049175.T1,Saspl_049176.T1,Saspl_049177.T1,Saspl_049178.T1,Saspl_049179.T1,Saspl_049180.T1,Saspl_049181.T1,Saspl_049182.T1,Saspl_049183.T1,Saspl_049184.T1,		548	3	Tg12g01980.t1,Tg12g01990.t1,Tg12g02000.t1,		546	2	XP_011071476.1,XP_011071477.1,
528	2	Sb01t5149,Sb01t5150,		521	2	evm.model.C221885.2,evm.model.C221885.3,		533	3	Saspl_048757.T1,Saspl_048758.T1,Saspl_048759.T1,		549	3	Tg04g13970.t1,Tg04g13980.t1,Tg04g13990.t1,		547	2	XP_011088646.1,XP_011088647.1,
529	3	Sb06t2399,Sb06t2400,Sb06t2401,		522	2	evm.model.scaffold8797.1,evm.model.scaffold8797.2,		534	2	Saspl_006171.T1,Saspl_006172.T1,		550	2	Tg14g01150.t1,Tg14g01160.t1,		548	2	XP_011088432.1,XP_011088434.1,
530	2	Sb02t0040,Sb02t0042,		523	2	evm.model.scaffold12559.13,evm.model.scaffold12559.15,		535	2	Saspl_030623.T1,Saspl_030624.T1,		551	4	Tg06g12770.t1,Tg06g12780.t1,Tg06g12790.t1,Tg06g12800.t1,		549	2	XP_011076387.1,XP_011076388.1,
531	2	Sb03t0938,Sb03t0940,		524	2	evm.model.scaffold514.4.1,evm.model.scaffold514.6,		536	2	Saspl_013612.T1,Saspl_013614.T1,		552	2	Tg10g12710.t1,Tg10g12720.t1,		550	9	XP_011100853.1,XP_011100855.1,XP_011100858.1,XP_011100859.1,XP_011100860.1,XP_011100861.1,XP_011100863.1,XP_011100864.1,XP_011100865.1,
532	2	Sb01t1366,Sb01t1367,		525	2	evm.model.scaffold4917.2,evm.model.scaffold4917.4,		537	2	Saspl_026961.T1,Saspl_026962.T1,		553	3	Tg03g04910.t1,Tg03g04920.t1,Tg03g04930.t1,		551	2	XP_011098575.1,XP_011098576.1,
534	2	Sb0t0161,Sb0t0214,		526	3	evm.model.scaffold7695.2,evm.model.scaffold7695.3,evm.model.scaffold7695.4,		538	2	Saspl_042454.T1,Saspl_042455.T1,		554	4	TgUn599g00040.t1,TgUn599g00050.t1,TgUn599g00060.t1,TgUn599g00070.t1,		552	2	XP_011072627.1,XP_011072628.1,
535	2	Sb08t0122,Sb08t0123,		527	2	evm.model.scaffold2772.2,evm.model.scaffold2772.3,		540	2	Saspl_021617.T1,Saspl_021618.T1,		556	2	Tg06g09620.t1,Tg06g09630.t1,		553	2	XP_011080504.1,XP_011080505.1,
536	2	Sb02t0616,Sb02t0617,		528	2	evm.model.scaffold752.24,evm.model.scaffold752.25,		541	3	Saspl_010705.T1,Saspl_010706.T1,Saspl_010707.T1,		557	2	Tg08g14800.t1,Tg08g14830.t1,		554	2	XP_011070358.1,XP_011070694.1,
537	2	Sb02t0705,Sb02t0707,		529	2	evm.model.scaffold12259.1,evm.model.scaffold12259.2,		542	3	Saspl_052757.T1,Saspl_052758.T1,Saspl_052759.T1,		558	2	Tg14g00880.t1,Tg14g00890.t1,		555	2	XP_011085332.1,XP_011085334.1,
538	2	Sb04t1453,Sb04t1454,		530	2	evm.model.scaffold12621.6,evm.model.scaffold12621.7,		543	2	Saspl_031642.T1,Saspl_031643.T1,		559	2	Tg17g06500.t1,Tg17g06510.t1,		556	3	XP_011089297.1,XP_011089298.1,XP_011089299.1,
539	2	Sb06t2638,Sb06t2639,		531	2	evm.model.C215495.2,evm.model.C215495.4,		544	2	Saspl_032840.T1,Saspl_032841.T1,		560	3	Tg07g00800.t1,Tg07g00810.t1,Tg07g00820.t1,		557	2	XP_011099344.1,XP_011099345.1,
540	3	Sb04t0758,Sb04t0760,Sb04t0762,		532	2	evm.model.scaffold9410.2,evm.model.scaffold9410.3,		545	3	Saspl_023937.T1,Saspl_023938.T1,Saspl_023939.T1,		561	2	Tg16g02630.t1,Tg16g02640.t1,		558	2	XP_011079893.1,XP_011079894.1,
541	4	Sb09t0986,Sb09t0987,Sb09t0988,Sb09t0989,		533	4	evm.model.scaffold1621.10,evm.model.scaffold1621.11,evm.model.scaffold1621.8,evm.model.scaffold1621.9,		546	2	Saspl_032355.T1,Saspl_032356.T1,		562	4	Tg05g06720.t1,Tg05g06730.t1,Tg05g06740.t1,Tg05g06750.t1,		560	2	XP_011089086.1,XP_011089226.1,
542	2	Sb09t0916,Sb09t0918,		534	2	evm.model.scaffold6269.4,evm.model.scaffold6269.6,		547	2	Saspl_034750.T1,Saspl_034752.T1,		563	5	Tg04g07140.t1,Tg04g07150.t1,Tg04g07160.t1,Tg04g07170.t1,Tg04g07180.t1,		561	2	XP_011091070.1,XP_011091074.1,
543	2	Sb01t6992,Sb01t6993,		535	2	evm.model.scaffold11810.7,evm.model.scaffold11810.8,		549	2	Saspl_044712.T1,Saspl_044713.T1,		564	8	Tg01g06950.t1,Tg01g06970.t1,Tg01g06980.t1,Tg01g07000.t1,Tg01g07020.t1,Tg01g07030.t1,Tg01g07040.t1,Tg01g07050.t1,		562	3	XP_011081981.1,XP_011082255.1,XP_011082256.1,
545	2	Sb07t1162,Sb07t1163,		536	2	evm.model.scaffold5192.12,evm.model.scaffold5192.13,		550	2	Saspl_053518.T1,Saspl_053519.T1,		566	4	Tg10g05400.t1,Tg10g05410.t1,Tg10g05420.t1,Tg10g05430.t1,		564	3	XP_011081055.1,XP_011081159.1,XP_011081160.1,
546	3	Sb01t4874,Sb01t4875,Sb01t4876,		537	2	evm.model.scaffold157.2,evm.model.scaffold157.4,		551	2	Saspl_020357.T1,Saspl_020358.T1,		567	3	TgUn216g00020.t1,TgUn216g00030.t1,TgUn216g00050.t1,		565	2	XP_011101564.1,XP_011101565.1,
547	4	Sb07t0470,Sb07t0471,Sb07t0472,Sb07t0473,		538	2	evm.model.scaffold4118.2,evm.model.scaffold4118.3,		552	3	Saspl_015322.T1,Saspl_015323.T1,Saspl_015324.T1,		568	2	TgUn756g00010.t1,TgUn756g00020.t1,		566	2	XP_011089818.1,XP_011089819.1,
548	2	Sb04t2070,Sb04t2071,		539	2	evm.model.scaffold12755.5,evm.model.scaffold12755.6,		553	3	Saspl_048536.T1,Saspl_048537.T1,Saspl_048539.T1,		569	2	Tg04g00140.t1,Tg04g00150.t1,		567	2	XP_011091703.1,XP_011091704.1,
549	2	Sb01t6064,Sb01t6066,		540	5	evm.model.scaffold2997.2,evm.model.scaffold2997.4,evm.model.scaffold2997.5,evm.model.scaffold2997.6,evm.model.scaffold2997.7,		554	3	Saspl_009833.T1,Saspl_009834.T1,Saspl_009835.T1,		570	3	Tg16g13280.t1,Tg16g13300.t1,Tg16g13310.t1,		568	2	XP_011076116.1,XP_011076117.1,
550	2	Sb01t1499,Sb01t1500,		541	2	evm.model.scaffold2279.27,evm.model.scaffold2279.28,		555	2	Saspl_052539.T1,Saspl_052541.T1,		571	4	Tg13g14310.t1,Tg13g14330.t1,Tg13g14340.t1,Tg13g14360.t1,		569	2	XP_011100287.1,XP_011100288.1,
551	3	Sb01t5549,Sb01t5550,Sb01t5551,		542	2	evm.model.scaffold11918.10,evm.model.scaffold11918.11,		556	2	Saspl_002834.T1,Saspl_002835.T1,		572	2	Tg05g07870.t1,Tg05g07900.t1,		570	2	XP_011090191.1,XP_011090193.1,
552	2	Sb06t3168,Sb06t3169,		543	3	evm.model.scaffold2008.60.1,evm.model.scaffold2008.61,evm.model.scaffold2008.62,		557	4	Saspl_053560.T1,Saspl_053561.T1,Saspl_053562.T1,Saspl_053563.T1,		574	2	Tg14g13360.t1,Tg14g13370.t1,		571	3	XP_011097703.1,XP_011097704.1,XP_011097705.1,
553	2	Sb06t3048,Sb06t3049,		544	2	evm.model.scaffold9403.1,evm.model.scaffold9403.2,		558	2	Saspl_014539.T1,Saspl_014540.T1,		575	4	Tg01g05080.t1,Tg01g05090.t1,Tg01g05100.t1,Tg01g05110.t1,		572	4	XP_011095269.1,XP_011095270.1,XP_011095271.1,XP_011095272.1,
554	2	Sb02t4316,Sb02t4318,		545	3	evm.model.scaffold8414.1,evm.model.scaffold8414.3.1,evm.model.scaffold8414.4,		559	2	Saspl_051119.T1,Saspl_051120.T1,		576	3	Tg09g00460.t1,Tg09g00470.t1,Tg09g00480.t1,		573	2	XP_011070520.1,XP_011070713.1,
555	2	Sb06t1395,Sb06t1396,		546	2	evm.model.C219943.2,evm.model.C219943.4,		560	3	Saspl_029419.T1,Saspl_029421.T1,Saspl_029422.T1,		578	6	TgUn001g00190.t1,TgUn001g00200.t1,TgUn001g00210.t1,TgUn001g00220.t1,TgUn001g00230.t1,TgUn001g00250.t1,		574	2	XP_011099391.1,XP_011099393.1,
556	2	Sb02t3692,Sb02t3693,		547	2	evm.model.scaffold6323.1,evm.model.scaffold6323.2,		561	2	Saspl_028157.T1,Saspl_028158.T1,		579	2	Tg14g00780.t1,Tg14g00790.t1,		575	2	XP_011076757.1,XP_011076758.1,
557	2	Sb04t2201,Sb04t2202,		548	2	evm.model.scaffold12776.15,evm.model.scaffold12776.16,		562	2	Saspl_026554.T1,Saspl_026555.T1,		580	4	Tg08g08140.t1,Tg08g08150.t1,Tg08g08160.t1,Tg08g08180.t1,		576	2	XP_011074328.1,XP_011074579.1,
558	3	Sb02t3248,Sb02t3249,Sb02t3250,		549	2	evm.model.scaffold2274.6,evm.model.scaffold2274.7,		563	4	Saspl_017359.T1,Saspl_017360.T1,Saspl_017361.T1,Saspl_017362.T1,		581	3	TgUn306g00030.t1,TgUn306g00040.t1,TgUn306g00050.t1,		577	2	XP_011098968.1,XP_011098969.1,
559	2	Sb04t0879,Sb04t0880,		550	2	evm.model.scaffold3476.1,evm.model.scaffold3476.2,		564	2	Saspl_041707.T1,Saspl_041708.T1,		582	4	Tg02g02870.t1,Tg02g02880.t1,Tg02g02890.t1,Tg02g02900.t1,		578	3	XP_011101714.1,XP_011101715.1,XP_011101716.1,
560	2	Sb08t0593,Sb08t0594,		551	2	evm.model.scaffold6633.37,evm.model.scaffold6633.38,		565	2	Saspl_004676.T1,Saspl_004677.T1,		583	4	TgUn679g00020.t1,TgUn679g00050.t1,TgUn679g00080.t1,TgUn679g00090.t1,		580	2	XP_011074133.1,XP_011074134.1,
561	3	Sb07t1709,Sb07t1710,Sb07t1711,		552	2	evm.model.scaffold6715.1,evm.model.scaffold6715.2,		566	2	Saspl_048862.T1,Saspl_048863.T1,		584	3	Tg11g01420.t1,Tg11g01460.t1,Tg11g01500.t1,		581	3	XP_011076528.1,XP_011076529.1,XP_011076530.1,
562	2	Sb02t1593,Sb02t1594,		553	2	evm.model.scaffold10521.2,evm.model.scaffold10521.3.1,		567	3	Saspl_037551.T1,Saspl_037552.T1,Saspl_037553.T1,		585	4	Tg18g14170.t1,Tg18g14180.t1,Tg18g14190.t1,Tg18g14200.t1,		582	2	XP_011071841.1,XP_011072119.1,
563	2	Sb02t2321,Sb02t2322,		554	2	evm.model.scaffold12125.1,evm.model.scaffold12125.2,		568	2	Saspl_007702.T1,Saspl_007703.T1,		586	3	TgUn171g00050.t1,TgUn171g00090.t1,TgUn171g00130.t1,		583	2	XP_011098905.1,XP_011098906.1,
564	3	Sb06t3337,Sb06t3339,Sb06t3341,		555	2	evm.model.scaffold5646.10,evm.model.scaffold5646.11,		569	3	Saspl_043059.T1,Saspl_043060.T1,Saspl_043061.T1,		587	8	Tg14g05890.t1,Tg14g05900.t1,Tg14g05920.t1,Tg14g05930.t1,Tg14g05950.t1,Tg14g05960.t1,Tg14g05970.t1,Tg14g05980.t1,		584	4	XP_011075308.1,XP_011075310.1,XP_011075311.1,XP_011075312.1,
565	2	Sb03t1745,Sb03t1747,		556	2	evm.model.scaffold7207.2,evm.model.scaffold7207.3,		570	4	Saspl_045460.T1,Saspl_045462.T1,Saspl_045463.T1,Saspl_045464.T1,		589	2	Tg07g07310.t1,Tg07g07320.t1,		586	2	XP_011087367.1,XP_011087370.1,
566	4	Sb04t1583,Sb04t1584,Sb04t1585,Sb04t1587,		557	2	evm.model.C215495.3,evm.model.C215495.5,		571	3	Saspl_006444.T1,Saspl_006445.T1,Saspl_006446.T1,		590	2	Tg01g02490.t1,Tg01g02500.t1,		587	2	XP_011090772.1,XP_011091044.1,
567	2	Sb07t1640,Sb07t1642,		558	2	evm.model.scaffold7277.11,evm.model.scaffold7277.12,		572	4	Saspl_025287.T1,Saspl_025288.T1,Saspl_025289.T1,Saspl_025290.T1,		591	2	Tg01g07630.t1,Tg01g07640.t1,		588	2	XP_011099968.1,XP_011100000.1,
568	2	Sb04t1568,Sb04t1569,		559	2	evm.model.C220159.3,evm.model.C220159.4,		574	2	Saspl_048328.T1,Saspl_048329.T1,		592	5	Tg11g02820.t1,Tg11g02830.t1,Tg11g02840.t1,Tg11g02850.t1,Tg11g02860.t1,		589	2	XP_011095952.1,XP_011095954.1,
569	3	Sb02t4155,Sb02t4156,Sb02t4157,		560	2	evm.model.C193389.1,evm.model.C193389.2,		575	2	Saspl_025745.T1,Saspl_025746.T1,		594	5	Tg14g09220.t1,Tg14g09230.t1,Tg14g09240.t1,Tg14g09250.t1,Tg14g09260.t1,		590	3	XP_011099231.1,XP_011099243.1,XP_011099254.1,
570	2	Sb02t3806,Sb02t3807,		561	2	evm.model.scaffold1761.1,evm.model.scaffold1761.2,		576	2	Saspl_007653.T1,Saspl_007654.T1,		595	3	Tg03g16660.t1,Tg03g16670.t1,Tg03g16680.t1,		591	2	XP_011086640.1,XP_011086641.1,
571	2	Sb09t0204,Sb09t0206,		562	2	evm.model.scaffold1046.1.2,evm.model.scaffold1046.2,		577	2	Saspl_042129.T1,Saspl_042130.T1,		596	4	Tg06g07780.t1,Tg06g07790.t1,Tg06g07800.t1,Tg06g07810.t1,		592	3	XP_011095615.1,XP_011095619.1,XP_011095820.1,
572	2	Sb04t2283,Sb04t2284,		563	2	evm.model.C222319.19,evm.model.C222319.21,		578	3	Saspl_036681.T1,Saspl_036682.T1,Saspl_036683.T1,		597	2	Tg10g07710.t1,Tg10g07730.t1,		593	4	XP_011091086.1,XP_011091090.1,XP_011091091.1,XP_011091092.1,
573	2	Sb06t3111,Sb06t3113,		564	2	evm.model.scaffold12070.2,evm.model.scaffold12070.3,		579	2	Saspl_016711.T1,Saspl_016713.T1,		598	2	Tg19g00630.t1,Tg19g00640.t1,		594	2	XP_011089874.1,XP_011089875.1,
574	2	Sb02t3179,Sb02t3181,		565	2	evm.model.scaffold8430.10,evm.model.scaffold8430.9,		580	2	Saspl_001988.T1,Saspl_001989.T1,		599	2	TgUn214g00020.t1,TgUn214g00030.t1,		595	2	XP_011076037.1,XP_011076040.1,
575	2	Sb03t0731,Sb03t0732,		566	2	evm.model.scaffold3188.44,evm.model.scaffold3188.45,		581	2	Saspl_053353.T1,Saspl_053354.T1,		600	5	Tg12g15810.t1,Tg12g15820.t1,Tg12g15830.t1,Tg12g15840.t1,Tg12g15850.t1,		596	2	XP_011081282.1,XP_011081284.1,
576	3	Sb01t0705,Sb01t0706,Sb01t0707,		567	4	evm.model.scaffold3499.5,evm.model.scaffold3499.7,evm.model.scaffold3499.8,evm.model.scaffold3499.9,		582	2	Saspl_049820.T1,Saspl_049821.T1,		601	2	Tg18g06840.t1,Tg18g06860.t1,		597	2	XP_011070276.1,XP_011070277.1,
577	2	Sb04t1230,Sb04t1231,		568	2	evm.model.scaffold4867.3,evm.model.scaffold4867.4,		583	4	Saspl_052430.T1,Saspl_052431.T1,Saspl_052432.T1,Saspl_052433.T1,		602	2	Tg14g13620.t1,Tg14g13630.t1,		598	2	XP_011072072.1,XP_011072202.1,
578	2	Sb02t1240,Sb02t1241,		569	2	evm.model.scaffold5391.2,evm.model.scaffold5391.4,		584	2	Saspl_030663.T1,Saspl_030664.T1,		603	2	Tg09g14970.t1,Tg09g14980.t1,		599	2	XP_011083210.1,XP_011083212.1,
579	2	Sb06t2832,Sb06t2833,		570	2	evm.model.scaffold12301.2,evm.model.scaffold12301.3,		585	2	Saspl_034296.T1,Saspl_034298.T1,		604	2	Tg05g05030.t1,Tg05g05040.t1,		600	2	XP_011080290.1,XP_011080291.1,
580	2	Sb09t0187,Sb09t0188,		571	2	evm.model.scaffold799.22,evm.model.scaffold799.23,		586	2	Saspl_032403.T1,Saspl_032404.T1,		605	2	Tg03g16750.t1,Tg03g16770.t1,		601	3	XP_011080466.1,XP_011080798.1,XP_011080799.1,
581	2	Sb06t1103,Sb06t1104,		572	4	evm.model.scaffold655.10,evm.model.scaffold655.7,evm.model.scaffold655.8,evm.model.scaffold655.9,		587	5	Saspl_041423.T1,Saspl_041425.T1,Saspl_041426.T1,Saspl_041428.T1,Saspl_041429.T1,		606	3	Tg03g01680.t1,Tg03g01690.t1,Tg03g01700.t1,		602	2	XP_011094180.1,XP_011094181.1,
582	2	Sb03t2126,Sb03t2128,		573	3	evm.model.scaffold4823.4,evm.model.scaffold4823.5,evm.model.scaffold4823.6,		588	2	Saspl_013143.T1,Saspl_013144.T1,		607	2	Tg04g09440.t1,Tg04g09450.t1,		603	2	XP_011099390.1,XP_011099392.1,
583	2	Sb05t0675,Sb05t0677,		574	3	evm.model.scaffold2228.6.1,evm.model.scaffold2228.7.4,evm.model.scaffold2228.8,		589	2	Saspl_015310.T1,Saspl_015311.T1,		608	3	Tg08g11470.t1,Tg08g11500.t1,Tg08g11530.t1,		605	5	XP_011089763.1,XP_011089764.1,XP_011089765.1,XP_011089766.1,XP_011089767.1,
584	2	Sb0t0334,Sb0t0335,		575	2	evm.model.scaffold7599.3,evm.model.scaffold7599.4,		590	3	Saspl_030334.T1,Saspl_030336.T1,Saspl_030337.T1,		609	4	Tg08g02380.t1,Tg08g02400.t1,Tg08g02410.t1,Tg08g02420.t1,		606	2	XP_011087095.1,XP_011087105.1,
585	2	Sb03t1253,Sb03t1255,		576	2	evm.model.C214407.3,evm.model.C214407.4,		591	2	Saspl_012098.T1,Saspl_012099.T1,		610	2	Tg12g00880.t1,Tg12g00890.t1,		607	2	XP_011070612.1,XP_011070613.1,
586	2	Sb08t0018,Sb08t0019,		577	2	evm.model.C222149.18,evm.model.C222149.19,		592	4	Saspl_043210.T1,Saspl_043211.T1,Saspl_043212.T1,Saspl_043214.T1,		611	6	Tg16g04760.t1,Tg16g04770.t1,Tg16g04780.t1,Tg16g04790.t1,Tg16g04800.t1,Tg16g04810.t1,		609	2	XP_011074155.1,XP_011074156.1,
587	2	Sb09t0069,Sb09t0070,		578	2	evm.model.scaffold12632.10.1,evm.model.scaffold12632.9,		593	2	Saspl_019846.T1,Saspl_019847.T1,		612	14	Tg07g10440.t1,Tg07g10450.t1,Tg07g10460.t1,Tg07g10470.t1,Tg07g10490.t1,Tg07g10510.t1,Tg07g10520.t1,Tg07g10540.t1,Tg07g10550.t1,Tg07g10560.t1,Tg07g10570.t1,Tg07g10580.t1,Tg07g10590.t1,Tg07g10600.t1,		610	2	XP_011077192.1,XP_011077194.1,
588	2	Sb03t2284,Sb03t2285,		579	2	evm.model.C221837.2,evm.model.C221837.3,		594	2	Saspl_037719.T1,Saspl_037721.T1,		613	2	Tg18g00920.t1,Tg18g00930.t1,		611	2	XP_011101232.1,XP_011101233.1,
589	2	Sb08t0380,Sb08t0381,		580	2	evm.model.scaffold576.1,evm.model.scaffold576.2,		595	2	Saspl_052868.T1,Saspl_052869.T1,		614	3	Tg12g05760.t1,Tg12g05770.t1,Tg12g05780.t1,		612	2	XP_011089981.1,XP_011090111.1,
590	2	Sb01t1222,Sb01t1223,		581	2	evm.model.scaffold9730.1,evm.model.scaffold9730.3,		596	6	Saspl_020632.T1,Saspl_020633.T1,Saspl_020634.T1,Saspl_020635.T1,Saspl_020636.T1,Saspl_020637.T1,		615	7	TgUn200g00010.t1,TgUn200g00030.t1,TgUn200g00040.t1,TgUn200g00050.t1,TgUn200g00060.t1,TgUn200g00070.t1,TgUn200g00080.t1,		613	3	XP_011072270.1,XP_011072310.1,XP_011072311.1,
591	3	Sb01t6198,Sb01t6200,Sb01t6201,		582	2	evm.model.scaffold10826.11,evm.model.scaffold10826.12,		597	2	Saspl_010775.T1,Saspl_010777.T1,		616	2	Tg06g14840.t1,Tg06g14860.t1,		614	2	XP_011089998.1,XP_011089999.1,
592	3	Sb08t1707,Sb08t1708,Sb08t1710,		583	2	evm.model.scaffold3088.3,evm.model.scaffold3088.4,		598	2	Saspl_005249.T1,Saspl_005250.T1,		617	4	Tg09g15700.t1,Tg09g15710.t1,Tg09g15720.t1,Tg09g15730.t1,		615	4	XP_011094568.1,XP_011094570.1,XP_011094571.1,XP_011094572.1,
593	2	Sb09t0218,Sb09t0219,		584	2	evm.model.scaffold8105.2,evm.model.scaffold8105.3,		599	3	Saspl_002239.T1,Saspl_002240.T1,Saspl_002241.T1,		618	4	Tg01g03930.t1,Tg01g03940.t1,Tg01g03950.t1,Tg01g03960.t1,		616	3	XP_011090347.1,XP_011090349.1,XP_011090350.1,
594	2	Sb0t0074,Sb0t0198,		585	2	evm.model.C215497.1,evm.model.C215497.2,		600	3	Saspl_026907.T1,Saspl_026908.T1,Saspl_026909.T1,		619	3	Tg02g17490.t1,Tg02g17500.t1,Tg02g17510.t1,		617	2	XP_011092657.1,XP_011092660.1,
595	2	Sb06t2311,Sb06t2313,		586	2	evm.model.scaffold2008.5,evm.model.scaffold2008.6,		601	2	Saspl_021956.T1,Saspl_021958.T1,		620	2	Tg02g06790.t1,Tg02g06800.t1,		618	2	XP_011088583.1,XP_011088584.1,
597	2	Sb05t1460,Sb05t1462,		587	2	evm.model.scaffold10570.20,evm.model.scaffold10570.21,		602	2	Saspl_032229.T1,Saspl_032230.T1,		621	3	Tg14g06810.t1,Tg14g06820.t1,Tg14g06830.t1,		619	2	XP_011075408.1,XP_011075619.1,
598	2	Sb02t0243,Sb02t0245,		588	2	evm.model.scaffold2902.1,evm.model.scaffold2902.2,		603	2	Saspl_044917.T1,Saspl_044918.T1,		622	2	Tg14g11860.t1,Tg14g11870.t1,		620	2	XP_011085778.1,XP_011085779.1,
599	2	Sb01t4815,Sb01t4816,		589	2	evm.model.C221705.4,evm.model.C221705.5,		605	2	Saspl_032625.T1,Saspl_032626.T1,		623	4	Tg18g08950.t1,Tg18g08960.t1,Tg18g08970.t1,Tg18g08990.t1,		621	2	XP_011101592.1,XP_011101605.1,
600	3	Sb05t1026,Sb05t1027,Sb05t1028,		590	3	evm.model.scaffold1322.6,evm.model.scaffold1322.7,evm.model.scaffold1322.8,		606	4	Saspl_043178.T1,Saspl_043179.T1,Saspl_043180.T1,Saspl_043181.T1,		624	6	Tg08g14000.t1,Tg08g14010.t1,Tg08g14020.t1,Tg08g14030.t1,Tg08g14040.t1,Tg08g14050.t1,		622	2	XP_011084413.1,XP_011084729.1,
601	2	Sb04t1570,Sb04t1571,		591	2	evm.model.scaffold11980.23,evm.model.scaffold11980.25,		607	2	Saspl_008909.T1,Saspl_008910.T1,		625	5	Tg10g11840.t1,Tg10g11850.t1,Tg10g11860.t1,Tg10g11870.t1,Tg10g11880.t1,		623	2	XP_011098814.1,XP_011098818.1,
602	2	Sb07t1612,Sb07t1613,		592	3	evm.model.scaffold8912.10,evm.model.scaffold8912.12,evm.model.scaffold8912.13,		608	3	Saspl_015680.T1,Saspl_015681.T1,Saspl_015682.T1,		626	3	Tg15g10430.t1,Tg15g10440.t1,Tg15g10450.t1,		624	2	XP_011077072.1,XP_011077073.1,
603	2	Sb01t0793,Sb01t0795,		593	2	evm.model.scaffold5114.2,evm.model.scaffold5114.3,		609	2	Saspl_016047.T1,Saspl_016049.T1,		627	7	Tg08g17470.t1,Tg08g17480.t1,Tg08g17490.t1,Tg08g17500.t1,Tg08g17510.t1,Tg08g17520.t1,Tg08g17530.t1,		625	6	XP_011071868.1,XP_011072128.1,XP_011072130.1,XP_011072132.1,XP_011072133.1,XP_011072134.1,
604	2	Sb01t3115,Sb01t3116,		594	2	evm.model.scaffold4180.8,evm.model.scaffold4180.9,		610	2	Saspl_035245.T1,Saspl_035246.T1,		628	2	Tg10g07680.t1,Tg10g07700.t1,		626	3	XP_011091669.1,XP_011091670.1,XP_011091671.1,
605	2	Sb01t4320,Sb01t4321,		595	2	evm.model.scaffold2840.1,evm.model.scaffold2840.2,		611	2	Saspl_046245.T1,Saspl_046246.T1,		629	2	Tg03g07960.t1,Tg03g07970.t1,		628	2	XP_011101878.1,XP_011101880.1,
606	2	Sb03t2500,Sb03t2501,		596	2	evm.model.scaffold10200.12,evm.model.scaffold10200.14,		612	2	Saspl_044684.T1,Saspl_044685.T1,		630	3	Tg13g01470.t1,Tg13g01480.t1,Tg13g01490.t1,		629	2	XP_011080492.1,XP_011080503.1,
607	2	Sb01t5493,Sb01t5494,		597	2	evm.model.scaffold9891.3,evm.model.scaffold9891.4,		613	2	Saspl_002971.T1,Saspl_002972.T1,		631	2	Tg16g12420.t1,Tg16g12440.t1,		630	2	XP_011087733.1,XP_011087743.1,
608	2	Sb08t0600,Sb08t0602,		598	2	evm.model.scaffold6417.11,evm.model.scaffold6417.12,		614	2	Saspl_009167.T1,Saspl_009168.T1,		632	2	Tg09g02610.t1,Tg09g02620.t1,		631	4	XP_011073150.1,XP_011073154.1,XP_011073155.1,XP_011073156.1,
609	2	Sb01t2877,Sb01t2878,		599	2	evm.model.C218953.1,evm.model.C218953.2,		615	2	Saspl_017349.T1,Saspl_017350.T1,		633	2	Tg18g05490.t1,Tg18g05500.t1,		632	3	XP_011073105.1,XP_011073577.1,XP_011073579.1,
610	2	Sb02t3781,Sb02t3782,		600	2	evm.model.scaffold4046.2,evm.model.scaffold4046.3,		616	2	Saspl_044848.T1,Saspl_044849.T1,		634	3	Tg10g15560.t1,Tg10g15570.t1,Tg10g15580.t1,		633	2	XP_011091974.1,XP_011091985.1,
612	2	Sb01t5874,Sb01t5875,		601	2	evm.model.scaffold3257.47,evm.model.scaffold3257.48,		617	3	Saspl_008154.T1,Saspl_008156.T1,Saspl_008158.T1,		636	3	Tg05g03340.t1,Tg05g03350.t1,Tg05g03360.t1,		634	5	XP_011084023.1,XP_011084025.1,XP_011084026.1,XP_011084027.1,XP_011084028.1,
613	4	Sb01t2994,Sb01t2995,Sb01t2996,Sb01t2997,		602	2	evm.model.scaffold5168.14,evm.model.scaffold5168.15,		618	2	Saspl_023964.T1,Saspl_023965.T1,		637	2	Tg16g12820.t1,Tg16g12830.t1,		635	2	XP_011085880.1,XP_011085902.1,
614	2	Sb04t1212,Sb04t1213,		603	2	evm.model.scaffold4222.6,evm.model.scaffold4222.7,		619	2	Saspl_037533.T1,Saspl_037534.T1,		638	4	Tg17g07120.t1,Tg17g07130.t1,Tg17g07140.t1,Tg17g07150.t1,		636	2	XP_011081586.1,XP_011081598.1,
615	2	Sb01t5208,Sb01t5209,		604	2	evm.model.scaffold331.2,evm.model.scaffold331.3,		620	2	Saspl_018576.T1,Saspl_018577.T1,		639	2	Tg10g14300.t1,Tg10g14320.t1,		637	3	XP_011091451.1,XP_011091452.1,XP_011091453.1,
616	2	Sb03t0847,Sb03t0848,		605	2	evm.model.C222429.24,evm.model.C222429.26,		621	2	Saspl_031198.T1,Saspl_031199.T1,		640	2	Tg03g12170.t1,Tg03g12190.t1,		638	2	XP_011099669.1,XP_011099670.1,
617	4	Sb09t0620,Sb09t0621,Sb09t0622,Sb09t0623,		606	2	evm.model.scaffold839.1,evm.model.scaffold839.2,		622	2	Saspl_016774.T1,Saspl_016775.T1,		641	5	Tg16g03170.t1,Tg16g03180.t1,Tg16g03190.t1,Tg16g03200.t1,Tg16g03210.t1,		639	2	XP_011089737.1,XP_011089741.1,
618	2	Sb01t2968,Sb01t2969,		607	2	evm.model.scaffold1166.1,evm.model.scaffold1166.2,		624	4	Saspl_046904.T1,Saspl_046905.T1,Saspl_046906.T1,Saspl_046907.T1,		642	2	Tg12g07960.t1,Tg12g07970.t1,		640	2	XP_011091094.1,XP_011091099.1,
619	2	Sb01t6409,Sb01t6410,		608	2	evm.model.scaffold2481.5,evm.model.scaffold2481.7,		625	2	Saspl_018758.T1,Saspl_018759.T1,		643	2	Tg16g09550.t1,Tg16g09560.t1,		641	3	XP_011076649.1,XP_011076820.1,XP_011076821.1,
620	2	Sb01t3680,Sb01t3682,		609	2	evm.model.C221283.18,evm.model.C221283.19,		626	2	Saspl_024538.T1,Saspl_024539.T1,		644	10	Tg10g07190.t1,Tg10g07200.t1,Tg10g07210.t1,Tg10g07240.t1,Tg10g07250.t1,Tg10g07260.t1,Tg10g07270.t1,Tg10g07280.t1,Tg10g07350.t1,Tg10g07370.t1,		642	2	XP_011092428.1,XP_011092429.1,
621	2	Sb08t1409,Sb08t1410,		610	3	evm.model.scaffold7374.11,evm.model.scaffold7374.12,evm.model.scaffold7374.13,		627	3	Saspl_050715.T1,Saspl_050716.T1,Saspl_050717.T1,		645	4	Tg03g06200.t1,Tg03g06210.t1,Tg03g06220.t1,Tg03g06230.t1,		643	2	XP_011098390.1,XP_011098399.1,
622	2	Sb08t0558,Sb08t0559,		611	2	evm.model.scaffold791.2,evm.model.scaffold791.4.1,		628	2	Saspl_001155.T1,Saspl_001156.T1,		646	3	Tg10g07060.t1,Tg10g07070.t1,Tg10g07080.t1,		644	3	XP_011084972.1,XP_011084974.1,XP_011084982.1,
623	3	Sb09t1310,Sb09t1311,Sb09t1312,		612	2	evm.model.scaffold12625.20,evm.model.scaffold12625.21,		629	2	Saspl_038563.T1,Saspl_038564.T1,		647	6	Tg10g15100.t1,Tg10g15130.t1,Tg10g15140.t1,Tg10g15160.t1,Tg10g15170.t1,Tg10g15180.t1,		645	2	XP_011074464.1,XP_011074467.1,
624	2	Sb03t2516,Sb03t2518,		613	2	evm.model.scaffold1774.5,evm.model.scaffold1774.6,		630	2	Saspl_041697.T1,Saspl_041698.T1,		648	5	Tg06g02450.t1,Tg06g02460.t1,Tg06g02470.t1,Tg06g02480.t1,Tg06g02490.t1,		646	2	XP_011097172.1,XP_011097224.1,
625	2	Sb01t5595,Sb01t5597,		614	2	evm.model.scaffold966.5,evm.model.scaffold966.7,		631	3	Saspl_038482.T1,Saspl_038483.T1,Saspl_038484.T1,		649	2	Tg18g14500.t1,Tg18g14510.t1,		647	2	XP_011074393.1,XP_011074394.1,
626	2	Sb01t0323,Sb01t0325,		615	2	evm.model.C222149.20,evm.model.C222149.21,		632	2	Saspl_002054.T1,Saspl_002055.T1,		650	2	TgUn541g00040.t1,TgUn541g00110.t1,		648	2	XP_011087030.1,XP_011088918.1,
627	2	Sb01t4793,Sb01t4794,		616	2	evm.model.scaffold11727.10,evm.model.scaffold11727.9,		633	2	Saspl_006691.T1,Saspl_006692.T1,		651	3	Tg11g01520.t1,Tg11g01550.t1,Tg11g01560.t1,		650	2	XP_011099639.1,XP_011099649.1,
628	2	Sb08t1462,Sb08t1463,		617	2	evm.model.scaffold10815.6,evm.model.scaffold10815.8,		634	2	Saspl_009026.T1,Saspl_009027.T1,		652	2	Tg03g00670.t1,Tg03g00680.t1,		651	2	XP_011072769.1,XP_011072771.1,
629	2	Sb01t1825,Sb01t1826,		618	2	evm.model.scaffold5659.21,evm.model.scaffold5659.23,		635	6	Saspl_005159.T1,Saspl_005160.T1,Saspl_005161.T1,Saspl_005162.T1,Saspl_005163.T1,Saspl_005164.T1,		653	2	Tg14g03250.t1,Tg14g03270.t1,		652	2	XP_011073523.1,XP_011073524.1,
630	2	Sb03t2363,Sb03t2364,		619	2	evm.model.scaffold6139.3,evm.model.scaffold6139.4,		637	2	Saspl_016278.T1,Saspl_016279.T1,		654	3	Tg02g18630.t1,Tg02g18650.t1,Tg02g18660.t1,		653	2	XP_011076436.1,XP_011076437.1,
631	2	Sb03t3155,Sb03t3156,		620	2	evm.model.scaffold3286.4,evm.model.scaffold3286.5,		638	3	Saspl_002694.T1,Saspl_002695.T1,Saspl_002696.T1,		655	3	Tg03g18890.t1,Tg03g18900.t1,Tg03g18910.t1,		654	2	XP_011094895.1,XP_011094896.1,
632	4	Sb05t0035,Sb05t0036,Sb05t0038,Sb05t0039,		621	2	evm.model.scaffold12365.2.1,evm.model.scaffold12365.3,		639	2	Saspl_027664.T1,Saspl_027665.T1,		656	3	Tg03g13390.t1,Tg03g13400.t1,Tg03g13410.t1,		655	2	XP_011080698.1,XP_011080713.1,
633	2	Sb06t1405,Sb06t1406,		622	2	evm.model.scaffold6008.1,evm.model.scaffold6008.2,		640	4	Saspl_009256.T1,Saspl_009257.T1,Saspl_009258.T1,Saspl_009259.T1,		657	10	Tg01g07110.t1,Tg01g07130.t1,Tg01g07140.t1,Tg01g07150.t1,Tg01g07160.t1,Tg01g07190.t1,Tg01g07200.t1,Tg01g07220.t1,Tg01g07230.t1,Tg01g07240.t1,		656	3	XP_011099032.1,XP_011099044.1,XP_011099054.1,
634	2	Sb08t1670,Sb08t1672,		623	2	evm.model.scaffold5834.27,evm.model.scaffold5834.29,		641	2	Saspl_006431.T1,Saspl_006432.T1,		658	2	Tg12g07230.t1,Tg12g07240.t1,		657	2	XP_011098484.1,XP_011098485.1,
635	2	Sb08t1671,Sb08t1673,		624	2	evm.model.scaffold363.2,evm.model.scaffold363.3,		642	2	Saspl_028734.T1,Saspl_028736.T1,		659	2	Tg01g10400.t1,Tg01g10430.t1,		658	2	XP_011076082.1,XP_011076095.1,
636	2	Sb03t2672,Sb03t2673,		625	2	evm.model.scaffold328.12,evm.model.scaffold328.13,		643	2	Saspl_052337.T1,Saspl_052339.T1,		660	3	Tg16g06870.t1,Tg16g06880.t1,Tg16g06890.t1,		659	2	XP_011078213.1,XP_011078426.1,
637	2	Sb03t2107,Sb03t2108,		626	2	evm.model.scaffold4616.10,evm.model.scaffold4616.9,		644	3	Saspl_018837.T1,Saspl_018838.T1,Saspl_018839.T1,		661	3	Tg03g11070.t1,Tg03g11080.t1,Tg03g11100.t1,		660	2	XP_011089278.1,XP_011089281.1,
638	2	Sb07t0697,Sb07t0698,		627	2	evm.model.scaffold10094.32.1,evm.model.scaffold10094.33,		645	2	Saspl_024271.T1,Saspl_024272.T1,		662	3	Tg10g04240.t1,Tg10g04250.t1,Tg10g04270.t1,		661	3	XP_011085805.1,XP_011085818.1,XP_011086241.1,
639	3	Sb01t4161,Sb01t4162,Sb01t4163,		628	2	evm.model.C215109.1,evm.model.C215109.2,		646	3	Saspl_004351.T1,Saspl_004352.T1,Saspl_004353.T1,		663	3	Tg11g09600.t1,Tg11g09610.t1,Tg11g09630.t1,		662	3	XP_011100332.1,XP_011100333.1,XP_011100429.1,
640	3	Sb06t0066,Sb06t0067,Sb06t0069,		629	2	evm.model.C222315.19,evm.model.C222315.20,		647	3	Saspl_020752.T1,Saspl_020753.T1,Saspl_020754.T1,		665	2	Tg16g01430.t1,Tg16g01440.t1,		663	3	XP_011091759.1,XP_011091760.1,XP_011091898.1,
641	2	Sb04t1136,Sb04t1137,		630	2	evm.model.scaffold2363.8,evm.model.scaffold2363.9,		648	2	Saspl_052268.T1,Saspl_052269.T1,		667	3	Tg17g13920.t1,Tg17g13930.t1,Tg17g13940.t1,		664	2	XP_011088216.1,XP_011088740.1,
642	4	Sb05t0282,Sb05t0284,Sb05t0285,Sb05t0286,		631	2	evm.model.scaffold647.5,evm.model.scaffold647.6,		649	2	Saspl_020625.T1,Saspl_020627.T1,		668	2	Tg18g00620.t1,Tg18g00630.t1,		665	2	XP_011089793.1,XP_011089794.1,
643	3	Sb06t0056,Sb06t0057,Sb06t0058,		632	2	evm.model.scaffold1618.8,evm.model.scaffold1618.9,		650	2	Saspl_044509.T1,Saspl_044510.T1,		669	4	Tg02g07740.t1,Tg02g07750.t1,Tg02g07760.t1,Tg02g07780.t1,		666	3	XP_011083907.1,XP_011083908.1,XP_011083910.1,
644	3	Sb01t4301,Sb01t4302,Sb01t4304,		633	2	evm.model.C211983.2,evm.model.C211983.3,		651	2	Saspl_045522.T1,Saspl_045524.T1,		670	2	Tg08g07390.t1,Tg08g07400.t1,		667	2	XP_011078074.1,XP_011078075.1,
646	2	Sb01t6765,Sb01t6766,		634	2	evm.model.scaffold3177.6,evm.model.scaffold3177.8,		652	3	Saspl_051590.T1,Saspl_051592.T1,Saspl_051594.T1,		671	3	Tg04g11270.t1,Tg04g11280.t1,Tg04g11290.t1,		668	2	XP_011073738.1,XP_011073739.1,
647	2	Sb0t0125,Sb0t0132,		635	2	evm.model.scaffold1735.10,evm.model.scaffold1735.11,		653	2	Saspl_049006.T1,Saspl_049007.T1,		672	5	Tg10g00180.t1,Tg10g00200.t1,Tg10g00210.t1,Tg10g00220.t1,Tg10g00230.t1,		669	2	XP_011087155.1,XP_011087272.1,
648	2	Sb04t1959,Sb04t1960,		636	3	evm.model.scaffold4695.4,evm.model.scaffold4695.5,evm.model.scaffold4695.6,		654	2	Saspl_044094.T1,Saspl_044096.T1,		673	2	Tg11g03780.t1,Tg11g03790.t1,		670	3	XP_011081227.1,XP_011081228.1,XP_011081229.1,
649	3	Sb04t1725,Sb04t1727,Sb04t1729,		637	2	evm.model.scaffold12679.2,evm.model.scaffold12679.3,		655	2	Saspl_041996.T1,Saspl_041997.T1,		674	3	Tg02g09070.t1,Tg02g09080.t1,Tg02g09090.t1,		671	2	XP_011086591.1,XP_011088834.1,
650	2	Sb06t0035,Sb06t0036,		638	2	evm.model.scaffold5924.1,evm.model.scaffold5924.2,		656	3	Saspl_020354.T1,Saspl_020355.T1,Saspl_020356.T1,		675	3	TgUn298g00020.t1,TgUn298g00030.t1,TgUn298g00040.t1,		672	2	XP_011089022.1,XP_011089023.1,
651	3	Sb02t0022,Sb02t0024,Sb02t0025,		639	2	evm.model.scaffold4301.2,evm.model.scaffold4301.3,		657	2	Saspl_027315.T1,Saspl_027316.T1,		676	9	Tg04g12380.t1,Tg04g12390.t1,Tg04g12400.t1,Tg04g12420.t1,Tg04g12440.t1,Tg04g12450.t1,Tg04g12460.t1,Tg04g12470.t1,Tg04g12480.t1,		673	2	XP_011083550.1,XP_011083551.1,
652	2	Sb08t0428,Sb08t0429,		640	2	evm.model.scaffold5908.3,evm.model.scaffold5908.4,		658	7	Saspl_016728.T1,Saspl_016729.T1,Saspl_016730.T1,Saspl_016731.T1,Saspl_016732.T1,Saspl_016733.T1,Saspl_016734.T1,		677	2	Tg13g06600.t1,Tg13g06610.t1,		674	2	XP_011074130.1,XP_011074131.1,
653	2	Sb01t5614,Sb01t5615,		641	2	evm.model.scaffold429.5,evm.model.scaffold429.6,		660	5	Saspl_015762.T1,Saspl_015763.T1,Saspl_015764.T1,Saspl_015765.T1,Saspl_015767.T1,		678	7	Tg17g01870.t1,Tg17g01880.t1,Tg17g01900.t1,Tg17g01920.t1,Tg17g01930.t1,Tg17g01950.t1,Tg17g01980.t1,		675	2	XP_011076668.1,XP_011076826.1,
654	2	Sb01t6449,Sb01t6450,		642	2	evm.model.scaffold6538.6,evm.model.scaffold6538.8,		661	3	Saspl_026337.T1,Saspl_026338.T1,Saspl_026339.T1,		679	2	Tg18g01240.t1,Tg18g01250.t1,		676	3	XP_011087194.1,XP_011087196.1,XP_011087197.1,
655	2	Sb01t3825,Sb01t3826,		643	2	evm.model.scaffold4327.1,evm.model.scaffold4327.3,		662	2	Saspl_048216.T1,Saspl_048217.T1,		680	7	Tg16g04020.t1,Tg16g04030.t1,Tg16g04040.t1,Tg16g04050.t1,Tg16g04060.t1,Tg16g04070.t1,Tg16g04080.t1,		677	2	XP_011075140.1,XP_011075141.1,
656	2	Sb04t0860,Sb04t0861,		644	2	evm.model.scaffold5589.29,evm.model.scaffold5589.30,		663	2	Saspl_031098.T1,Saspl_031100.T1,		681	3	Tg12g01230.t1,Tg12g01240.t1,Tg12g01250.t1,		678	2	XP_011087517.1,XP_011087519.1,
657	2	Sb01t7027,Sb01t7028,		645	2	evm.model.scaffold8977.2,evm.model.scaffold8977.3,		664	2	Saspl_027092.T1,Saspl_027093.T1,		682	4	Tg03g15390.t1,Tg03g15400.t1,Tg03g15410.t1,Tg03g15420.t1,		679	3	XP_011091463.1,XP_011091464.1,XP_011091707.1,
658	2	Sb01t2496,Sb01t2498,		646	2	evm.model.scaffold730.27,evm.model.scaffold730.29,		665	4	Saspl_053260.T1,Saspl_053261.T1,Saspl_053262.T1,Saspl_053263.T1,		683	2	Tg07g06290.t1,Tg07g06330.t1,		680	2	XP_011094433.1,XP_011094434.1,
659	2	Sb04t1655,Sb04t1656,		647	2	evm.model.scaffold1311.5,evm.model.scaffold1311.6,		666	3	Saspl_051766.T1,Saspl_051768.T1,Saspl_051769.T1,		684	3	TgUn326g00030.t1,TgUn326g00040.t1,TgUn326g00050.t1,		681	3	XP_011090597.1,XP_011090598.1,XP_011090604.1,
660	2	Sb01t0019,Sb01t0020,		648	2	evm.model.scaffold6376.3,evm.model.scaffold6376.4,		667	8	Saspl_049613.T1,Saspl_049614.T1,Saspl_049615.T1,Saspl_049616.T1,Saspl_049617.T1,Saspl_049619.T1,Saspl_049620.T1,Saspl_049621.T1,		686	2	Tg01g11000.t1,Tg01g11010.t1,		682	2	XP_011083346.1,XP_011083347.1,
661	2	Sb01t0564,Sb01t0565,		649	2	evm.model.C221781.1,evm.model.C221781.2,		668	4	Saspl_050328.T1,Saspl_050329.T1,Saspl_050330.T1,Saspl_050331.T1,		687	2	Tg17g15370.t1,Tg17g15380.t1,		683	2	XP_011076623.1,XP_011076645.1,
662	2	Sb05t1229,Sb05t1231,		650	2	evm.model.scaffold726.2,evm.model.scaffold726.3,		669	2	Saspl_014201.T1,Saspl_014202.T1,		688	7	Tg04g06600.t1,Tg04g06610.t1,Tg04g06620.t1,Tg04g06630.t1,Tg04g06650.t1,Tg04g06660.t1,Tg04g06670.t1,		684	2	XP_011086389.1,XP_011087066.1,
663	2	Sb07t1119,Sb07t1120,		651	2	evm.model.scaffold8255.1,evm.model.scaffold8255.3,		670	2	Saspl_000574.T1,Saspl_000575.T1,		689	2	Tg06g08640.t1,Tg06g08650.t1,		685	5	XP_011096175.1,XP_011096221.1,XP_011096222.1,XP_011096223.1,XP_011096224.1,
664	2	Sb05t0944,Sb05t0945,		652	2	evm.model.C220641.8,evm.model.C220641.9,		671	2	Saspl_051178.T1,Saspl_051179.T1,		690	2	Tg05g09170.t1,Tg05g09180.t1,		686	2	XP_011072156.1,XP_011072157.1,
665	2	Sb02t2479,Sb02t2481,		653	2	evm.model.scaffold9296.10,evm.model.scaffold9296.9,		673	2	Saspl_006998.T1,Saspl_006999.T1,		691	3	Tg13g15610.t1,Tg13g15620.t1,Tg13g15630.t1,		687	3	XP_011098119.1,XP_011098120.1,XP_011098121.1,
666	2	Sb03t3849,Sb03t3850,		654	2	evm.model.scaffold3462.8,evm.model.scaffold3462.9,		674	3	Saspl_025734.T1,Saspl_025735.T1,Saspl_025737.T1,		692	2	Tg06g07050.t1,Tg06g07060.t1,		688	2	XP_011092856.1,XP_011092857.1,
667	2	Sb07t1426,Sb07t1427,		655	2	evm.model.scaffold6448.1,evm.model.scaffold6448.2,		676	2	Saspl_001521.T1,Saspl_001523.T1,		693	5	Tg14g14010.t1,Tg14g14020.t1,Tg14g14030.t1,Tg14g14040.t1,Tg14g14060.t1,		689	2	XP_011092315.1,XP_011092322.1,
668	2	Sb03t1694,Sb03t1695,		656	2	evm.model.scaffold2659.15,evm.model.scaffold2659.16,		677	3	Saspl_034597.T1,Saspl_034598.T1,Saspl_034599.T1,		694	3	Tg10g01050.t1,Tg10g01060.t1,Tg10g01070.t1,		690	3	XP_011089247.1,XP_011089248.1,XP_011090039.1,
669	3	Sb04t0501,Sb04t0502,Sb04t0503,		657	2	evm.model.scaffold10769.3,evm.model.scaffold10769.4,		678	3	Saspl_046509.T1,Saspl_046510.T1,Saspl_046511.T1,		695	5	Tg11g11020.t1,Tg11g11040.t1,Tg11g11050.t1,Tg11g11060.t1,Tg11g11070.t1,		691	2	XP_011102162.1,XP_011102163.1,
670	2	Sb05t1103,Sb05t1105,		658	2	evm.model.scaffold6737.7,evm.model.scaffold6737.9,		679	2	Saspl_007644.T1,Saspl_007645.T1,		696	4	TgUn254g00040.t1,TgUn254g00050.t1,TgUn254g00060.t1,TgUn254g00090.t1,		692	2	XP_011093857.1,XP_011093858.1,
671	2	Sb07t0539,Sb07t0540,		659	2	evm.model.C222127.1,evm.model.C222127.2,		680	2	Saspl_039519.T1,Saspl_039521.T1,		697	6	Tg08g05790.t1,Tg08g05800.t1,Tg08g05810.t1,Tg08g05830.t1,Tg08g05840.t1,Tg08g05850.t1,		693	2	XP_011082000.1,XP_011082262.1,
672	2	Sb04t1114,Sb04t1116,		660	2	evm.model.scaffold5230.2,evm.model.scaffold5230.3.1,		681	3	Saspl_031605.T1,Saspl_031606.T1,Saspl_031607.T1,		698	2	Tg18g03240.t1,Tg18g03250.t1,		694	2	XP_011077990.1,XP_011077993.1,
673	2	Sb03t2889,Sb03t2891,		661	2	evm.model.scaffold12472.7,evm.model.scaffold12472.8,		682	2	Saspl_033887.T1,Saspl_033889.T1,		699	8	Tg05g14770.t1,Tg05g14780.t1,Tg05g14790.t1,Tg05g14800.t1,Tg05g14810.t1,Tg05g14820.t1,Tg05g14830.t1,Tg05g14840.t1,		695	3	XP_011072471.1,XP_011072496.1,XP_011072506.1,
674	2	Sb02t3214,Sb02t3216,		662	2	evm.model.scaffold9959.26,evm.model.scaffold9959.27,		683	2	Saspl_003432.T1,Saspl_003433.T1,		700	4	TgUn645g00020.t1,TgUn645g00030.t1,TgUn645g00040.t1,TgUn645g00050.t1,		696	2	XP_011090951.1,XP_011090952.1,
675	2	Sb07t0264,Sb07t0265,		663	2	evm.model.scaffold12632.5,evm.model.scaffold12632.6,		684	4	Saspl_029447.T1,Saspl_029449.T1,Saspl_029450.T1,Saspl_029451.T1,		701	2	Tg10g03100.t1,Tg10g03110.t1,		697	2	XP_011091888.1,XP_011091890.1,
676	2	Sb06t2331,Sb06t2332,		664	2	evm.model.scaffold2578.5,evm.model.scaffold2578.6,		685	3	Saspl_040876.T1,Saspl_040877.T1,Saspl_040878.T1,		703	7	Tg18g01980.t1,Tg18g01990.t1,Tg18g02010.t1,Tg18g02030.t1,Tg18g02040.t1,Tg18g02050.t1,Tg18g02070.t1,		698	2	XP_011070038.1,XP_011070039.1,
677	2	Sb02t2159,Sb02t2160,		665	2	evm.model.scaffold11804.1,evm.model.scaffold11804.2,		686	2	Saspl_050356.T1,Saspl_050357.T1,		704	2	Tg11g02710.t1,Tg11g02720.t1,		699	2	XP_011074395.1,XP_011074396.1,
678	3	Sb01t1831,Sb01t1832,Sb01t1833,		666	2	evm.model.C221373.16,evm.model.C221373.17,		687	2	Saspl_022133.T1,Saspl_022134.T1,		705	3	Tg06g13990.t1,Tg06g14010.t1,Tg06g14020.t1,		700	2	XP_011094548.1,XP_011094549.1,
679	2	Sb02t1434,Sb02t1436,		667	2	evm.model.scaffold3608.50,evm.model.scaffold3608.51,		688	3	Saspl_049407.T1,Saspl_049408.T1,Saspl_049409.T1,		706	5	Tg08g09570.t1,Tg08g09580.t1,Tg08g09590.t1,Tg08g09600.t1,Tg08g09610.t1,		701	3	XP_011070070.1,XP_011070071.1,XP_011070205.1,
680	3	Sb05t1052,Sb05t1053,Sb05t1054,		668	3	evm.model.scaffold3700.7,evm.model.scaffold3700.8,evm.model.scaffold3700.9,		689	3	Saspl_013173.T1,Saspl_013174.T1,Saspl_013175.T1,		707	2	Tg05g15450.t1,Tg05g15470.t1,		702	3	XP_011078732.1,XP_011078733.1,XP_011078734.1,
681	2	Sb0t0395,Sb0t0400,		669	2	evm.model.scaffold1005.3,evm.model.scaffold1005.4,		690	2	Saspl_018402.T1,Saspl_018403.T1,		708	3	Tg11g02920.t1,Tg11g02940.t1,Tg11g02970.t1,		703	3	XP_011088782.1,XP_011088783.1,XP_011088784.1,
682	2	Sb02t3622,Sb02t3623,		670	2	evm.model.scaffold373.21,evm.model.scaffold373.22,		691	4	Saspl_024426.T1,Saspl_024428.T1,Saspl_024429.T1,Saspl_024430.T1,		709	2	TgUn106g00050.t1,TgUn106g00060.t1,		704	3	XP_011100002.1,XP_011100003.1,XP_011100006.1,
683	2	Sb05t1436,Sb05t1437,		671	2	evm.model.scaffold376.17,evm.model.scaffold376.18,		692	2	Saspl_032212.T1,Saspl_032213.T1,		710	2	Tg10g05090.t1,Tg10g05100.t1,		705	2	XP_011100641.1,XP_011100642.1,
684	2	Sb07t1468,Sb07t1470,		672	2	evm.model.scaffold745.10,evm.model.scaffold745.11,		694	2	Saspl_041573.T1,Saspl_041574.T1,		712	3	Tg02g02310.t1,Tg02g02330.t1,Tg02g02340.t1,		706	2	XP_011071231.1,XP_011071585.1,
685	2	Sb04t1884,Sb04t1885,		673	2	evm.model.scaffold603.6,evm.model.scaffold603.7_evm.model.scaffold603.8.2,		695	2	Saspl_001187.T1,Saspl_001188.T1,		713	2	Tg17g02130.t1,Tg17g02140.t1,		708	2	XP_011070791.1,XP_011071255.1,
686	2	Sb01t3737,Sb01t3738,		674	2	evm.model.scaffold4314.10,evm.model.scaffold4314.9,		696	2	Saspl_007582.T1,Saspl_007583.T1,		714	2	Tg04g07280.t1,Tg04g07300.t1,		709	2	XP_011096707.1,XP_011096709.1,
687	2	Sb07t1686,Sb07t1687,		675	2	evm.model.scaffold11612.1,evm.model.scaffold11612.2,		697	2	Saspl_029386.T1,Saspl_029387.T1,		715	2	Tg08g13200.t1,Tg08g13220.t1,		710	2	XP_011069731.1,XP_011069752.1,
688	2	Sb07t0557,Sb07t0559,		676	2	evm.model.scaffold2311.4,evm.model.scaffold2311.5,		698	4	Saspl_036130.T1,Saspl_036131.T1,Saspl_036132.T1,Saspl_036133.T1,		717	7	Tg17g10040.t1,Tg17g10060.t1,Tg17g10070.t1,Tg17g10080.t1,Tg17g10090.t1,Tg17g10100.t1,Tg17g10110.t1,		711	2	XP_011092755.1,XP_011092779.1,
689	2	Sb08t0375,Sb08t0377,		677	2	evm.model.C220743.1,evm.model.C220743.3,		699	3	Saspl_011036.T1,Saspl_011037.T1,Saspl_011038.T1,		718	2	Tg17g02470.t1,Tg17g02490.t1,		712	3	XP_011080948.1,XP_011080950.1,XP_011081144.1,
690	2	Sb08t1087,Sb08t1089,		678	2	evm.model.C219801.4,evm.model.C219801.6,		700	2	Saspl_030527.T1,Saspl_030528.T1,		719	3	Tg04g06100.t1,Tg04g06120.t1,Tg04g06130.t1,		714	2	XP_011097020.1,XP_011097021.1,
691	2	Sb09t1326,Sb09t1327,		679	2	evm.model.scaffold3888.1.1,evm.model.scaffold3888.2,		701	2	Saspl_033585.T1,Saspl_033586.T1,		720	3	Tg05g06360.t1,Tg05g06370.t1,Tg05g06380.t1,		715	2	XP_011100315.1,XP_011100316.1,
692	2	Sb01t4637,Sb01t4638,		680	2	evm.model.scaffold7587.5,evm.model.scaffold7587.6,		703	3	Saspl_034386.T1,Saspl_034387.T1,Saspl_034388.T1,		721	2	Tg06g07740.t1,Tg06g07750.t1,		716	2	XP_011078757.1,XP_011078758.1,
693	2	Sb08t1792,Sb08t1793,		681	2	evm.model.C222437.15,evm.model.C222437.17.1,		704	2	Saspl_012768.T1,Saspl_012769.T1,		722	6	Tg01g08500.t1,Tg01g08510.t1,Tg01g08520.t1,Tg01g08540.t1,Tg01g08570.t1,Tg01g08600.t1,		717	3	XP_011086524.1,XP_011086526.1,XP_011087083.1,
694	2	Sb01t1974,Sb01t1976,		682	3	evm.model.scaffold5783.2,evm.model.scaffold5783.3,evm.model.scaffold5783.4,		705	2	Saspl_023235.T1,Saspl_023236.T1,		724	2	TgUn814g00020.t1,TgUn814g00030.t1,		718	2	XP_011095056.1,XP_011095057.1,
695	2	Sb06t0263,Sb06t0264,		683	2	evm.model.scaffold4803.7,evm.model.scaffold4803.8,		706	2	Saspl_012125.T1,Saspl_012126.T1,		725	2	Tg05g07330.t1,Tg05g07340.t1,		719	2	XP_011086605.1,XP_011087092.1,
696	2	Sb02t1867,Sb02t1869,		684	2	evm.model.scaffold2454.4,evm.model.scaffold2454.6,		707	4	Saspl_045529.T1,Saspl_045530.T1,Saspl_045532.T1,Saspl_045533.T1,		726	2	Tg09g01040.t1,Tg09g01050.t1,		720	2	XP_011080416.1,XP_011080417.1,
697	2	Sb05t1160,Sb05t1161,		685	2	evm.model.scaffold10670.12,evm.model.scaffold10670.14,		708	3	Saspl_043063.T1,Saspl_043064.T1,Saspl_043065.T1,		727	2	Tg13g12560.t1,Tg13g12570.t1,		721	2	XP_011076496.1,XP_011076497.1,
698	2	Sb05t1201,Sb05t1203,		686	3	evm.model.scaffold12372.4,evm.model.scaffold12372.6.1,evm.model.scaffold12372.7,		709	3	Saspl_025507.T1,Saspl_025508.T1,Saspl_025509.T1,		728	2	Tg13g03390.t1,Tg13g03410.t1,		722	2	XP_011089169.1,XP_011089170.1,
699	2	Sb01t2233,Sb01t2234,		687	2	evm.model.scaffold12542.10,evm.model.scaffold12542.11,		710	2	Saspl_049115.T1,Saspl_049116.T1,		729	2	Tg14g15710.t1,Tg14g15720.t1,		723	2	XP_011089631.1,XP_011089632.1,
700	2	Sb08t0949,Sb08t0950,		688	2	evm.model.C221085.11,evm.model.C221085.12,		711	2	Saspl_030792.T1,Saspl_030793.T1,		730	3	Tg02g05960.t1,Tg02g05970.t1,Tg02g05980.t1,		724	2	XP_011101049.1,XP_011101051.1,
701	2	Sb02t0192,Sb02t0193,		689	2	evm.model.scaffold6799.5,evm.model.scaffold6799.7,		712	2	Saspl_030057.T1,Saspl_030059.T1,		731	2	Tg16g03370.t1,Tg16g03380.t1,		725	2	XP_011070572.1,XP_011070574.1,
702	2	Sb01t4089,Sb01t4090,		690	2	evm.model.scaffold1322.4,evm.model.scaffold1322.5,		713	2	Saspl_010165.T1,Saspl_010166.T1,		732	5	Tg14g05050.t1,Tg14g05060.t1,Tg14g05070.t1,Tg14g05080.t1,Tg14g05090.t1,		726	4	XP_011069850.1,XP_011069851.1,XP_011069852.1,XP_011070161.1,
703	2	Sb06t1379,Sb06t1380,		691	2	evm.model.scaffold336.1,evm.model.scaffold336.2,		714	2	Saspl_047492.T1,Saspl_047493.T1,		733	3	Tg12g06270.t1,Tg12g06280.t1,Tg12g06290.t1,		727	2	XP_011073786.1,XP_011073787.1,
704	2	Sb04t1437,Sb04t1438,		692	3	evm.model.C220989.6,evm.model.C220989.7,evm.model.C220989.8,		715	2	Saspl_027693.T1,Saspl_027694.T1,		734	2	Tg01g01050.t1,Tg01g01060.t1,		728	2	XP_011081210.1,XP_011081211.1,
705	2	Sb03t3630,Sb03t3631,		693	2	evm.model.scaffold10523.1,evm.model.scaffold10523.2,		716	4	Saspl_008294.T1,Saspl_008295.T1,Saspl_008296.T1,Saspl_008298.T1,		735	2	Tg13g11330.t1,Tg13g11340.t1,		729	2	XP_011085630.1,XP_011085631.1,
706	2	Sb02t4086,Sb02t4087,		694	2	evm.model.scaffold7465.2,evm.model.scaffold7465.3,		717	2	Saspl_009518.T1,Saspl_009520.T1,		737	2	Tg05g04140.t1,Tg05g04150.t1,		730	3	XP_011094267.1,XP_011094268.1,XP_011094269.1,
707	2	Sb09t0911,Sb09t0912,		695	2	evm.model.scaffold11049.1,evm.model.scaffold11049.2,		718	2	Saspl_052058.T1,Saspl_052059.T1,		738	3	Tg13g05430.t1,Tg13g05450.t1,Tg13g05460.t1,		731	2	XP_011099028.1,XP_011099164.1,
708	2	Sb03t2073,Sb03t2074,		696	2	evm.model.scaffold1296.10,evm.model.scaffold1296.9,		719	2	Saspl_005690.T1,Saspl_005692.T1,		739	3	Tg18g12110.t1,Tg18g12120.t1,Tg18g12130.t1,		732	2	XP_011082640.1,XP_011082641.1,
709	2	Sb03t3706,Sb03t3707,		697	2	evm.model.scaffold12324.1,evm.model.scaffold12324.2,		720	3	Saspl_044760.T1,Saspl_044761.T1,Saspl_044762.T1,		740	10	Tg10g03620.t1,Tg10g03630.t1,Tg10g03640.t1,Tg10g03650.t1,Tg10g03660.t1,Tg10g03680.t1,Tg10g03690.t1,Tg10g03700.t1,Tg10g03710.t1,Tg10g03720.t1,		733	4	XP_011089487.1,XP_011089499.1,XP_011089509.1,XP_011089520.1,
710	2	Sb04t2025,Sb04t2026,		698	2	evm.model.scaffold3726.3,evm.model.scaffold3726.5,		721	3	Saspl_007330.T1,Saspl_007331.T1,Saspl_007332.T1,		741	4	Tg04g14490.t1,Tg04g14500.t1,Tg04g14510.t1,Tg04g14520.t1,		734	2	XP_011088307.1,XP_011088308.1,
711	2	Sb02t3965,Sb02t3966,		699	2	evm.model.C204707.1,evm.model.C204707.2,		722	2	Saspl_026855.T1,Saspl_026857.T1,		742	2	TgUn137g00020.t1,TgUn137g00030.t1,		735	2	XP_011091163.1,XP_011091180.1,
712	2	Sb01t0946,Sb01t0948,		700	2	evm.model.scaffold11909.4.1,evm.model.scaffold11909.6,		723	7	Saspl_036539.T1,Saspl_036540.T1,Saspl_036541.T1,Saspl_036542.T1,Saspl_036543.T1,Saspl_036545.T1,Saspl_036546.T1,		743	3	Tg04g11040.t1,Tg04g11050.t1,Tg04g11060.t1,		736	2	XP_011093438.1,XP_011093439.1,
713	2	Sb0t0302,Sb0t0308,		701	2	evm.model.scaffold7646.25,evm.model.scaffold7646.26,		724	3	Saspl_025416.T1,Saspl_025417.T1,Saspl_025418.T1,		744	4	Tg11g06480.t1,Tg11g06490.t1,Tg11g06500.t1,Tg11g06510.t1,		737	2	XP_011101497.1,XP_011101498.1,
714	2	Sb05t0641,Sb05t0643,		702	2	evm.model.scaffold8132.1,evm.model.scaffold8132.3,		725	2	Saspl_019094.T1,Saspl_019096.T1,		746	2	Tg18g09060.t1,Tg18g09070.t1,		738	2	XP_011080123.1,XP_011080307.1,
715	2	Sb06t1765,Sb06t1766,		703	2	evm.model.C220045.18,evm.model.C220045.19,		726	3	Saspl_011716.T1,Saspl_011717.T1,Saspl_011718.T1,		747	2	Tg14g13830.t1,Tg14g13840.t1,		739	2	XP_011071239.1,XP_011071240.1,
716	2	Sb03t3661,Sb03t3662,		704	2	evm.model.scaffold5676.4.2,evm.model.scaffold5676.5,		727	3	Saspl_015207.T1,Saspl_015208.T1,Saspl_015209.T1,		748	5	Tg02g16130.t1,Tg02g16140.t1,Tg02g16160.t1,Tg02g16170.t1,Tg02g16180.t1,		740	2	XP_011074242.1,XP_011074244.1,
717	2	Sb01t4257,Sb01t4259,		705	2	evm.model.scaffold3607.8,evm.model.scaffold3607.9,		728	3	Saspl_048984.T1,Saspl_048985.T1,Saspl_048986.T1,		749	3	Tg02g16990.t1,Tg02g17000.t1,Tg02g17010.t1,		741	2	XP_011099197.1,XP_011099198.1,
719	3	Sb01t7100,Sb01t7102,Sb01t7103,		706	2	evm.model.scaffold12118.1,evm.model.scaffold12118.2,		729	2	Saspl_052494.T1,Saspl_052495.T1,		751	4	Tg03g04410.t1,Tg03g04420.t1,Tg03g04430.t1,Tg03g04460.t1,		742	2	XP_011081997.1,XP_011082005.1,
720	2	Sb06t0547,Sb06t0548,		707	2	evm.model.scaffold310.4,evm.model.scaffold310.5,		730	4	Saspl_026495.T1,Saspl_026496.T1,Saspl_026497.T1,Saspl_026498.T1,		752	4	Tg16g12000.t1,Tg16g12010.t1,Tg16g12030.t1,Tg16g12040.t1,		743	2	XP_011070372.1,XP_011070373.1,
721	3	Sb01t4015,Sb01t4016,Sb01t4017,		708	2	evm.model.scaffold9484.10,evm.model.scaffold9484.12,		731	2	Saspl_025245.T1,Saspl_025246.T1,		753	2	Tg19g02610.t1,Tg19g02620.t1,		744	2	XP_011075705.1,XP_011075709.1,
722	2	Sb01t6021,Sb01t6022,		709	2	evm.model.scaffold3285.1,evm.model.scaffold3285.2,		732	2	Saspl_007958.T1,Saspl_007959.T1,		754	3	Tg02g03000.t1,Tg02g03010.t1,Tg02g03030.t1,		745	4	XP_011077104.1,XP_011077106.1,XP_011077109.1,XP_011077138.1,
723	2	Sb01t6121,Sb01t6122,		710	2	evm.model.scaffold6121.15,evm.model.scaffold6121.16,		733	2	Saspl_015190.T1,Saspl_015191.T1,		755	7	Tg10g05520.t1,Tg10g05530.t1,Tg10g05540.t1,Tg10g05550.t1,Tg10g05560.t1,Tg10g05570.t1,Tg10g05590.t1,		746	2	XP_011071258.1,XP_011071259.1,
724	3	Sb01t1106,Sb01t1107,Sb01t1108,		711	2	evm.model.scaffold5127.1,evm.model.scaffold5127.2,		734	3	Saspl_045660.T1,Saspl_045661.T1,Saspl_045663.T1,		756	7	Tg01g21960.t1,Tg01g21980.t1,Tg01g21990.t1,Tg01g22000.t1,Tg01g22010.t1,Tg01g22020.t1,Tg01g22030.t1,		747	2	XP_011081466.1,XP_011081467.1,
725	2	Sb09t0197,Sb09t0199,		712	3	evm.model.scaffold8408.3,evm.model.scaffold8408.4,evm.model.scaffold8408.6,		735	2	Saspl_040918.T1,Saspl_040919.T1,		757	4	Tg17g07670.t1,Tg17g07680.t1,Tg17g07690.t1,Tg17g07700.t1,		748	2	XP_011071706.1,XP_011071712.1,
726	3	Sb08t0554,Sb08t0555,Sb08t0556,		713	2	evm.model.scaffold11206.4,evm.model.scaffold11206.5,		736	2	Saspl_002017.T1,Saspl_002018.T1,		758	2	Tg15g01000.t1,Tg15g01010.t1,		749	2	XP_011089939.1,XP_011089940.1,
727	2	Sb08t1579,Sb08t1580,		714	2	evm.model.scaffold2636.18,evm.model.scaffold2636.19,		737	2	Saspl_021698.T1,Saspl_021699.T1,		759	5	Tg01g03250.t1,Tg01g03260.t1,Tg01g03270.t1,Tg01g03280.t1,Tg01g03290.t1,		750	2	XP_011101842.1,XP_011101845.1,
728	2	Sb01t1988,Sb01t1990,		715	2	evm.model.scaffold4109.13,evm.model.scaffold4109.14,		738	2	Saspl_035970.T1,Saspl_035971.T1,		760	3	TgUn155g00030.t1,TgUn155g00040.t1,TgUn155g00060.t1,		751	2	XP_011076069.1,XP_011076072.1,
730	2	Sb06t2156,Sb06t2157,		716	2	evm.model.scaffold2886.1,evm.model.scaffold2886.2,		739	3	Saspl_027671.T1,Saspl_027672.T1,Saspl_027673.T1,		761	5	Tg10g00510.t1,Tg10g00520.t1,Tg10g00530.t1,Tg10g00540.t1,Tg10g00550.t1,		752	2	XP_011094591.1,XP_011094731.1,
731	2	Sb07t0501,Sb07t0502,		717	2	evm.model.scaffold6558.7,evm.model.scaffold6558.8.2,		740	2	Saspl_015910.T1,Saspl_015911.T1,		762	4	Tg04g04420.t1,Tg04g04440.t1,Tg04g04450.t1,Tg04g04470.t1,		753	2	XP_011079783.1,XP_011079784.1,
732	2	Sb03t0237,Sb03t0238,		718	2	evm.model.scaffold3485.4,evm.model.scaffold3485.6,		741	3	Saspl_015525.T1,Saspl_015527.T1,Saspl_015529.T1,		763	6	TgUn069g00010.t1,TgUn069g00030.t1,TgUn069g00040.t1,TgUn069g00050.t1,TgUn069g00060.t1,TgUn069g00070.t1,		755	2	XP_011093557.1,XP_011093558.1,
733	2	Sb08t1129,Sb08t1130,		719	2	evm.model.scaffold10150.1,evm.model.scaffold10150.2,		742	3	Saspl_022193.T1,Saspl_022194.T1,Saspl_022195.T1,		764	2	Tg05g07980.t1,Tg05g07990.t1,		756	5	XP_011098132.1,XP_011098133.1,XP_011098134.1,XP_011098135.1,XP_011098136.1,
734	2	Sb09t1324,Sb09t1325,		720	2	evm.model.scaffold4702.2,evm.model.scaffold4702.3,		743	3	Saspl_037138.T1,Saspl_037139.T1,Saspl_037140.T1,		766	6	TgUn617g00010.t1,TgUn617g00020.t1,TgUn617g00030.t1,TgUn617g00040.t1,TgUn617g00050.t1,TgUn617g00060.t1,		757	2	XP_011075505.1,XP_011075506.1,
735	2	Sb07t1503,Sb07t1504,		721	2	evm.model.scaffold2875.22,evm.model.scaffold2875.23,		744	4	Saspl_025983.T1,Saspl_025984.T1,Saspl_025985.T1,Saspl_025986.T1,		767	2	Tg06g08060.t1,Tg06g08070.t1,		758	2	XP_011101692.1,XP_011101694.1,
736	2	Sb02t1821,Sb02t1822,		722	2	evm.model.scaffold9621.1,evm.model.scaffold9621.2,		745	2	Saspl_042109.T1,Saspl_042111.T1,		769	3	Tg19g02760.t1,Tg19g02770.t1,Tg19g02780.t1,		759	2	XP_011089414.1,XP_011094394.1,
737	2	Sb02t4331,Sb02t4332,		723	2	evm.model.scaffold1169.2,evm.model.scaffold1169.3,		746	2	Saspl_047707.T1,Saspl_047708.T1,		770	2	Tg17g06160.t1,Tg17g06170.t1,		760	2	XP_011092810.1,XP_011092815.1,
738	3	Sb03t0945,Sb03t0946,Sb03t0947,		724	2	evm.model.scaffold12101.1,evm.model.scaffold12101.2,		747	2	Saspl_031247.T1,Saspl_031248.T1,		771	2	Tg02g20360.t1,Tg02g20380.t1,		761	3	XP_011082818.1,XP_011082820.1,XP_011083293.1,
739	2	Sb02t0964,Sb02t0966,		725	2	evm.model.scaffold8096.35,evm.model.scaffold8096.37,		748	2	Saspl_045668.T1,Saspl_045669.T1,		772	3	Tg01g18630.t1,Tg01g18650.t1,Tg01g18660.t1,		762	2	XP_011083666.1,XP_011083667.1,
740	2	Sb09t1426,Sb09t1428,		726	2	evm.model.scaffold7589.21,evm.model.scaffold7589.22,		749	2	Saspl_028605.T1,Saspl_028606.T1,		773	6	TgUn001g00370.t1,TgUn001g00380.t1,TgUn001g00390.t1,TgUn001g00400.t1,TgUn001g00420.t1,TgUn001g00440.t1,		763	2	XP_011071998.1,XP_011072000.1,
741	2	Sb07t0121,Sb07t0122,		727	2	evm.model.C220471.3,evm.model.C220471.4,		750	8	Saspl_038751.T1,Saspl_038752.T1,Saspl_038753.T1,Saspl_038754.T1,Saspl_038755.T1,Saspl_038756.T1,Saspl_038757.T1,Saspl_038758.T1,		774	2	Tg13g13400.t1,Tg13g13410.t1,		764	2	XP_011080750.1,XP_011080832.1,
742	2	Sb09t0250,Sb09t0251,		728	2	evm.model.scaffold2561.10,evm.model.scaffold2561.9,		751	9	Saspl_042500.T1,Saspl_042502.T1,Saspl_042503.T1,Saspl_042504.T1,Saspl_042506.T1,Saspl_042507.T1,Saspl_042508.T1,Saspl_042509.T1,Saspl_042510.T1,		775	2	Tg08g01230.t1,Tg08g01240.t1,		765	2	XP_011081990.1,XP_011082258.1,
743	2	Sb02t0482,Sb02t0483,		729	2	evm.model.C209545.1,evm.model.C209545.2,		752	3	Saspl_028025.T1,Saspl_028026.T1,Saspl_028027.T1,		776	2	Tg02g06170.t1,Tg02g06220.t1,		766	3	XP_011093112.1,XP_011093242.1,XP_011093243.1,
744	2	Sb03t1004,Sb03t1005,		730	2	evm.model.scaffold380.5,evm.model.scaffold380.6,		753	2	Saspl_001270.T1,Saspl_001271.T1,		777	2	Tg03g04470.t1,Tg03g04480.t1,		767	2	XP_011077082.1,XP_011077136.1,
745	2	Sb01t3744,Sb01t3746,		731	2	evm.model.scaffold1498.1,evm.model.scaffold1498.2,		754	2	Saspl_050739.T1,Saspl_050740.T1,		778	3	Tg02g17250.t1,Tg02g17260.t1,Tg02g17270.t1,		768	2	XP_011089960.1,XP_011090101.1,
746	3	Sb08t0927,Sb08t0928,Sb08t0929,		732	2	evm.model.scaffold629.1,evm.model.scaffold629.2,		755	2	Saspl_033554.T1,Saspl_033555.T1,		779	2	TgUn032g00050.t1,TgUn032g00070.t1,		769	2	XP_011089172.1,XP_011089185.1,
747	2	Sb03t3349,Sb03t3350,		733	2	evm.model.scaffold4140.8,evm.model.scaffold4140.9,		756	2	Saspl_033773.T1,Saspl_033775.T1,		780	3	Tg17g03700.t1,Tg17g03710.t1,Tg17g03720.t1,		770	2	XP_011085633.1,XP_011085647.1,
749	2	Sb01t0748,Sb01t0750,		734	2	evm.model.scaffold497.1,evm.model.scaffold497.2,		757	8	Saspl_000823.T1,Saspl_000825.T1,Saspl_000826.T1,Saspl_000828.T1,Saspl_000829.T1,Saspl_000830.T1,Saspl_000831.T1,Saspl_000832.T1,		781	2	Tg04g04540.t1,Tg04g04550.t1,		771	2	XP_011075492.1,XP_011075493.1,
750	3	Sb01t7067,Sb01t7068,Sb01t7069,		735	2	evm.model.scaffold938.7,evm.model.scaffold938.8,		758	3	Saspl_028004.T1,Saspl_028005.T1,Saspl_028006.T1,		782	2	Tg04g01460.t1,Tg04g01470.t1,		772	2	XP_011070079.1,XP_011070209.1,
751	2	Sb01t0310,Sb01t0311,		736	2	evm.model.scaffold10147.11,evm.model.scaffold10147.9,		759	2	Saspl_029178.T1,Saspl_029179.T1,		784	2	Tg19g00680.t1,Tg19g00690.t1,		773	2	XP_011095433.1,XP_011095434.1,
752	2	Sb04t0074,Sb04t0076,		737	2	evm.model.scaffold2298.7,evm.model.scaffold2298.8,		760	2	Saspl_002703.T1,Saspl_002704.T1,		786	6	Tg18g10330.t1,Tg18g10340.t1,Tg18g10350.t1,Tg18g10370.t1,Tg18g10380.t1,Tg18g10390.t1,		774	2	XP_011092800.1,XP_011092801.1,
753	2	Sb07t1207,Sb07t1208,		738	2	evm.model.scaffold1005.6,evm.model.scaffold1005.7,		761	14	Saspl_050978.T1,Saspl_050979.T1,Saspl_050980.T1,Saspl_050981.T1,Saspl_050982.T1,Saspl_050983.T1,Saspl_050984.T1,Saspl_050985.T1,Saspl_050986.T1,Saspl_050987.T1,Saspl_050988.T1,Saspl_050989.T1,Saspl_050990.T1,Saspl_050991.T1,		788	2	Tg05g16700.t1,Tg05g16720.t1,		775	3	XP_011086179.1,XP_011086180.1,XP_011086181.1,
754	2	Sb03t3098,Sb03t3100,		739	2	evm.model.C221991.1,evm.model.C221991.2,		763	2	Saspl_015499.T1,Saspl_015501.T1,		789	3	Tg14g13890.t1,Tg14g13900.t1,Tg14g13910.t1,		776	2	XP_011072281.1,XP_011072282.1,
755	3	Sb01t5170,Sb01t5171,Sb01t5172,		740	2	evm.model.scaffold230.3,evm.model.scaffold230.4,		764	2	Saspl_051032.T1,Saspl_051034.T1,		790	3	Tg09g00160.t1,Tg09g00180.t1,Tg09g00190.t1,		777	2	XP_011098775.1,XP_011098776.1,
756	3	Sb04t0510,Sb04t0511,Sb04t0512,		741	2	evm.model.scaffold1296.7,evm.model.scaffold1296.8,		765	2	Saspl_013358.T1,Saspl_013359.T1,		791	4	Tg06g06140.t1,Tg06g06150.t1,Tg06g06160.t1,Tg06g06170.t1,		778	2	XP_011076897.1,XP_011076898.1,
757	2	Sb07t0779,Sb07t0780,		742	2	evm.model.scaffold10562.1,evm.model.scaffold10562.3,		766	2	Saspl_014930.T1,Saspl_014931.T1,		792	4	Tg02g17020.t1,Tg02g17040.t1,Tg02g17050.t1,Tg02g17060.t1,		779	2	XP_011085559.1,XP_011085561.1,
758	3	Sb03t0589,Sb03t0591,Sb03t0593,		743	2	evm.model.scaffold530.6,evm.model.scaffold530.7,		767	3	Saspl_017054.T1,Saspl_017055.T1,Saspl_017057.T1,		793	2	Tg12g13910.t1,Tg12g13930.t1,		780	2	XP_011080241.1,XP_011080242.1,
759	3	Sb06t0336,Sb06t0338,Sb06t0339,		744	2	evm.model.scaffold4654.2,evm.model.scaffold4654.3,		768	3	Saspl_000862.T1,Saspl_000863.T1,Saspl_000864.T1,		794	3	Tg01g19680.t1,Tg01g19690.t1,Tg01g19700.t1,		782	3	XP_011074518.1,XP_011074520.1,XP_011074600.1,
760	2	Sb03t0424,Sb03t0425,		745	2	evm.model.C222557.20,evm.model.C222557.21,		769	2	Saspl_053016.T1,Saspl_053018.T1,		795	2	TgUn264g00020.t1,TgUn264g00030.t1,		783	3	XP_011078427.1,XP_011078428.1,XP_011078429.1,
761	2	Sb03t3952,Sb03t3953,		746	2	evm.model.scaffold5521.10,evm.model.scaffold5521.9,		770	2	Saspl_017425.T1,Saspl_017426.T1,		796	2	Tg19g00540.t1,Tg19g00550.t1,		784	2	XP_011071640.1,XP_011071641.1,
762	2	Sb02t4302,Sb02t4303,						771	2	Saspl_021832.T1,Saspl_021833.T1,		797	4	Tg06g03500.t1,Tg06g03510.t1,Tg06g03520.t1,Tg06g03530.t1,		785	2	XP_011087118.1,XP_011087119.1,
763	3	Sb04t1547,Sb04t1548,Sb04t1549,						772	7	Saspl_006202.T1,Saspl_006203.T1,Saspl_006204.T1,Saspl_006205.T1,Saspl_006206.T1,Saspl_006207.T1,Saspl_006208.T1,		799	2	Tg17g02080.t1,Tg17g02100.t1,		786	2	XP_011085304.1,XP_011085626.1,
764	2	Sb04t1207,Sb04t1208,						773	6	Saspl_053292.T1,Saspl_053293.T1,Saspl_053294.T1,Saspl_053295.T1,Saspl_053296.T1,Saspl_053297.T1,		800	4	Tg02g03820.t1,Tg02g03830.t1,Tg02g03840.t1,Tg02g03850.t1,		787	2	XP_011082247.1,XP_011082248.1,
765	3	Sb06t2944,Sb06t2945,Sb06t2946,						774	4	Saspl_006864.T1,Saspl_006866.T1,Saspl_006867.T1,Saspl_006868.T1,		802	2	Tg15g11140.t1,Tg15g11150.t1,		788	2	XP_011072370.1,XP_011072371.1,
766	2	Sb03t1139,Sb03t1140,						775	2	Saspl_011458.T1,Saspl_011459.T1,		803	2	Tg13g03480.t1,Tg13g03490.t1,		789	2	XP_011092681.1,XP_011092682.1,
767	2	Sb01t6404,Sb01t6405,						776	2	Saspl_049204.T1,Saspl_049205.T1,		805	2	Tg09g05510.t1,Tg09g05520.t1,		790	2	XP_011086052.1,XP_011086053.1,
768	2	Sb09t0485,Sb09t0487,						777	2	Saspl_008527.T1,Saspl_008529.T1,		807	2	Tg03g07510.t1,Tg03g07520.t1,		791	2	XP_011073017.1,XP_011073041.1,
769	2	Sb02t3253,Sb02t3254,						778	4	Saspl_011722.T1,Saspl_011724.T1,Saspl_011725.T1,Saspl_011726.T1,		808	4	Tg05g14450.t1,Tg05g14460.t1,Tg05g14470.t1,Tg05g14480.t1,		792	2	XP_011077740.1,XP_011077908.1,
770	2	Sb07t0974,Sb07t0975,						779	2	Saspl_007750.T1,Saspl_007751.T1,		809	4	Tg17g14380.t1,Tg17g14390.t1,Tg17g14400.t1,Tg17g14410.t1,		793	2	XP_011082513.1,XP_011082516.1,
771	2	Sb02t3000,Sb02t3002,						780	3	Saspl_015332.T1,Saspl_015333.T1,Saspl_015335.T1,		810	2	Tg11g06730.t1,Tg11g06740.t1,		794	2	XP_011101542.1,XP_011101544.1,
772	3	Sb01t1290,Sb01t1291,Sb01t1293,						782	2	Saspl_024509.T1,Saspl_024510.T1,		811	2	Tg15g08330.t1,Tg15g08340.t1,		795	2	XP_011078627.1,XP_011078628.1,
773	3	Sb01t1878,Sb01t1879,Sb01t1881,						783	3	Saspl_042473.T1,Saspl_042474.T1,Saspl_042475.T1,		812	2	Tg12g16100.t1,Tg12g16110.t1,		796	2	XP_011089395.1,XP_011089397.1,
774	2	Sb01t4341,Sb01t4342,						785	5	Saspl_011932.T1,Saspl_011933.T1,Saspl_011934.T1,Saspl_011935.T1,Saspl_011936.T1,		813	2	Tg06g05390.t1,Tg06g05400.t1,		797	2	XP_011088430.1,XP_011088431.1,
775	3	Sb02t4046,Sb02t4048,Sb02t4049,						786	2	Saspl_022437.T1,Saspl_022439.T1,		814	3	Tg01g15450.t1,Tg01g15460.t1,Tg01g15480.t1,		798	2	XP_011095816.1,XP_011095817.1,
776	3	Sb06t3232,Sb06t3233,Sb06t3234,						787	2	Saspl_044086.T1,Saspl_044087.T1,		816	2	Tg09g05960.t1,Tg09g05970.t1,		799	2	XP_011099194.1,XP_011099196.1,
777	2	Sb02t2720,Sb02t2721,						789	3	Saspl_040383.T1,Saspl_040384.T1,Saspl_040385.T1,		817	3	Tg05g16910.t1,Tg05g16920.t1,Tg05g16930.t1,		800	3	XP_011094367.1,XP_011094368.1,XP_011094542.1,
778	2	Sb02t3307,Sb02t3308,						790	2	Saspl_035554.T1,Saspl_035555.T1,		818	3	Tg12g07990.t1,Tg12g08000.t1,Tg12g08020.t1,		801	2	XP_011090120.1,XP_011090469.1,
779	3	Sb04t1393,Sb04t1395,Sb04t1396,						791	3	Saspl_024850.T1,Saspl_024851.T1,Saspl_024852.T1,		819	2	Tg05g04310.t1,Tg05g04320.t1,		803	2	XP_011092095.1,XP_011092096.1,
780	2	Sb09t0683,Sb09t0685,						792	2	Saspl_012723.T1,Saspl_012725.T1,		821	13	Tg13g04140.t1,Tg13g04150.t1,Tg13g04160.t1,Tg13g04170.t1,Tg13g04180.t1,Tg13g04190.t1,Tg13g04200.t1,Tg13g04220.t1,Tg13g04240.t1,Tg13g04250.t1,Tg13g04260.t1,Tg13g04270.t1,Tg13g04280.t1,		804	2	XP_011091709.1,XP_011091710.1,
781	2	Sb02t0802,Sb02t0804,						793	2	Saspl_043697.T1,Saspl_043698.T1,		822	2	Tg07g06360.t1,Tg07g06370.t1,		805	2	XP_011089469.1,XP_011089472.1,
782	2	Sb06t0651,Sb06t0653,						794	2	Saspl_003309.T1,Saspl_003310.T1,		823	4	Tg09g12610.t1,Tg09g12620.t1,Tg09g12630.t1,Tg09g12640.t1,		806	4	XP_011085296.1,XP_011085299.1,XP_011085300.1,XP_011085301.1,
783	2	Sb05t0235,Sb05t0236,						796	3	Saspl_043182.T1,Saspl_043183.T1,Saspl_043184.T1,		824	2	Tg07g08490.t1,Tg07g08500.t1,		807	2	XP_011091293.1,XP_011091295.1,
784	2	Sb04t0028,Sb04t0030,						797	2	Saspl_035255.T1,Saspl_035256.T1,		825	2	Tg13g03040.t1,Tg13g03050.t1,		808	2	XP_011091358.1,XP_011091673.1,
785	2	Sb02t3713,Sb02t3714,						798	2	Saspl_040954.T1,Saspl_040955.T1,		826	3	Tg18g02990.t1,Tg18g03000.t1,Tg18g03010.t1,		809	2	XP_011089332.1,XP_011089338.1,
786	2	Sb03t3215,Sb03t3216,						799	2	Saspl_029566.T1,Saspl_029567.T1,		827	2	Tg06g15510.t1,Tg06g15520.t1,		810	3	XP_011079023.1,XP_011079176.1,XP_011079178.1,
787	2	Sb06t2879,Sb06t2881,						800	2	Saspl_017105.T1,Saspl_017106.T1,		828	6	Tg04g05940.t1,Tg04g05950.t1,Tg04g05960.t1,Tg04g05980.t1,Tg04g05990.t1,Tg04g06000.t1,		812	2	XP_011089003.1,XP_011089006.1,
788	3	Sb03t0967,Sb03t0968,Sb03t0969,						801	2	Saspl_037660.T1,Saspl_037662.T1,		829	2	Tg02g17280.t1,Tg02g17290.t1,		813	2	XP_011079790.1,XP_011079793.1,
789	2	Sb05t0727,Sb05t0729,						802	2	Saspl_052711.T1,Saspl_052712.T1,		830	5	Tg05g15870.t1,Tg05g15880.t1,Tg05g15890.t1,Tg05g15900.t1,Tg05g15910.t1,		814	3	XP_011073650.1,XP_011073652.1,XP_011073850.1,
790	2	Sb02t0507,Sb02t0509,						803	2	Saspl_043880.T1,Saspl_043881.T1,		831	2	Tg07g12380.t1,Tg07g12390.t1,		815	3	XP_011092587.1,XP_011092717.1,XP_011092718.1,
791	3	Sb05t0795,Sb05t0796,Sb05t0797,						804	4	Saspl_030751.T1,Saspl_030752.T1,Saspl_030753.T1,Saspl_030754.T1,		832	5	TgUn449g00020.t1,TgUn449g00040.t1,TgUn449g00050.t1,TgUn449g00060.t1,TgUn449g00070.t1,		816	2	XP_011078518.1,XP_011078520.1,
792	2	Sb07t0823,Sb07t0825,						805	2	Saspl_032297.T1,Saspl_032298.T1,		833	2	Tg17g02480.t1,Tg17g02500.t1,		817	2	XP_011088010.1,XP_011089026.1,
793	2	Sb06t2307,Sb06t2308,						806	2	Saspl_024981.T1,Saspl_024982.T1,		834	2	Tg03g06810.t1,Tg03g06830.t1,		818	2	XP_011071207.1,XP_011071218.1,
794	2	Sb01t2116,Sb01t2117,						807	3	Saspl_000134.T1,Saspl_000135.T1,Saspl_000136.T1,		835	2	Tg02g00440.t1,Tg02g00450.t1,		819	2	XP_011072550.1,XP_011072562.1,
795	2	Sb01t0301,Sb01t0303,						808	2	Saspl_011642.T1,Saspl_011643.T1,		836	2	Tg13g05700.t1,Tg13g05710.t1,		820	2	XP_011071738.1,XP_011071759.1,
796	2	Sb08t0119,Sb08t0120,						810	2	Saspl_032081.T1,Saspl_032082.T1,		837	2	Tg01g07920.t1,Tg01g07930.t1,		821	4	XP_011077285.1,XP_011077286.1,XP_011077287.1,XP_011077288.1,
797	2	Sb09t0577,Sb09t0578,						811	2	Saspl_009054.T1,Saspl_009055.T1,		838	2	Tg02g18440.t1,Tg02g18450.t1,		822	2	XP_011081538.1,XP_011082204.1,
798	2	Sb03t1705,Sb03t1706,						812	3	Saspl_031968.T1,Saspl_031969.T1,Saspl_031970.T1,		839	3	Tg02g05880.t1,Tg02g05890.t1,Tg02g05910.t1,		823	2	XP_011077954.1,XP_011078198.1,
799	2	Sb01t4276,Sb01t4277,						813	4	Saspl_002558.T1,Saspl_002559.T1,Saspl_002561.T1,Saspl_002563.T1,		840	4	Tg14g08370.t1,Tg14g08380.t1,Tg14g08390.t1,Tg14g08400.t1,		824	2	XP_011100857.1,XP_011100862.1,
800	3	Sb01t1331,Sb01t1332,Sb01t1333,						814	4	Saspl_008394.T1,Saspl_008395.T1,Saspl_008396.T1,Saspl_008397.T1,		841	2	Tg10g13460.t1,Tg10g13470.t1,		825	2	XP_011099347.1,XP_011100096.1,
801	2	Sb01t1851,Sb01t1852,						815	5	Saspl_004344.T1,Saspl_004346.T1,Saspl_004347.T1,Saspl_004348.T1,Saspl_004349.T1,		843	2	Tg12g01030.t1,Tg12g01040.t1,		826	2	XP_011090999.1,XP_011091000.1,
802	2	Sb02t0544,Sb02t0545,						816	2	Saspl_051317.T1,Saspl_051318.T1,		845	5	Tg05g07500.t1,Tg05g07510.t1,Tg05g07520.t1,Tg05g07530.t1,Tg05g07540.t1,		827	2	XP_011076045.1,XP_011076466.1,
803	2	Sb01t5988,Sb01t5989,						817	2	Saspl_038429.T1,Saspl_038430.T1,		846	2	Tg03g10100.t1,Tg03g10110.t1,		828	2	XP_011091677.1,XP_011091678.1,
804	2	Sb05t1058,Sb05t1060,						818	3	Saspl_045309.T1,Saspl_045310.T1,Saspl_045311.T1,		848	2	Tg01g18670.t1,Tg01g18680.t1,		829	2	XP_011101690.1,XP_011101691.1,
805	2	Sb01t0407,Sb01t0408,						819	16	Saspl_008548.T1,Saspl_008549.T1,Saspl_008550.T1,Saspl_008551.T1,Saspl_008552.T1,Saspl_008553.T1,Saspl_008554.T1,Saspl_008555.T1,Saspl_008556.T1,Saspl_008557.T1,Saspl_008558.T1,Saspl_008559.T1,Saspl_008560.T1,Saspl_008561.T1,Saspl_008562.T1,Saspl_008563.T1,		849	2	Tg17g03740.t1,Tg17g03750.t1,		830	2	XP_011091066.1,XP_011094593.1,
806	2	Sb01t0302,Sb01t0304,						820	2	Saspl_035594.T1,Saspl_035596.T1,		850	3	Tg05g18750.t1,Tg05g18770.t1,Tg05g18790.t1,		831	3	XP_011092948.1,XP_011092949.1,XP_011092950.1,
807	2	Sb03t0841,Sb03t0842,						821	2	Saspl_051842.T1,Saspl_051843.T1,		851	2	Tg11g04570.t1,Tg11g04620.t1,		832	2	XP_011076085.1,XP_011076087.1,
808	2	Sb01t2925,Sb01t2926,						822	3	Saspl_013969.T1,Saspl_013970.T1,Saspl_013971.T1,		852	3	Tg09g08030.t1,Tg09g08090.t1,Tg09g08110.t1,		833	2	XP_011087068.1,XP_011088932.1,
809	2	Sb01t5079,Sb01t5080,						823	2	Saspl_012963.T1,Saspl_012964.T1,		853	3	Tg14g07270.t1,Tg14g07280.t1,Tg14g07290.t1,		834	2	XP_011101120.1,XP_011101190.1,
810	3	Sb09t1112,Sb09t1113,Sb09t1115,						824	4	Saspl_032005.T1,Saspl_032006.T1,Saspl_032007.T1,Saspl_032008.T1,		854	2	Tg09g06090.t1,Tg09g06100.t1,		835	2	XP_011076595.1,XP_011076596.1,
811	3	Sb06t2844,Sb06t2845,Sb06t2846,						825	2	Saspl_034062.T1,Saspl_034063.T1,		855	2	TgUn838g00010.t1,TgUn838g00030.t1,		836	2	XP_011096520.1,XP_011096521.1,
812	2	Sb06t1721,Sb06t1722,						826	2	Saspl_000105.T1,Saspl_000106.T1,		856	4	Tg08g04820.t1,Tg08g04830.t1,Tg08g04840.t1,Tg08g04850.t1,		837	2	XP_011083216.1,XP_011083333.1,
813	3	Sb02t3638,Sb02t3639,Sb02t3640,						827	2	Saspl_002772.T1,Saspl_002773.T1,		857	3	Tg19g00250.t1,Tg19g00260.t1,Tg19g00270.t1,		838	2	XP_011100275.1,XP_011100276.1,
814	2	Sb08t0005,Sb08t0006,						828	2	Saspl_006547.T1,Saspl_006548.T1,		859	3	Tg16g08920.t1,Tg16g08930.t1,Tg16g08950.t1,		839	2	XP_011091181.1,XP_011091182.1,
815	3	Sb09t0121,Sb09t0122,Sb09t0123,						829	3	Saspl_006935.T1,Saspl_006936.T1,Saspl_006937.T1,		860	2	Tg01g04700.t1,Tg01g04710.t1,		840	2	XP_011099220.1,XP_011099223.1,
816	2	Sb03t2468,Sb03t2469,						830	2	Saspl_015636.T1,Saspl_015638.T1,		862	2	Tg08g04020.t1,Tg08g04040.t1,		841	2	XP_011087928.1,XP_011087929.1,
817	3	Sb09t1207,Sb09t1208,Sb09t1209,						831	3	Saspl_001076.T1,Saspl_001077.T1,Saspl_001078.T1,		864	2	TgUn459g00020.t1,TgUn459g00050.t1,		842	2	XP_011096513.1,XP_011096514.1,
818	2	Sb09t0705,Sb09t0706,						832	2	Saspl_045706.T1,Saspl_045708.T1,		865	2	Tg04g03310.t1,Tg04g03330.t1,		843	2	XP_011093669.1,XP_011093670.1,
819	2	Sb03t1962,Sb03t1964,						833	2	Saspl_010143.T1,Saspl_010144.T1,		866	3	TgUn164g00020.t1,TgUn164g00030.t1,TgUn164g00040.t1,		844	2	XP_011094848.1,XP_011094861.1,
820	2	Sb04t1752,Sb04t1753,						834	2	Saspl_022386.T1,Saspl_022388.T1,		867	2	Tg16g09080.t1,Tg16g09090.t1,		845	2	XP_011076330.1,XP_011076332.1,
821	2	Sb01t2607,Sb01t2608,						835	5	Saspl_047954.T1,Saspl_047955.T1,Saspl_047956.T1,Saspl_047957.T1,Saspl_047958.T1,		868	2	Tg18g03270.t1,Tg18g03280.t1,		846	2	XP_011074731.1,XP_011074743.1,
822	2	Sb03t3757,Sb03t3758,						836	2	Saspl_045002.T1,Saspl_045004.T1,		869	2	Tg11g07660.t1,Tg11g07670.t1,		848	2	XP_011069573.1,XP_011069643.1,
823	2	Sb06t3066,Sb06t3067,						837	2	Saspl_048148.T1,Saspl_048150.T1,		870	8	Tg17g01990.t1,Tg17g02000.t1,Tg17g02010.t1,Tg17g02020.t1,Tg17g02030.t1,Tg17g02040.t1,Tg17g02050.t1,Tg17g02060.t1,		850	2	XP_011075604.1,XP_011075660.1,
824	2	Sb01t2499,Sb01t2501,						838	2	Saspl_021306.T1,Saspl_021307.T1,		871	2	Tg02g06080.t1,Tg02g06090.t1,		851	2	XP_011072317.1,XP_011072318.1,
825	2	Sb07t1177,Sb07t1179,						839	2	Saspl_009799.T1,Saspl_009800.T1,		872	2	Tg06g10980.t1,Tg06g10990.t1,		852	3	XP_011071448.1,XP_011071452.1,XP_011071658.1,
826	2	Sb02t3676,Sb02t3677,						840	2	Saspl_035877.T1,Saspl_035879.T1,		873	2	Tg09g16110.t1,Tg09g16120.t1,		853	2	XP_011080978.1,XP_011081682.1,
827	2	Sb06t3125,Sb06t3127,						841	2	Saspl_020489.T1,Saspl_020491.T1,		874	2	Tg11g11010.t1,Tg11g11030.t1,		854	2	XP_011074033.1,XP_011074036.1,
828	4	Sb02t1250,Sb02t1251,Sb02t1252,Sb02t1253,						842	2	Saspl_039869.T1,Saspl_039870.T1,		875	4	Tg02g03640.t1,Tg02g03660.t1,Tg02g03670.t1,Tg02g03680.t1,		855	2	XP_011078298.1,XP_011078301.1,
829	2	Sb06t2075,Sb06t2076,						843	2	Saspl_034700.T1,Saspl_034701.T1,		876	2	Tg11g11940.t1,Tg11g11950.t1,		856	2	XP_011100818.1,XP_011100837.1,
830	2	Sb01t0402,Sb01t0404,						844	2	Saspl_040593.T1,Saspl_040594.T1,		877	2	Tg06g02980.t1,Tg06g02990.t1,		858	2	XP_011071025.1,XP_011071027.1,
831	2	Sb08t0432,Sb08t0434,						845	2	Saspl_029075.T1,Saspl_029077.T1,		878	2	Tg14g08540.t1,Tg14g08550.t1,		859	2	XP_011076438.1,XP_011076449.1,
832	2	Sb02t3993,Sb02t3994,						846	2	Saspl_035487.T1,Saspl_035489.T1,		879	2	TgUn618g00020.t1,TgUn618g00050.t1,		860	2	XP_011081635.1,XP_011081638.1,
833	2	Sb09t0791,Sb09t0793,						847	4	Saspl_042701.T1,Saspl_042703.T1,Saspl_042705.T1,Saspl_042706.T1,		880	2	Tg06g12700.t1,Tg06g12710.t1,		861	3	XP_011091399.1,XP_011091400.1,XP_011091402.1,
834	2	Sb03t0955,Sb03t0956,						848	2	Saspl_006799.T1,Saspl_006800.T1,		881	2	Tg07g07830.t1,Tg07g07850.t1,		862	2	XP_011096661.1,XP_011096664.1,
835	2	Sb01t7105,Sb01t7106,						849	5	Saspl_034205.T1,Saspl_034206.T1,Saspl_034207.T1,Saspl_034208.T1,Saspl_034209.T1,		882	3	Tg18g00270.t1,Tg18g00280.t1,Tg18g00290.t1,		863	2	XP_011096071.1,XP_011096076.1,
836	2	Sb09t0902,Sb09t0903,						850	2	Saspl_018903.T1,Saspl_018904.T1,		884	3	Tg06g18830.t1,Tg06g18850.t1,Tg06g18860.t1,		864	2	XP_011080738.1,XP_011080739.1,
837	2	Sb06t3153,Sb06t3154,						851	2	Saspl_016274.T1,Saspl_016275.T1,		885	5	Tg17g02370.t1,Tg17g02380.t1,Tg17g02390.t1,Tg17g02400.t1,Tg17g02420.t1,		865	2	XP_011095338.1,XP_011095339.1,
838	2	Sb01t5945,Sb01t5946,						852	2	Saspl_024991.T1,Saspl_024992.T1,		886	2	Tg10g00090.t1,Tg10g00110.t1,		866	2	XP_011090121.1,XP_011090122.1,
839	3	Sb05t0459,Sb05t0460,Sb05t0461,						853	2	Saspl_008429.T1,Saspl_008430.T1,		888	2	Tg06g09970.t1,Tg06g09990.t1,		867	4	XP_011101359.1,XP_011101360.1,XP_011101361.1,XP_011101362.1,
840	2	Sb03t0361,Sb03t0362,						854	2	Saspl_046190.T1,Saspl_046192.T1,		889	3	Tg13g12140.t1,Tg13g12150.t1,Tg13g12160.t1,		868	4	XP_011073880.1,XP_011073881.1,XP_011074230.1,XP_011074231.1,
841	2	Sb0t0047,Sb0t0066,						855	2	Saspl_007970.T1,Saspl_007971.T1,		890	4	Tg10g03240.t1,Tg10g03270.t1,Tg10g03300.t1,Tg10g03340.t1,		869	2	XP_011102246.1,XP_011102247.1,
842	2	Sb05t0582,Sb05t0583,						856	2	Saspl_000140.T1,Saspl_000141.T1,		892	2	Tg10g11990.t1,Tg10g12000.t1,		870	2	XP_011074004.1,XP_011074246.1,
843	2	Sb01t3745,Sb01t3747,						857	2	Saspl_044405.T1,Saspl_044406.T1,		893	2	Tg03g03830.t1,Tg03g03840.t1,		871	2	XP_011098370.1,XP_011098380.1,
844	2	Sb05t0468,Sb05t0469,						858	2	Saspl_027213.T1,Saspl_027215.T1,		894	3	Tg02g11260.t1,Tg02g11290.t1,Tg02g11300.t1,		872	2	XP_011075483.1,XP_011075484.1,
845	2	Sb03t3791,Sb03t3793,						859	2	Saspl_012515.T1,Saspl_012517.T1,		895	2	Tg08g08260.t1,Tg08g08280.t1,		873	2	XP_011077171.1,XP_011077174.1,
846	2	Sb02t4255,Sb02t4256,						861	2	Saspl_051873.T1,Saspl_051874.T1,		896	3	Tg03g19170.t1,Tg03g19180.t1,Tg03g19190.t1,		874	2	XP_011091063.1,XP_011091064.1,
847	2	Sb03t1659,Sb03t1660,						862	3	Saspl_024641.T1,Saspl_024642.T1,Saspl_024643.T1,		897	2	Tg18g13570.t1,Tg18g13580.t1,		875	2	XP_011071968.1,XP_011071969.1,
848	2	Sb02t1746,Sb02t1747,						863	3	Saspl_034248.T1,Saspl_034249.T1,Saspl_034250.T1,		900	2	Tg10g15450.t1,Tg10g15470.t1,		876	2	XP_011081964.1,XP_011082254.1,
849	2	Sb01t2882,Sb01t2883,						864	3	Saspl_020945.T1,Saspl_020946.T1,Saspl_020948.T1,		902	2	Tg03g15600.t1,Tg03g15610.t1,		877	3	XP_011071580.1,XP_011071581.1,XP_011071582.1,
850	2	Sb01t4120,Sb01t4121,						865	3	Saspl_047013.T1,Saspl_047014.T1,Saspl_047015.T1,		903	5	Tg02g13990.t1,Tg02g14000.t1,Tg02g14010.t1,Tg02g14020.t1,Tg02g14030.t1,		878	2	XP_011077413.1,XP_011078478.1,
851	4	Sb03t1868,Sb03t1869,Sb03t1870,Sb03t1871,						866	2	Saspl_046704.T1,Saspl_046705.T1,		905	3	Tg08g17220.t1,Tg08g17230.t1,Tg08g17240.t1,		879	2	XP_011079235.1,XP_011079430.1,
852	3	Sb06t3224,Sb06t3225,Sb06t3227,						867	2	Saspl_030762.T1,Saspl_030763.T1,		906	4	Tg13g06400.t1,Tg13g06410.t1,Tg13g06430.t1,Tg13g06440.t1,		880	2	XP_011074278.1,XP_011074279.1,
853	2	Sb07t1307,Sb07t1308,						868	4	Saspl_019701.T1,Saspl_019702.T1,Saspl_019703.T1,Saspl_019704.T1,		907	2	Tg15g06840.t1,Tg15g06860.t1,		881	2	XP_011073095.1,XP_011073098.1,
854	2	Sb01t6258,Sb01t6259,						869	2	Saspl_031704.T1,Saspl_031706.T1,		908	2	Tg14g10900.t1,Tg14g10910.t1,		882	2	XP_011080684.1,XP_011080689.1,
855	2	Sb02t1889,Sb02t1890,						870	2	Saspl_030836.T1,Saspl_030837.T1,		909	4	Tg10g11610.t1,Tg10g11620.t1,Tg10g11630.t1,Tg10g11640.t1,		883	2	XP_011088403.1,XP_011088406.1,
856	2	Sb03t2376,Sb03t2377,						871	4	Saspl_019833.T1,Saspl_019835.T1,Saspl_019836.T1,Saspl_019837.T1,		912	2	Tg03g11140.t1,Tg03g11160.t1,		884	2	XP_011080364.1,XP_011080436.1,
857	2	Sb02t1367,Sb02t1368,						873	2	Saspl_005072.T1,Saspl_005073.T1,		913	2	Tg16g01360.t1,Tg16g01370.t1,		885	2	XP_011085603.1,XP_011085672.1,
858	2	Sb08t0320,Sb08t0321,						874	2	Saspl_034265.T1,Saspl_034266.T1,		914	2	Tg19g01210.t1,Tg19g01230.t1,		886	2	XP_011087983.1,XP_011087985.1,
859	2	Sb01t5354,Sb01t5355,						875	2	Saspl_022692.T1,Saspl_022694.T1,		915	2	TgUn247g00050.t1,TgUn247g00060.t1,		887	2	XP_011072518.1,XP_011072538.1,
860	2	Sb01t5366,Sb01t5367,						876	3	Saspl_045695.T1,Saspl_045697.T1,Saspl_045699.T1,		917	5	Tg04g13760.t1,Tg04g13770.t1,Tg04g13790.t1,Tg04g13810.t1,Tg04g13820.t1,		888	2	XP_011100866.1,XP_011100867.1,
861	2	Sb05t0532,Sb05t0533,						877	2	Saspl_026831.T1,Saspl_026833.T1,		919	2	Tg04g07800.t1,Tg04g07810.t1,		889	3	XP_011082027.1,XP_011082028.1,XP_011082264.1,
862	2	Sb03t1471,Sb03t1472,						878	3	Saspl_048897.T1,Saspl_048898.T1,Saspl_048899.T1,		921	2	Tg04g00590.t1,Tg04g00610.t1,		890	2	XP_011089886.1,XP_011089887.1,
863	2	Sb01t0593,Sb01t0594,						879	2	Saspl_039193.T1,Saspl_039194.T1,		922	2	TgUn027g00010.t1,TgUn027g00020.t1,		891	2	XP_011100326.1,XP_011100426.1,
864	2	Sb03t1136,Sb03t1138,						880	2	Saspl_028989.T1,Saspl_028991.T1,		923	2	Tg03g03740.t1,Tg03g03750.t1,		892	2	XP_011072123.1,XP_011072125.1,
865	2	Sb09t1494,Sb09t1495,						881	5	Saspl_015734.T1,Saspl_015735.T1,Saspl_015736.T1,Saspl_015737.T1,Saspl_015738.T1,		924	2	Tg15g06800.t1,Tg15g06820.t1,		893	2	XP_011090412.1,XP_011090413.1,
866	2	Sb05t0783,Sb05t0784,						882	2	Saspl_041720.T1,Saspl_041722.T1,		925	2	Tg11g00230.t1,Tg11g00250.t1,		894	2	XP_011082716.1,XP_011082717.1,
867	2	Sb02t0706,Sb02t0708,						883	2	Saspl_015447.T1,Saspl_015448.T1,		926	2	TgUn168g00040.t1,TgUn168g00060.t1,		895	2	XP_011086724.1,XP_011086735.1,
868	3	Sb03t4029,Sb03t4030,Sb03t4032,						884	2	Saspl_035642.T1,Saspl_035643.T1,		927	2	Tg18g14330.t1,Tg18g14340.t1,		896	2	XP_011092392.1,XP_011092694.1,
869	2	Sb07t0684,Sb07t0685,						885	2	Saspl_036700.T1,Saspl_036701.T1,		928	11	Tg04g14960.t1,Tg04g14970.t1,Tg04g14980.t1,Tg04g14990.t1,Tg04g15010.t1,Tg04g15020.t1,Tg04g15030.t1,Tg04g15040.t1,Tg04g15050.t1,Tg04g15060.t1,Tg04g15080.t1,		897	4	XP_011087136.1,XP_011087137.1,XP_011087138.1,XP_011087139.1,
870	2	Sb06t0752,Sb06t0753,						886	3	Saspl_028440.T1,Saspl_028441.T1,Saspl_028442.T1,		929	4	TgUn065g00070.t1,TgUn065g00080.t1,TgUn065g00090.t1,TgUn065g00100.t1,		898	4	XP_011091088.1,XP_011091100.1,XP_011091112.1,XP_011091126.1,
871	2	Sb07t1567,Sb07t1568,						887	2	Saspl_032001.T1,Saspl_032003.T1,		930	13	Tg03g12240.t1,Tg03g12250.t1,Tg03g12260.t1,Tg03g12270.t1,Tg03g12280.t1,Tg03g12290.t1,Tg03g12300.t1,Tg03g12310.t1,Tg03g12320.t1,Tg03g12340.t1,Tg03g12350.t1,Tg03g12360.t1,Tg03g12370.t1,		899	2	XP_011098603.1,XP_011098629.1,
872	2	Sb08t1195,Sb08t1196,						888	2	Saspl_002551.T1,Saspl_002552.T1,		931	2	Tg08g13300.t1,Tg08g13310.t1,		900	2	XP_011088049.1,XP_011088051.1,
873	2	Sb06t1355,Sb06t1356,						889	2	Saspl_034608.T1,Saspl_034609.T1,		932	5	Tg06g02210.t1,Tg06g02220.t1,Tg06g02270.t1,Tg06g02280.t1,Tg06g02300.t1,		901	2	XP_011092335.1,XP_011092337.1,
874	2	Sb04t1386,Sb04t1387,						890	2	Saspl_020877.T1,Saspl_020878.T1,		936	3	Tg02g08120.t1,Tg02g08140.t1,Tg02g08160.t1,		902	2	XP_011079630.1,XP_011079631.1,
875	2	Sb05t1130,Sb05t1131,						891	2	Saspl_039415.T1,Saspl_039416.T1,		938	4	Tg09g14510.t1,Tg09g14540.t1,Tg09g14550.t1,Tg09g14570.t1,		903	2	XP_011096105.1,XP_011096129.1,
876	2	Sb04t0744,Sb04t0746,						892	2	Saspl_042003.T1,Saspl_042005.T1,		939	2	Tg09g06600.t1,Tg09g06610.t1,		904	2	XP_011101070.1,XP_011101073.1,
877	2	Sb02t3956,Sb02t3958,						893	2	Saspl_037081.T1,Saspl_037083.T1,		940	3	Tg02g06000.t1,Tg02g06010.t1,Tg02g06020.t1,		905	2	XP_011085862.1,XP_011085863.1,
878	2	Sb02t4249,Sb02t4250,						894	3	Saspl_009607.T1,Saspl_009608.T1,Saspl_009609.T1,		941	2	Tg17g13720.t1,Tg17g13730.t1,		907	2	XP_011071364.1,XP_011071648.1,
879	2	Sb0t0090,Sb0t0112,						895	2	Saspl_053061.T1,Saspl_053063.T1,		942	2	Tg13g05070.t1,Tg13g05080.t1,		908	2	XP_011075639.1,XP_011075655.1,
880	3	Sb05t0385,Sb05t0386,Sb05t0388,						896	2	Saspl_039537.T1,Saspl_039539.T1,		943	4	Tg16g06310.t1,Tg16g06320.t1,Tg16g06330.t1,Tg16g06340.t1,		909	2	XP_011090856.1,XP_011094569.1,
881	2	Sb03t3986,Sb03t3987,						897	3	Saspl_019600.T1,Saspl_019601.T1,Saspl_019602.T1,		944	2	Tg05g01480.t1,Tg05g01490.t1,		911	2	XP_011093214.1,XP_011093216.1,
882	2	Sb01t3056,Sb01t3057,						898	2	Saspl_035653.T1,Saspl_035654.T1,		945	2	Tg10g04040.t1,Tg10g04050.t1,		912	2	XP_011088814.1,XP_011088816.1,
883	3	Sb01t6401,Sb01t6402,Sb01t6403,						899	2	Saspl_016498.T1,Saspl_016499.T1,		946	4	Tg03g11170.t1,Tg03g11190.t1,Tg03g11210.t1,Tg03g11220.t1,		913	2	XP_011096405.1,XP_011096408.1,
884	2	Sb01t2812,Sb01t2813,						900	2	Saspl_027057.T1,Saspl_027058.T1,		947	2	Tg01g16650.t1,Tg01g16660.t1,		914	2	XP_011072810.1,XP_011072811.1,
885	3	Sb02t2414,Sb02t2416,Sb02t2418,						901	3	Saspl_009219.T1,Saspl_009221.T1,Saspl_009223.T1,		948	3	Tg12g03740.t1,Tg12g03750.t1,Tg12g03760.t1,		915	2	XP_011095036.1,XP_011095218.1,
886	2	Sb08t1059,Sb08t1060,						902	2	Saspl_030448.T1,Saspl_030449.T1,		949	2	Tg15g07680.t1,Tg15g07690.t1,		916	4	XP_011072493.1,XP_011072494.1,XP_011072495.1,XP_011072639.1,
887	3	Sb01t0165,Sb01t0166,Sb01t0167,						903	2	Saspl_006045.T1,Saspl_006046.T1,		950	2	Tg14g00240.t1,Tg14g00270.t1,		917	2	XP_011101721.1,XP_011101722.1,
888	2	Sb01t3729,Sb01t3730,						904	2	Saspl_038632.T1,Saspl_038633.T1,		951	2	Tg04g10080.t1,Tg04g10110.t1,		918	2	XP_011093350.1,XP_011093355.1,
889	2	Sb05t0441,Sb05t0442,						905	2	Saspl_003640.T1,Saspl_003642.T1,		952	2	Tg05g07580.t1,Tg05g07590.t1,		919	2	XP_011083340.1,XP_011083341.1,
890	2	Sb01t4540,Sb01t4541,						906	2	Saspl_004086.T1,Saspl_004087.T1,		953	2	TgUn195g00040.t1,TgUn195g00050.t1,		920	2	XP_011099238.1,XP_011099307.1,
891	2	Sb02t1651,Sb02t1652,						907	2	Saspl_038524.T1,Saspl_038525.T1,		954	2	Tg06g01060.t1,Tg06g01070.t1,		921	2	XP_011099468.1,XP_011100106.1,
892	2	Sb02t0830,Sb02t0831,						908	3	Saspl_005956.T1,Saspl_005957.T1,Saspl_005958.T1,		955	3	Tg01g12960.t1,Tg01g12970.t1,Tg01g12980.t1,		922	3	XP_011080024.1,XP_011080025.1,XP_011080297.1,
893	2	Sb03t4149,Sb03t4151,						909	2	Saspl_032803.T1,Saspl_032804.T1,		956	4	Tg12g09450.t1,Tg12g09460.t1,Tg12g09470.t1,Tg12g09480.t1,		924	2	XP_011098109.1,XP_011098110.1,
894	2	Sb01t1693,Sb01t1694,						910	3	Saspl_053219.T1,Saspl_053220.T1,Saspl_053221.T1,		957	2	Tg18g09220.t1,Tg18g09250.t1,		925	2	XP_011070437.1,XP_011070700.1,
895	2	Sb03t4048,Sb03t4049,						911	2	Saspl_050446.T1,Saspl_050447.T1,		958	2	TgUn361g00010.t1,TgUn361g00020.t1,		926	3	XP_011095435.1,XP_011095438.1,XP_011095802.1,
896	2	Sb02t0254,Sb02t0255,						912	2	Saspl_024550.T1,Saspl_024551.T1,		959	3	Tg18g06560.t1,Tg18g06570.t1,Tg18g06580.t1,		927	2	XP_011074581.1,XP_011074582.1,
897	2	Sb05t1225,Sb05t1226,						913	5	Saspl_020226.T1,Saspl_020227.T1,Saspl_020228.T1,Saspl_020229.T1,Saspl_020230.T1,		960	2	Tg03g10120.t1,Tg03g10130.t1,		928	2	XP_011083704.1,XP_011083705.1,
898	2	Sb03t3989,Sb03t3990,						914	3	Saspl_042274.T1,Saspl_042276.T1,Saspl_042277.T1,		961	2	Tg10g03830.t1,Tg10g03840.t1,		929	2	XP_011072460.1,XP_011072483.1,
899	2	Sb03t3513,Sb03t3514,						915	2	Saspl_051912.T1,Saspl_051913.T1,		962	3	Tg01g09760.t1,Tg01g09770.t1,Tg01g09780.t1,		930	2	XP_011095309.1,XP_011095330.1,
900	3	Sb04t0121,Sb04t0122,Sb04t0123,						916	3	Saspl_009874.T1,Saspl_009875.T1,Saspl_009876.T1,		963	4	Tg03g16100.t1,Tg03g16110.t1,Tg03g16120.t1,Tg03g16130.t1,		931	2	XP_011085628.1,XP_011085629.1,
901	3	Sb02t2745,Sb02t2746,Sb02t2748,						917	2	Saspl_016323.T1,Saspl_016324.T1,		964	2	Tg08g13950.t1,Tg08g13960.t1,		932	2	XP_011096384.1,XP_011096385.1,
902	2	Sb02t2223,Sb02t2224,						918	2	Saspl_008565.T1,Saspl_008566.T1,		965	3	Tg09g07220.t1,Tg09g07240.t1,Tg09g07260.t1,		933	2	XP_011081798.1,XP_011082238.1,
903	2	Sb02t2152,Sb02t2153,						919	2	Saspl_032137.T1,Saspl_032139.T1,		967	2	Tg08g01000.t1,Tg08g01010.t1,		934	2	XP_011077671.1,XP_011077897.1,
904	3	Sb04t1974,Sb04t1976,Sb04t1977,						920	2	Saspl_012363.T1,Saspl_012364.T1,		968	6	Tg19g00300.t1,Tg19g00310.t1,Tg19g00320.t1,Tg19g00330.t1,Tg19g00340.t1,Tg19g00350.t1,		935	2	XP_011088832.1,XP_011088835.1,
905	2	Sb03t0014,Sb03t0015,						921	5	Saspl_023049.T1,Saspl_023051.T1,Saspl_023052.T1,Saspl_023054.T1,Saspl_023055.T1,		970	4	Tg11g11350.t1,Tg11g11360.t1,Tg11g11380.t1,Tg11g11390.t1,		936	2	XP_011072191.1,XP_011072192.1,
906	2	Sb07t1284,Sb07t1285,						922	3	Saspl_015121.T1,Saspl_015122.T1,Saspl_015123.T1,		971	2	TgUn067g00020.t1,TgUn067g00030.t1,		937	2	XP_011085713.1,XP_011085714.1,
907	2	Sb03t3356,Sb03t3357,						923	2	Saspl_037204.T1,Saspl_037206.T1,		972	3	Tg16g04340.t1,Tg16g04350.t1,Tg16g04360.t1,		938	2	XP_011071780.1,XP_011071782.1,
908	2	Sb05t1461,Sb05t1463,						924	3	Saspl_024522.T1,Saspl_024523.T1,Saspl_024524.T1,		973	3	Tg06g18200.t1,Tg06g18210.t1,Tg06g18220.t1,		939	2	XP_011074022.1,XP_011074035.1,
909	2	Sb02t2199,Sb02t2200,						925	2	Saspl_049910.T1,Saspl_049911.T1,		974	5	Tg16g10070.t1,Tg16g10080.t1,Tg16g10090.t1,Tg16g10100.t1,Tg16g10110.t1,		940	3	XP_011083021.1,XP_011083312.1,XP_011083313.1,
911	2	Sb04t0101,Sb04t0102,						926	4	Saspl_008314.T1,Saspl_008315.T1,Saspl_008316.T1,Saspl_008317.T1,		975	3	Tg04g09110.t1,Tg04g09120.t1,Tg04g09130.t1,		941	2	XP_011100902.1,XP_011100903.1,
912	2	Sb05t0260,Sb05t0262,						927	2	Saspl_020185.T1,Saspl_020186.T1,		978	3	Tg13g10910.t1,Tg13g10920.t1,Tg13g10930.t1,		942	2	XP_011082506.1,XP_011084630.1,
913	2	Sb09t0077,Sb09t0078,						928	2	Saspl_010434.T1,Saspl_010435.T1,		979	2	Tg04g07700.t1,Tg04g07710.t1,		943	2	XP_011085420.1,XP_011085648.1,
914	2	Sb03t2682,Sb03t2684,						929	4	Saspl_026164.T1,Saspl_026165.T1,Saspl_026166.T1,Saspl_026167.T1,		980	2	Tg06g12340.t1,Tg06g12360.t1,		944	3	XP_011099650.1,XP_011099651.1,XP_011099652.1,
915	2	Sb01t4350,Sb01t4351,						930	2	Saspl_036199.T1,Saspl_036201.T1,		981	2	Tg07g02390.t1,Tg07g02400.t1,		945	2	XP_011094229.1,XP_011094231.1,
916	2	Sb04t0051,Sb04t0053,						931	2	Saspl_001940.T1,Saspl_001941.T1,		982	2	Tg13g14180.t1,Tg13g14190.t1,		946	2	XP_011084394.1,XP_011084395.1,
917	2	Sb01t4142,Sb01t4143,						932	2	Saspl_053500.T1,Saspl_053501.T1,		983	3	Tg07g10300.t1,Tg07g10310.t1,Tg07g10320.t1,		947	2	XP_011090980.1,XP_011090981.1,
918	2	Sb02t4058,Sb02t4059,						933	3	Saspl_033768.T1,Saspl_033770.T1,Saspl_033771.T1,		984	2	Tg18g05190.t1,Tg18g05200.t1,		948	2	XP_011071792.1,XP_011072109.1,
919	2	Sb02t3789,Sb02t3790,						934	4	Saspl_050088.T1,Saspl_050089.T1,Saspl_050090.T1,Saspl_050091.T1,		986	6	Tg03g16910.t1,Tg03g16920.t1,Tg03g16930.t1,Tg03g16940.t1,Tg03g16950.t1,Tg03g16960.t1,		949	2	XP_011087181.1,XP_011087278.1,
920	2	Sb01t7289,Sb01t7291,						935	2	Saspl_049626.T1,Saspl_049628.T1,		988	5	Tg13g14070.t1,Tg13g14080.t1,Tg13g14090.t1,Tg13g14100.t1,Tg13g14110.t1,		950	2	XP_011077275.1,XP_011077284.1,
921	2	Sb01t4929,Sb01t4930,						936	3	Saspl_041766.T1,Saspl_041767.T1,Saspl_041768.T1,		989	2	Tg13g05740.t1,Tg13g05750.t1,		951	3	XP_011083965.1,XP_011083966.1,XP_011083968.1,
922	2	Sb03t0248,Sb03t0249,						938	6	Saspl_001226.T1,Saspl_001228.T1,Saspl_001229.T1,Saspl_001230.T1,Saspl_001231.T1,Saspl_001232.T1,		990	2	TgUn441g00100.t1,TgUn441g00120.t1,		952	3	XP_011095822.1,XP_011095827.1,XP_011095838.1,
923	2	Sb05t0154,Sb05t0155,						939	2	Saspl_032834.T1,Saspl_032835.T1,		991	2	Tg05g17110.t1,Tg05g17120.t1,		953	2	XP_011080366.1,XP_011080369.1,
924	2	Sb08t0560,Sb08t0561,						940	2	Saspl_004531.T1,Saspl_004532.T1,		993	3	Tg13g01870.t1,Tg13g01880.t1,Tg13g01890.t1,		954	2	XP_011099569.1,XP_011099581.1,
925	2	Sb05t0876,Sb05t0877,						941	2	Saspl_023022.T1,Saspl_023023.T1,		994	2	Tg14g07090.t1,Tg14g07100.t1,		955	2	XP_011094110.1,XP_011094113.1,
926	2	Sb09t0581,Sb09t0582,						943	2	Saspl_035716.T1,Saspl_035717.T1,		996	2	Tg19g00780.t1,Tg19g00790.t1,		956	2	XP_011089370.1,XP_011089372.1,
927	2	Sb01t2586,Sb01t2587,						944	2	Saspl_042905.T1,Saspl_042906.T1,		997	2	Tg13g15070.t1,Tg13g15090.t1,		957	2	XP_011078293.1,XP_011078295.1,
928	2	Sb07t0556,Sb07t0558,						945	4	Saspl_047597.T1,Saspl_047598.T1,Saspl_047600.T1,Saspl_047601.T1,		998	3	Tg11g13820.t1,Tg11g13830.t1,Tg11g13840.t1,		958	2	XP_011097779.1,XP_011097781.1,
929	2	Sb03t2491,Sb03t2492,						946	2	Saspl_033499.T1,Saspl_033500.T1,		999	3	Tg16g07670.t1,Tg16g07680.t1,Tg16g07700.t1,		959	2	XP_011091743.1,XP_011091744.1,
930	2	Sb05t0121,Sb05t0122,						947	2	Saspl_026990.T1,Saspl_026992.T1,		1000	2	TgUn436g00010.t1,TgUn436g00020.t1,		960	3	XP_011072266.1,XP_011072267.1,XP_011072269.1,
931	2	Sb06t0240,Sb06t0241,						948	2	Saspl_034523.T1,Saspl_034525.T1,		1001	2	Tg05g02500.t1,Tg05g02510.t1,		961	2	XP_011096343.1,XP_011096344.1,
932	2	Sb06t2300,Sb06t2301,						949	2	Saspl_026580.T1,Saspl_026581.T1,		1002	3	Tg01g01940.t1,Tg01g01950.t1,Tg01g01960.t1,		962	5	XP_011082856.1,XP_011082857.1,XP_011082866.1,XP_011082867.1,XP_011083298.1,
933	2	Sb01t5511,Sb01t5512,						950	2	Saspl_003384.T1,Saspl_003385.T1,		1003	2	Tg03g07060.t1,Tg03g07070.t1,		963	2	XP_011100455.1,XP_011100525.1,
934	2	Sb07t0706,Sb07t0707,						952	2	Saspl_039254.T1,Saspl_039255.T1,		1004	3	TgUn145g00040.t1,TgUn145g00050.t1,TgUn145g00080.t1,		965	2	XP_011090444.1,XP_011090455.1,
935	2	Sb01t6063,Sb01t6065,						953	3	Saspl_024395.T1,Saspl_024396.T1,Saspl_024397.T1,		1005	7	Tg02g14700.t1,Tg02g14710.t1,Tg02g14720.t1,Tg02g14730.t1,Tg02g14740.t1,Tg02g14760.t1,Tg02g14770.t1,		966	2	XP_011100845.1,XP_011100851.1,
936	2	Sb03t0691,Sb03t0692,						954	2	Saspl_051033.T1,Saspl_051035.T1,		1006	5	Tg16g13660.t1,Tg16g13670.t1,Tg16g13680.t1,Tg16g13690.t1,Tg16g13700.t1,		967	2	XP_011082760.1,XP_011083288.1,
937	3	Sb09t1202,Sb09t1203,Sb09t1205,						956	2	Saspl_020769.T1,Saspl_020771.T1,		1007	2	Tg09g07560.t1,Tg09g07570.t1,		968	2	XP_011088227.1,XP_011088228.1,
938	2	Sb07t1518,Sb07t1519,						957	2	Saspl_016320.T1,Saspl_016321.T1,		1008	4	Tg02g05750.t1,Tg02g05770.t1,Tg02g05780.t1,Tg02g05790.t1,		969	2	XP_011077850.1,XP_011077851.1,
939	2	Sb04t0657,Sb04t0659,						958	2	Saspl_033215.T1,Saspl_033216.T1,		1009	2	Tg19g04110.t1,Tg19g04130.t1,		970	2	XP_011096468.1,XP_011096469.1,
940	2	Sb01t1485,Sb01t1486,						959	2	Saspl_005267.T1,Saspl_005268.T1,		1010	2	Tg17g08430.t1,Tg17g08440.t1,		971	2	XP_011098372.1,XP_011098373.1,
941	2	Sb02t1386,Sb02t1387,						960	2	Saspl_044399.T1,Saspl_044400.T1,		1011	2	Tg01g12200.t1,Tg01g12210.t1,		972	2	XP_011088144.1,XP_011088145.1,
942	2	Sb04t0301,Sb04t0303,						961	10	Saspl_029223.T1,Saspl_029224.T1,Saspl_029225.T1,Saspl_029226.T1,Saspl_029227.T1,Saspl_029228.T1,Saspl_029229.T1,Saspl_029230.T1,Saspl_029231.T1,Saspl_029233.T1,		1013	2	Tg07g02690.t1,Tg07g02700.t1,		973	2	XP_011082790.1,XP_011082791.1,
943	2	Sb03t1909,Sb03t1911,						962	2	Saspl_048455.T1,Saspl_048456.T1,		1014	2	Tg18g11620.t1,Tg18g11630.t1,		974	2	XP_011078624.1,XP_011078625.1,
944	2	Sb0t0017,Sb0t0053,						963	2	Saspl_041242.T1,Saspl_041243.T1,		1015	2	Tg06g11230.t1,Tg06g11240.t1,		975	2	XP_011080976.1,XP_011080979.1,
945	2	Sb03t1641,Sb03t1642,						964	3	Saspl_046752.T1,Saspl_046753.T1,Saspl_046754.T1,		1016	3	Tg02g08130.t1,Tg02g08150.t1,Tg02g08170.t1,		976	2	XP_011073959.1,XP_011073961.1,
946	2	Sb03t1505,Sb03t1507,						965	2	Saspl_033684.T1,Saspl_033685.T1,		1018	2	Tg05g09700.t1,Tg05g09720.t1,		977	2	XP_011075323.1,XP_011075324.1,
947	2	Sb02t4100,Sb02t4101,						966	4	Saspl_008483.T1,Saspl_008485.T1,Saspl_008487.T1,Saspl_008489.T1,		1020	2	Tg13g06860.t1,Tg13g06880.t1,		978	3	XP_011092471.1,XP_011092472.1,XP_011092473.1,
948	2	Sb07t0551,Sb07t0552,						967	2	Saspl_008696.T1,Saspl_008697.T1,		1021	2	Tg13g03060.t1,Tg13g03080.t1,		979	2	XP_011090359.1,XP_011090362.1,
949	2	Sb03t1195,Sb03t1196,						968	2	Saspl_005405.T1,Saspl_005406.T1,		1022	2	Tg17g09440.t1,Tg17g09450.t1,		980	2	XP_011088475.1,XP_011088476.1,
950	2	Sb01t5671,Sb01t5672,						969	2	Saspl_053403.T1,Saspl_053404.T1,		1023	2	Tg08g15880.t1,Tg08g15890.t1,		981	2	XP_011084898.1,XP_011085127.1,
951	2	Sb07t1562,Sb07t1563,						970	2	Saspl_034498.T1,Saspl_034499.T1,		1025	2	Tg09g09370.t1,Tg09g09390.t1,		982	2	XP_011081387.1,XP_011081388.1,
952	2	Sb09t0591,Sb09t0593,						971	2	Saspl_011269.T1,Saspl_011270.T1,		1026	3	Tg03g15270.t1,Tg03g15280.t1,Tg03g15290.t1,		983	2	XP_011092180.1,XP_011092183.1,
953	2	Sb01t2500,Sb01t2502,						973	2	Saspl_047105.T1,Saspl_047106.T1,		1027	2	Tg14g07410.t1,Tg14g07420.t1,		985	2	XP_011086740.1,XP_011087107.1,
954	2	Sb07t1347,Sb07t1349,						974	2	Saspl_009997.T1,Saspl_009998.T1,		1028	2	Tg03g08110.t1,Tg03g08120.t1,		986	2	XP_011080631.1,XP_011080632.1,
955	2	Sb09t0420,Sb09t0421,						975	2	Saspl_035389.T1,Saspl_035390.T1,		1029	2	Tg12g13780.t1,Tg12g13800.t1,		987	2	XP_011098064.1,XP_011098077.1,
956	2	Sb06t2991,Sb06t2992,						976	2	Saspl_008526.T1,Saspl_008528.T1,		1030	2	Tg06g08780.t1,Tg06g08790.t1,		989	2	XP_011091427.1,XP_011091696.1,
957	3	Sb06t2724,Sb06t2725,Sb06t2726,						977	2	Saspl_050811.T1,Saspl_050812.T1,		1032	3	Tg13g13600.t1,Tg13g13610.t1,Tg13g13620.t1,		990	2	XP_011101995.1,XP_011101997.1,
958	2	Sb06t1148,Sb06t1150,						978	2	Saspl_012647.T1,Saspl_012649.T1,		1033	2	Tg01g19050.t1,Tg01g19070.t1,		991	2	XP_011093440.1,XP_011093441.1,
959	2	Sb06t2000,Sb06t2002,						979	2	Saspl_041884.T1,Saspl_041885.T1,		1034	2	Tg11g03310.t1,Tg11g03320.t1,		992	2	XP_011070114.1,XP_011070216.1,
960	2	Sb05t1419,Sb05t1420,						980	2	Saspl_041129.T1,Saspl_041130.T1,		1035	2	Tg08g16860.t1,Tg08g16870.t1,		993	2	XP_011090877.1,XP_011090878.1,
961	2	Sb02t2030,Sb02t2031,						981	2	Saspl_027305.T1,Saspl_027306.T1,		1036	2	Tg02g19360.t1,Tg02g19370.t1,		994	2	XP_011093848.1,XP_011093854.1,
962	2	Sb02t2104,Sb02t2106,						982	2	Saspl_027031.T1,Saspl_027032.T1,		1037	2	Tg01g12020.t1,Tg01g12030.t1,		995	2	XP_011092553.1,XP_011092554.1,
963	2	Sb09t0264,Sb09t0265,						983	2	Saspl_039651.T1,Saspl_039653.T1,		1039	5	Tg03g17400.t1,Tg03g17410.t1,Tg03g17430.t1,Tg03g17440.t1,Tg03g17450.t1,		996	2	XP_011092237.1,XP_011092238.1,
964	2	Sb04t1722,Sb04t1723,						984	3	Saspl_010503.T1,Saspl_010504.T1,Saspl_010505.T1,		1040	2	Tg03g08240.t1,Tg03g08260.t1,		997	3	XP_011075341.1,XP_011075342.1,XP_011075610.1,
965	2	Sb03t0346,Sb03t0348,						985	3	Saspl_041444.T1,Saspl_041445.T1,Saspl_041446.T1,		1041	4	TgUn025g00070.t1,TgUn025g00090.t1,TgUn025g00100.t1,TgUn025g00110.t1,		998	2	XP_011081469.1,XP_011081470.1,
966	2	Sb01t2697,Sb01t2699,						986	2	Saspl_017014.T1,Saspl_017015.T1,		1042	5	Tg04g05310.t1,Tg04g05320.t1,Tg04g05330.t1,Tg04g05340.t1,Tg04g05350.t1,		999	2	XP_011094445.1,XP_011094446.1,
967	2	Sb03t2356,Sb03t2357,						987	2	Saspl_017720.T1,Saspl_017721.T1,		1044	2	Tg11g02190.t1,Tg11g02200.t1,		1000	2	XP_011089969.1,XP_011090108.1,
968	2	Sb02t2978,Sb02t2979,						988	2	Saspl_034152.T1,Saspl_034153.T1,		1045	2	Tg07g02670.t1,Tg07g02680.t1,		1001	3	XP_011069718.1,XP_011069750.1,XP_011069751.1,
969	3	Sb06t2951,Sb06t2952,Sb06t2954,						989	3	Saspl_028292.T1,Saspl_028293.T1,Saspl_028295.T1,		1046	7	Tg09g00560.t1,Tg09g00570.t1,Tg09g00580.t1,Tg09g00590.t1,Tg09g00600.t1,Tg09g00610.t1,Tg09g00620.t1,		1003	2	XP_011072383.1,XP_011072384.1,
970	2	Sb09t0964,Sb09t0966,						990	2	Saspl_032091.T1,Saspl_032092.T1,		1047	2	Tg01g16540.t1,Tg01g16560.t1,		1004	2	XP_011088553.1,XP_011088554.1,
971	2	Sb01t2399,Sb01t2401,						991	2	Saspl_045696.T1,Saspl_045698.T1,		1048	2	Tg05g01850.t1,Tg05g01860.t1,		1006	2	XP_011072171.1,XP_011072172.1,
972	2	Sb04t0770,Sb04t0771,						992	3	Saspl_049454.T1,Saspl_049456.T1,Saspl_049457.T1,		1049	2	Tg01g18180.t1,Tg01g18190.t1,		1007	2	XP_011083774.1,XP_011083775.1,
973	2	Sb02t2789,Sb02t2791,						993	2	Saspl_014916.T1,Saspl_014918.T1,		1050	3	Tg04g12010.t1,Tg04g12030.t1,Tg04g12050.t1,		1008	2	XP_011081223.1,XP_011081224.1,
974	2	Sb01t1854,Sb01t1856,						994	2	Saspl_016772.T1,Saspl_016773.T1,		1051	2	Tg14g03920.t1,Tg14g03930.t1,		1009	2	XP_011080634.1,XP_011080811.1,
975	2	Sb04t0990,Sb04t0991,						995	2	Saspl_031984.T1,Saspl_031986.T1,		1052	3	Tg01g16240.t1,Tg01g16260.t1,Tg01g16270.t1,		1010	2	XP_011090919.1,XP_011090920.1,
976	2	Sb03t1379,Sb03t1381,						996	4	Saspl_034776.T1,Saspl_034777.T1,Saspl_034778.T1,Saspl_034779.T1,		1053	3	Tg16g06380.t1,Tg16g06390.t1,Tg16g06400.t1,		1011	2	XP_011102145.1,XP_011102146.1,
977	2	Sb05t1276,Sb05t1277,						997	2	Saspl_015234.T1,Saspl_015235.T1,		1054	5	Tg03g13000.t1,Tg03g13010.t1,Tg03g13020.t1,Tg03g13030.t1,Tg03g13040.t1,		1012	2	XP_011071353.1,XP_011071355.1,
978	2	Sb02t3815,Sb02t3816,						998	3	Saspl_047973.T1,Saspl_047974.T1,Saspl_047975.T1,		1055	2	Tg12g09180.t1,Tg12g09190.t1,		1013	2	XP_011091949.1,XP_011091950.1,
979	2	Sb01t2847,Sb01t2848,						999	4	Saspl_039871.T1,Saspl_039872.T1,Saspl_039873.T1,Saspl_039874.T1,		1056	8	Tg02g16830.t1,Tg02g16840.t1,Tg02g16850.t1,Tg02g16860.t1,Tg02g16890.t1,Tg02g16900.t1,Tg02g16910.t1,Tg02g16920.t1,		1014	2	XP_011077644.1,XP_011077645.1,
980	2	Sb03t3097,Sb03t3099,						1000	4	Saspl_053492.T1,Saspl_053493.T1,Saspl_053494.T1,Saspl_053495.T1,		1057	3	Tg02g15170.t1,Tg02g15180.t1,Tg02g15190.t1,		1015	2	XP_011087208.1,XP_011087209.1,
981	2	Sb05t0418,Sb05t0419,						1001	3	Saspl_037439.T1,Saspl_037441.T1,Saspl_037442.T1,		1058	2	Tg13g12910.t1,Tg13g12920.t1,		1017	2	XP_011101806.1,XP_011101820.1,
982	2	Sb03t3639,Sb03t3640,						1002	2	Saspl_019045.T1,Saspl_019047.T1,		1059	2	TgUn057g00210.t1,TgUn057g00240.t1,		1018	2	XP_011091264.1,XP_011091265.1,
983	2	Sb05t1085,Sb05t1086,						1003	3	Saspl_013700.T1,Saspl_013701.T1,Saspl_013702.T1,		1060	5	Tg03g08970.t1,Tg03g08980.t1,Tg03g09000.t1,Tg03g09010.t1,Tg03g09030.t1,		1019	3	XP_011087901.1,XP_011087902.1,XP_011087903.1,
984	2	Sb09t0312,Sb09t0314,						1004	2	Saspl_039766.T1,Saspl_039768.T1,		1061	2	Tg07g14350.t1,Tg07g14360.t1,		1020	2	XP_011079053.1,XP_011079054.1,
985	2	Sb08t0239,Sb08t0241,						1005	2	Saspl_036160.T1,Saspl_036161.T1,		1062	2	Tg18g04100.t1,Tg18g04110.t1,		1021	2	XP_011078804.1,XP_011078817.1,
986	2	Sb06t1831,Sb06t1832,						1006	2	Saspl_041904.T1,Saspl_041905.T1,		1064	2	Tg12g01280.t1,Tg12g01290.t1,		1022	2	XP_011099320.1,XP_011099321.1,
								1007	3	Saspl_049040.T1,Saspl_049041.T1,Saspl_049042.T1,		1065	2	Tg16g04180.t1,Tg16g04190.t1,		1023	2	XP_011076550.1,XP_011076551.1,
								1008	2	Saspl_018133.T1,Saspl_018134.T1,		1066	2	Tg06g12330.t1,Tg06g12350.t1,		1024	2	XP_011092435.1,XP_011092436.1,
								1010	2	Saspl_028520.T1,Saspl_028521.T1,		1067	4	Tg05g12720.t1,Tg05g12730.t1,Tg05g12740.t1,Tg05g12760.t1,		1026	2	XP_011101522.1,XP_011101561.1,
								1011	2	Saspl_036537.T1,Saspl_036538.T1,		1068	4	Tg10g13130.t1,Tg10g13140.t1,Tg10g13150.t1,Tg10g13160.t1,		1027	2	XP_011087132.1,XP_011087140.1,
								1012	2	Saspl_038724.T1,Saspl_038725.T1,		1069	2	TgUn119g00040.t1,TgUn119g00050.t1,		1029	2	XP_011070176.1,XP_011070183.1,
								1013	2	Saspl_005466.T1,Saspl_005468.T1,		1070	3	TgUn467g00030.t1,TgUn467g00040.t1,TgUn467g00050.t1,		1030	2	XP_011094357.1,XP_011094541.1,
								1014	6	Saspl_014960.T1,Saspl_014961.T1,Saspl_014962.T1,Saspl_014963.T1,Saspl_014964.T1,Saspl_014965.T1,		1071	6	Tg17g10900.t1,Tg17g10910.t1,Tg17g10920.t1,Tg17g10930.t1,Tg17g10940.t1,Tg17g10950.t1,		1031	2	XP_011099035.1,XP_011099167.1,
								1015	2	Saspl_028020.T1,Saspl_028022.T1,		1072	3	Tg03g06930.t1,Tg03g06950.t1,Tg03g06960.t1,		1032	2	XP_011098599.1,XP_011098721.1,
								1016	2	Saspl_052353.T1,Saspl_052354.T1,		1073	2	Tg14g14990.t1,Tg14g15000.t1,		1033	2	XP_011096160.1,XP_011096162.1,
								1017	4	Saspl_048414.T1,Saspl_048415.T1,Saspl_048416.T1,Saspl_048417.T1,		1075	2	Tg05g06760.t1,Tg05g06770.t1,		1034	2	XP_011078263.1,XP_011078264.1,
								1018	2	Saspl_025728.T1,Saspl_025729.T1,		1076	2	TgUn484g00020.t1,TgUn484g00030.t1,		1035	2	XP_011094957.1,XP_011094959.1,
								1019	3	Saspl_032076.T1,Saspl_032077.T1,Saspl_032078.T1,		1077	3	Tg01g17230.t1,Tg01g17240.t1,Tg01g17260.t1,		1036	2	XP_011082104.1,XP_011082105.1,
								1020	2	Saspl_015671.T1,Saspl_015673.T1,		1078	2	Tg13g02680.t1,Tg13g02690.t1,		1037	2	XP_011078212.1,XP_011078223.1,
								1021	2	Saspl_049714.T1,Saspl_049715.T1,		1079	2	Tg16g11550.t1,Tg16g11560.t1,		1038	2	XP_011076502.1,XP_011076503.1,
								1022	2	Saspl_036595.T1,Saspl_036596.T1,		1080	3	Tg06g15700.t1,Tg06g15710.t1,Tg06g15720.t1,		1039	3	XP_011098146.1,XP_011098148.1,XP_011098149.1,
								1023	3	Saspl_017080.T1,Saspl_017081.T1,Saspl_017082.T1,		1081	3	Tg12g10460.t1,Tg12g10480.t1,Tg12g10490.t1,		1040	2	XP_011079314.1,XP_011079315.1,
								1024	2	Saspl_028586.T1,Saspl_028587.T1,		1082	5	Tg15g05760.t1,Tg15g05770.t1,Tg15g05780.t1,Tg15g05790.t1,Tg15g05820.t1,		1041	2	XP_011083383.1,XP_011083384.1,
								1025	2	Saspl_006249.T1,Saspl_006250.T1,		1083	7	Tg04g01070.t1,Tg04g01090.t1,Tg04g01110.t1,Tg04g01130.t1,Tg04g01150.t1,Tg04g01160.t1,Tg04g01170.t1,		1042	2	XP_011080081.1,XP_011080082.1,
								1026	3	Saspl_027968.T1,Saspl_027969.T1,Saspl_027970.T1,		1084	2	Tg07g08110.t1,Tg07g08140.t1,		1044	2	XP_011098512.1,XP_011098767.1,
								1027	3	Saspl_046658.T1,Saspl_046659.T1,Saspl_046661.T1,		1085	2	Tg11g10920.t1,Tg11g10930.t1,		1045	2	XP_011082491.1,XP_011082492.1,
								1028	2	Saspl_050128.T1,Saspl_050130.T1,		1086	2	Tg04g01810.t1,Tg04g01820.t1,		1046	3	XP_011090716.1,XP_011091041.1,XP_011091042.1,
								1029	2	Saspl_017664.T1,Saspl_017665.T1,		1087	2	TgUn795g00010.t1,TgUn795g00020.t1,		1047	2	XP_011082038.1,XP_011082039.1,
								1030	2	Saspl_031135.T1,Saspl_031136.T1,		1089	2	Tg08g07470.t1,Tg08g07490.t1,		1048	2	XP_011093681.1,XP_011093683.1,
								1031	2	Saspl_030434.T1,Saspl_030435.T1,		1090	4	Tg07g04240.t1,Tg07g04280.t1,Tg07g04300.t1,Tg07g04320.t1,		1049	2	XP_011092798.1,XP_011092799.1,
								1032	2	Saspl_040620.T1,Saspl_040622.T1,		1091	3	Tg13g08690.t1,Tg13g08700.t1,Tg13g08710.t1,		1050	2	XP_011074140.1,XP_011074142.1,
								1033	2	Saspl_045140.T1,Saspl_045142.T1,		1092	2	Tg06g15310.t1,Tg06g15320.t1,		1051	2	XP_011076906.1,XP_011076907.1,
								1034	2	Saspl_014285.T1,Saspl_014286.T1,		1093	2	Tg11g13450.t1,Tg11g13460.t1,		1052	2	XP_011096403.1,XP_011096404.1,
								1035	5	Saspl_026503.T1,Saspl_026504.T1,Saspl_026506.T1,Saspl_026507.T1,Saspl_026508.T1,		1095	2	TgUn042g00110.t1,TgUn042g00140.t1,		1053	2	XP_011084177.1,XP_011084178.1,
								1036	2	Saspl_027678.T1,Saspl_027679.T1,		1096	2	Tg03g07830.t1,Tg03g07850.t1,		1054	3	XP_011084475.1,XP_011084476.1,XP_011084736.1,
								1037	2	Saspl_049245.T1,Saspl_049247.T1,		1097	2	Tg17g14350.t1,Tg17g14360.t1,		1055	4	XP_011095132.1,XP_011095133.1,XP_011095135.1,XP_011095136.1,
								1038	2	Saspl_030845.T1,Saspl_030846.T1,		1098	3	TgUn234g00010.t1,TgUn234g00020.t1,TgUn234g00030.t1,		1056	3	XP_011083930.1,XP_011084812.1,XP_011084823.1,
								1039	3	Saspl_046949.T1,Saspl_046950.T1,Saspl_046951.T1,		1099	2	Tg11g01610.t1,Tg11g01620.t1,		1057	3	XP_011100014.1,XP_011100016.1,XP_011100017.1,
								1041	2	Saspl_021323.T1,Saspl_021324.T1,		1101	2	Tg16g05230.t1,Tg16g05240.t1,		1058	2	XP_011086346.1,XP_011086347.1,
								1042	2	Saspl_012477.T1,Saspl_012479.T1,		1102	2	Tg06g11060.t1,Tg06g11070.t1,		1059	2	XP_011082274.1,XP_011082275.1,
								1043	2	Saspl_027929.T1,Saspl_027930.T1,		1103	4	Tg09g10640.t1,Tg09g10650.t1,Tg09g10660.t1,Tg09g10670.t1,		1060	2	XP_011071329.1,XP_011071890.1,
								1044	3	Saspl_007800.T1,Saspl_007802.T1,Saspl_007803.T1,		1104	2	Tg04g07540.t1,Tg04g07550.t1,		1061	2	XP_011075462.1,XP_011075627.1,
								1046	2	Saspl_013753.T1,Saspl_013754.T1,		1105	2	Tg08g13320.t1,Tg08g13330.t1,		1062	2	XP_011094153.1,XP_011094154.1,
								1047	2	Saspl_003774.T1,Saspl_003775.T1,		1106	3	Tg12g11160.t1,Tg12g11170.t1,Tg12g11180.t1,		1063	2	XP_011090697.1,XP_011091038.1,
								1048	3	Saspl_007408.T1,Saspl_007409.T1,Saspl_007410.T1,		1107	2	Tg10g11460.t1,Tg10g11480.t1,		1064	2	XP_011074000.1,XP_011074245.1,
								1049	4	Saspl_011829.T1,Saspl_011830.T1,Saspl_011831.T1,Saspl_011832.T1,		1108	3	Tg05g16960.t1,Tg05g16970.t1,Tg05g16980.t1,		1065	2	XP_011089205.1,XP_011089206.1,
								1050	2	Saspl_024795.T1,Saspl_024796.T1,		1112	2	Tg05g09990.t1,Tg05g10040.t1,		1066	2	XP_011085669.1,XP_011085670.1,
								1051	5	Saspl_023857.T1,Saspl_023859.T1,Saspl_023860.T1,Saspl_023861.T1,Saspl_023862.T1,		1113	2	Tg07g12240.t1,Tg07g12260.t1,		1067	2	XP_011094461.1,XP_011094462.1,
								1052	2	Saspl_017485.T1,Saspl_017486.T1,		1114	3	Tg03g12750.t1,Tg03g12760.t1,Tg03g12780.t1,		1068	2	XP_011079120.1,XP_011079217.1,
								1053	2	Saspl_020616.T1,Saspl_020617.T1,		1115	2	Tg03g01810.t1,Tg03g01840.t1,		1069	2	XP_011098679.1,XP_011098680.1,
								1054	2	Saspl_005115.T1,Saspl_005116.T1,		1116	5	TgUn077g00020.t1,TgUn077g00040.t1,TgUn077g00050.t1,TgUn077g00070.t1,TgUn077g00080.t1,		1070	3	XP_011074613.1,XP_011074614.1,XP_011074615.1,
								1055	2	Saspl_052159.T1,Saspl_052160.T1,		1117	2	Tg15g13290.t1,Tg15g13310.t1,		1071	2	XP_011085680.1,XP_011085681.1,
								1056	2	Saspl_006262.T1,Saspl_006263.T1,		1118	2	Tg14g00840.t1,Tg14g00850.t1,		1072	2	XP_011100528.1,XP_011100529.1,
								1057	2	Saspl_028387.T1,Saspl_028389.T1,		1119	3	Tg07g00340.t1,Tg07g00350.t1,Tg07g00360.t1,		1073	2	XP_011093181.1,XP_011093183.1,
								1058	2	Saspl_022367.T1,Saspl_022368.T1,		1120	3	Tg04g14010.t1,Tg04g14030.t1,Tg04g14050.t1,		1074	2	XP_011095243.1,XP_011095244.1,
								1059	2	Saspl_000553.T1,Saspl_000554.T1,		1121	3	Tg07g11830.t1,Tg07g11840.t1,Tg07g11850.t1,		1075	2	XP_011076690.1,XP_011076692.1,
								1060	2	Saspl_047033.T1,Saspl_047034.T1,		1123	6	Tg09g06020.t1,Tg09g06030.t1,Tg09g06040.t1,Tg09g06050.t1,Tg09g06060.t1,Tg09g06070.t1,		1076	2	XP_011077247.1,XP_011077248.1,
								1061	2	Saspl_049251.T1,Saspl_049252.T1,		1124	2	Tg17g01330.t1,Tg17g01340.t1,		1077	2	XP_011099742.1,XP_011099743.1,
								1063	3	Saspl_043669.T1,Saspl_043670.T1,Saspl_043671.T1,		1125	3	Tg16g12840.t1,Tg16g12850.t1,Tg16g12860.t1,		1078	3	XP_011088570.1,XP_011088572.1,XP_011088773.1,
								1064	5	Saspl_030303.T1,Saspl_030304.T1,Saspl_030305.T1,Saspl_030306.T1,Saspl_030307.T1,		1126	2	Tg11g04790.t1,Tg11g04800.t1,		1079	2	XP_011102253.1,XP_011102254.1,
								1065	2	Saspl_035644.T1,Saspl_035645.T1,		1127	3	Tg01g18770.t1,Tg01g18790.t1,Tg01g18800.t1,		1080	2	XP_011073604.1,XP_011073605.1,
								1066	2	Saspl_013474.T1,Saspl_013476.T1,		1128	2	Tg12g16140.t1,Tg12g16150.t1,		1081	2	XP_011076524.1,XP_011076525.1,
								1067	2	Saspl_020394.T1,Saspl_020396.T1,		1129	2	Tg06g00620.t1,Tg06g00650.t1,		1082	2	XP_011101530.1,XP_011101531.1,
								1068	2	Saspl_019885.T1,Saspl_019886.T1,		1130	3	Tg08g08640.t1,Tg08g08650.t1,Tg08g08660.t1,		1083	2	XP_011070774.1,XP_011071254.1,
								1069	2	Saspl_023540.T1,Saspl_023541.T1,		1132	3	TgUn239g00060.t1,TgUn239g00070.t1,TgUn239g00080.t1,		1084	2	XP_011076911.1,XP_011076913.1,
								1070	2	Saspl_046795.T1,Saspl_046797.T1,		1133	2	Tg03g17260.t1,Tg03g17270.t1,		1085	2	XP_011071517.1,XP_011071518.1,
								1071	2	Saspl_028670.T1,Saspl_028672.T1,		1134	3	Tg06g15910.t1,Tg06g15920.t1,Tg06g15930.t1,		1086	2	XP_011091109.1,XP_011091113.1,
								1072	3	Saspl_006123.T1,Saspl_006124.T1,Saspl_006125.T1,		1135	2	Tg06g04330.t1,Tg06g04340.t1,		1087	2	XP_011079475.1,XP_011079478.1,
								1073	3	Saspl_034302.T1,Saspl_034303.T1,Saspl_034304.T1,		1137	4	Tg11g03970.t1,Tg11g03980.t1,Tg11g03990.t1,Tg11g04000.t1,		1088	2	XP_011102043.1,XP_011102045.1,
								1074	5	Saspl_002637.T1,Saspl_002638.T1,Saspl_002639.T1,Saspl_002640.T1,Saspl_002641.T1,		1138	2	Tg16g04950.t1,Tg16g04960.t1,		1089	2	XP_011095562.1,XP_011095564.1,
								1075	2	Saspl_022689.T1,Saspl_022690.T1,		1139	5	Tg10g17620.t1,Tg10g17640.t1,Tg10g17660.t1,Tg10g17670.t1,Tg10g17680.t1,		1090	2	XP_011072179.1,XP_011072180.1,
								1076	2	Saspl_019946.T1,Saspl_019947.T1,		1140	4	Tg18g02290.t1,Tg18g02300.t1,Tg18g02320.t1,Tg18g02330.t1,		1091	2	XP_011089507.1,XP_011089510.1,
								1077	2	Saspl_014758.T1,Saspl_014759.T1,		1141	2	Tg01g21820.t1,Tg01g21840.t1,		1092	2	XP_011094837.1,XP_011094839.1,
								1078	2	Saspl_052662.T1,Saspl_052663.T1,		1142	3	Tg16g12260.t1,Tg16g12270.t1,Tg16g12290.t1,		1093	2	XP_011075004.1,XP_011075005.1,
								1079	2	Saspl_025448.T1,Saspl_025449.T1,		1143	2	Tg10g04660.t1,Tg10g04670.t1,		1094	2	XP_011082241.1,XP_011082251.1,
								1080	2	Saspl_017906.T1,Saspl_017907.T1,		1144	2	TgUn241g00010.t1,TgUn241g00020.t1,		1095	2	XP_011089706.1,XP_011089707.1,
								1081	3	Saspl_018243.T1,Saspl_018244.T1,Saspl_018246.T1,		1145	4	Tg03g11980.t1,Tg03g11990.t1,Tg03g12000.t1,Tg03g12010.t1,		1096	3	XP_011072271.1,XP_011072290.1,XP_011072299.1,
								1085	2	Saspl_009386.T1,Saspl_009388.T1,		1146	2	Tg15g06850.t1,Tg15g06870.t1,		1097	2	XP_011093823.1,XP_011093824.1,
								1086	2	Saspl_034554.T1,Saspl_034555.T1,		1147	2	Tg06g02710.t1,Tg06g02720.t1,		1098	2	XP_011088122.1,XP_011088125.1,
								1087	3	Saspl_045495.T1,Saspl_045496.T1,Saspl_045497.T1,		1148	2	Tg06g09760.t1,Tg06g09770.t1,		1099	2	XP_011083758.1,XP_011084785.1,
								1088	2	Saspl_017624.T1,Saspl_017625.T1,		1149	3	Tg03g04790.t1,Tg03g04800.t1,Tg03g04810.t1,		1100	2	XP_011093343.1,XP_011094782.1,
								1089	3	Saspl_046858.T1,Saspl_046859.T1,Saspl_046860.T1,		1150	4	Tg06g13550.t1,Tg06g13560.t1,Tg06g13580.t1,Tg06g13590.t1,
								1090	3	Saspl_025724.T1,Saspl_025725.T1,Saspl_025727.T1,		1151	2	Tg16g05950.t1,Tg16g05970.t1,
								1092	3	Saspl_007047.T1,Saspl_007048.T1,Saspl_007049.T1,		1152	2	Tg03g01820.t1,Tg03g01850.t1,
								1093	2	Saspl_051320.T1,Saspl_051321.T1,		1153	6	TgUn245g00010.t1,TgUn245g00020.t1,TgUn245g00030.t1,TgUn245g00040.t1,TgUn245g00050.t1,TgUn245g00060.t1,
								1094	3	Saspl_009173.T1,Saspl_009174.T1,Saspl_009175.T1,		1154	3	Tg05g04020.t1,Tg05g04030.t1,Tg05g04040.t1,
								1095	2	Saspl_040974.T1,Saspl_040975.T1,		1155	3	Tg07g11740.t1,Tg07g11750.t1,Tg07g11760.t1,
								1096	2	Saspl_030311.T1,Saspl_030313.T1,		1156	2	Tg03g14780.t1,Tg03g14790.t1,
								1097	6	Saspl_003963.T1,Saspl_003964.T1,Saspl_003965.T1,Saspl_003966.T1,Saspl_003967.T1,Saspl_003968.T1,		1157	2	Tg05g10910.t1,Tg05g10920.t1,
								1098	3	Saspl_010718.T1,Saspl_010719.T1,Saspl_010720.T1,		1158	2	Tg13g06260.t1,Tg13g06270.t1,
								1099	2	Saspl_015049.T1,Saspl_015050.T1,		1159	2	Tg18g07450.t1,Tg18g07460.t1,
								1101	2	Saspl_045756.T1,Saspl_045758.T1,		1160	2	Tg06g10840.t1,Tg06g10850.t1,
								1102	3	Saspl_029152.T1,Saspl_029153.T1,Saspl_029154.T1,		1161	4	TgUn098g00040.t1,TgUn098g00050.t1,TgUn098g00060.t1,TgUn098g00070.t1,
								1103	2	Saspl_006370.T1,Saspl_006372.T1,		1162	8	TgUn009g00010.t1,TgUn009g00020.t1,TgUn009g00040.t1,TgUn009g00050.t1,TgUn009g00060.t1,TgUn009g00070.t1,TgUn009g00080.t1,TgUn009g00090.t1,
								1105	2	Saspl_015706.T1,Saspl_015707.T1,		1164	3	Tg07g06750.t1,Tg07g06760.t1,Tg07g06770.t1,
								1106	2	Saspl_035486.T1,Saspl_035488.T1,		1165	2	Tg14g12340.t1,Tg14g12350.t1,
								1107	2	Saspl_020328.T1,Saspl_020330.T1,		1166	2	Tg08g14880.t1,Tg08g14890.t1,
								1108	4	Saspl_045519.T1,Saspl_045520.T1,Saspl_045521.T1,Saspl_045523.T1,		1167	3	Tg07g11460.t1,Tg07g11470.t1,Tg07g11480.t1,
								1109	3	Saspl_052077.T1,Saspl_052078.T1,Saspl_052079.T1,		1168	2	TgUn004g00140.t1,TgUn004g00160.t1,
								1110	2	Saspl_013555.T1,Saspl_013556.T1,		1169	2	Tg02g04150.t1,Tg02g04160.t1,
								1111	2	Saspl_003832.T1,Saspl_003834.T1,		1170	2	Tg01g13570.t1,Tg01g13580.t1,
								1112	2	Saspl_009700.T1,Saspl_009702.T1,		1172	2	Tg11g03090.t1,Tg11g03100.t1,
								1113	2	Saspl_017096.T1,Saspl_017097.T1,		1173	2	Tg06g06910.t1,Tg06g06920.t1,
								1114	2	Saspl_043687.T1,Saspl_043688.T1,		1175	6	Tg07g12550.t1,Tg07g12560.t1,Tg07g12570.t1,Tg07g12580.t1,Tg07g12590.t1,Tg07g12600.t1,
								1116	2	Saspl_008142.T1,Saspl_008143.T1,		1176	2	Tg01g19080.t1,Tg01g19100.t1,
								1118	5	Saspl_034355.T1,Saspl_034356.T1,Saspl_034357.T1,Saspl_034358.T1,Saspl_034359.T1,		1177	2	Tg03g05140.t1,Tg03g05150.t1,
								1119	3	Saspl_038728.T1,Saspl_038729.T1,Saspl_038730.T1,		1178	3	Tg10g14800.t1,Tg10g14810.t1,Tg10g14820.t1,
								1120	2	Saspl_029209.T1,Saspl_029210.T1,		1179	2	Tg18g03080.t1,Tg18g03100.t1,
								1121	2	Saspl_007061.T1,Saspl_007062.T1,		1180	3	Tg18g01680.t1,Tg18g01690.t1,Tg18g01710.t1,
								1123	2	Saspl_021549.T1,Saspl_021550.T1,		1181	2	Tg14g00220.t1,Tg14g00230.t1,
								1124	3	Saspl_013535.T1,Saspl_013536.T1,Saspl_013538.T1,		1182	2	Tg01g04420.t1,Tg01g04430.t1,
								1126	3	Saspl_008801.T1,Saspl_008802.T1,Saspl_008803.T1,		1183	4	Tg01g16670.t1,Tg01g16680.t1,Tg01g16690.t1,Tg01g16700.t1,
								1127	2	Saspl_042090.T1,Saspl_042092.T1,		1184	2	Tg07g04950.t1,Tg07g04960.t1,
								1128	2	Saspl_021114.T1,Saspl_021116.T1,		1185	2	Tg12g15170.t1,Tg12g15180.t1,
								1129	2	Saspl_023279.T1,Saspl_023280.T1,		1186	4	Tg07g06090.t1,Tg07g06100.t1,Tg07g06110.t1,Tg07g06120.t1,
								1130	2	Saspl_033316.T1,Saspl_033317.T1,		1187	2	Tg06g06570.t1,Tg06g06580.t1,
								1131	2	Saspl_029078.T1,Saspl_029080.T1,		1188	3	Tg16g08240.t1,Tg16g08250.t1,Tg16g08270.t1,
								1132	2	Saspl_020591.T1,Saspl_020592.T1,		1189	2	Tg04g02840.t1,Tg04g02850.t1,
								1133	4	Saspl_044618.T1,Saspl_044619.T1,Saspl_044620.T1,Saspl_044621.T1,		1191	2	Tg12g10290.t1,Tg12g10300.t1,
								1134	2	Saspl_005903.T1,Saspl_005904.T1,		1192	2	Tg14g06120.t1,Tg14g06130.t1,
								1135	3	Saspl_008081.T1,Saspl_008082.T1,Saspl_008083.T1,		1193	2	Tg08g06610.t1,Tg08g06620.t1,
								1136	2	Saspl_040769.T1,Saspl_040771.T1,		1194	3	Tg12g05410.t1,Tg12g05420.t1,Tg12g05430.t1,
								1137	2	Saspl_053759.T1,Saspl_053760.T1,		1195	2	Tg17g02350.t1,Tg17g02360.t1,
								1138	4	Saspl_029101.T1,Saspl_029102.T1,Saspl_029103.T1,Saspl_029104.T1,		1197	2	Tg08g05010.t1,Tg08g05020.t1,
								1139	2	Saspl_003651.T1,Saspl_003652.T1,		1198	2	Tg18g01930.t1,Tg18g01940.t1,
								1140	2	Saspl_018029.T1,Saspl_018030.T1,		1199	4	Tg01g06160.t1,Tg01g06170.t1,Tg01g06180.t1,Tg01g06200.t1,
								1141	2	Saspl_019968.T1,Saspl_019969.T1,		1200	2	TgUn799g00020.t1,TgUn799g00030.t1,
								1142	3	Saspl_016237.T1,Saspl_016238.T1,Saspl_016239.T1,		1201	2	TgUn559g00020.t1,TgUn559g00080.t1,
								1143	2	Saspl_032757.T1,Saspl_032758.T1,		1202	2	Tg18g06970.t1,Tg18g06980.t1,
								1144	2	Saspl_033751.T1,Saspl_033752.T1,		1203	5	Tg15g10030.t1,Tg15g10040.t1,Tg15g10050.t1,Tg15g10060.t1,Tg15g10070.t1,
								1145	2	Saspl_042516.T1,Saspl_042517.T1,		1205	2	Tg12g10210.t1,Tg12g10220.t1,
								1146	4	Saspl_009335.T1,Saspl_009336.T1,Saspl_009337.T1,Saspl_009338.T1,		1206	2	Tg07g09750.t1,Tg07g09760.t1,
								1147	2	Saspl_009260.T1,Saspl_009262.T1,		1207	3	Tg07g02730.t1,Tg07g02740.t1,Tg07g02750.t1,
								1148	3	Saspl_051659.T1,Saspl_051660.T1,Saspl_051661.T1,		1208	5	Tg06g14750.t1,Tg06g14760.t1,Tg06g14780.t1,Tg06g14790.t1,Tg06g14800.t1,
								1149	2	Saspl_041074.T1,Saspl_041075.T1,		1209	2	TgUn510g00010.t1,TgUn510g00020.t1,
								1150	3	Saspl_021514.T1,Saspl_021515.T1,Saspl_021516.T1,		1210	2	Tg02g11150.t1,Tg02g11190.t1,
								1151	4	Saspl_013417.T1,Saspl_013418.T1,Saspl_013419.T1,Saspl_013421.T1,		1211	4	Tg03g04040.t1,Tg03g04050.t1,Tg03g04060.t1,Tg03g04070.t1,
								1152	8	Saspl_051006.T1,Saspl_051007.T1,Saspl_051008.T1,Saspl_051009.T1,Saspl_051010.T1,Saspl_051011.T1,Saspl_051012.T1,Saspl_051013.T1,		1212	4	Tg17g11470.t1,Tg17g11480.t1,Tg17g11490.t1,Tg17g11500.t1,
								1153	3	Saspl_036251.T1,Saspl_036252.T1,Saspl_036253.T1,		1213	2	Tg03g13580.t1,Tg03g13590.t1,
								1154	3	Saspl_040999.T1,Saspl_041000.T1,Saspl_041001.T1,		1215	2	Tg09g15890.t1,Tg09g15900.t1,
								1155	2	Saspl_035722.T1,Saspl_035724.T1,		1216	3	Tg10g12460.t1,Tg10g12470.t1,Tg10g12480.t1,
								1156	2	Saspl_047335.T1,Saspl_047336.T1,		1217	3	Tg03g18230.t1,Tg03g18240.t1,Tg03g18250.t1,
								1157	3	Saspl_026007.T1,Saspl_026008.T1,Saspl_026009.T1,		1218	3	Tg18g15250.t1,Tg18g15260.t1,Tg18g15270.t1,
								1158	2	Saspl_042069.T1,Saspl_042070.T1,		1219	5	Tg09g03660.t1,Tg09g03670.t1,Tg09g03680.t1,Tg09g03690.t1,Tg09g03700.t1,
								1159	2	Saspl_043983.T1,Saspl_043985.T1,		1221	2	TgUn330g00050.t1,TgUn330g00070.t1,
								1160	3	Saspl_039894.T1,Saspl_039895.T1,Saspl_039896.T1,		1222	2	Tg09g02450.t1,Tg09g02460.t1,
								1161	6	Saspl_010687.T1,Saspl_010688.T1,Saspl_010689.T1,Saspl_010690.T1,Saspl_010691.T1,Saspl_010692.T1,		1223	2	Tg16g12110.t1,Tg16g12120.t1,
								1163	2	Saspl_000659.T1,Saspl_000660.T1,		1224	2	Tg05g02780.t1,Tg05g02790.t1,
								1164	6	Saspl_020216.T1,Saspl_020217.T1,Saspl_020218.T1,Saspl_020220.T1,Saspl_020222.T1,Saspl_020223.T1,		1225	5	Tg11g06360.t1,Tg11g06370.t1,Tg11g06380.t1,Tg11g06390.t1,Tg11g06410.t1,
								1165	2	Saspl_015486.T1,Saspl_015487.T1,		1226	2	Tg01g00870.t1,Tg01g00880.t1,
								1166	3	Saspl_031518.T1,Saspl_031520.T1,Saspl_031521.T1,		1227	3	Tg03g05900.t1,Tg03g05920.t1,Tg03g05930.t1,
								1167	4	Saspl_014214.T1,Saspl_014215.T1,Saspl_014216.T1,Saspl_014217.T1,		1228	2	Tg12g09820.t1,Tg12g09830.t1,
								1169	2	Saspl_049806.T1,Saspl_049807.T1,		1229	3	Tg16g06570.t1,Tg16g06580.t1,Tg16g06590.t1,
								1170	2	Saspl_024064.T1,Saspl_024065.T1,		1230	3	Tg01g10560.t1,Tg01g10570.t1,Tg01g10580.t1,
								1171	2	Saspl_017061.T1,Saspl_017062.T1,		1231	3	Tg11g03260.t1,Tg11g03270.t1,Tg11g03300.t1,
								1172	2	Saspl_028190.T1,Saspl_028191.T1,		1232	2	Tg12g03820.t1,Tg12g03830.t1,
								1173	2	Saspl_007156.T1,Saspl_007157.T1,		1233	2	Tg06g16150.t1,Tg06g16160.t1,
								1174	3	Saspl_008031.T1,Saspl_008032.T1,Saspl_008033.T1,		1234	2	Tg15g04120.t1,Tg15g04130.t1,
								1175	2	Saspl_024712.T1,Saspl_024713.T1,		1235	2	Tg08g14520.t1,Tg08g14530.t1,
								1176	2	Saspl_023416.T1,Saspl_023417.T1,		1236	3	Tg18g12590.t1,Tg18g12600.t1,Tg18g12610.t1,
								1177	2	Saspl_051846.T1,Saspl_051847.T1,		1237	4	Tg06g15270.t1,Tg06g15280.t1,Tg06g15290.t1,Tg06g15300.t1,
								1178	5	Saspl_044338.T1,Saspl_044339.T1,Saspl_044340.T1,Saspl_044342.T1,Saspl_044343.T1,		1238	3	Tg08g11400.t1,Tg08g11410.t1,Tg08g11430.t1,
								1179	2	Saspl_040085.T1,Saspl_040086.T1,		1239	2	Tg04g02240.t1,Tg04g02250.t1,
								1180	2	Saspl_044601.T1,Saspl_044602.T1,		1240	3	TgUn625g00020.t1,TgUn625g00030.t1,TgUn625g00040.t1,
								1181	4	Saspl_010223.T1,Saspl_010224.T1,Saspl_010225.T1,Saspl_010227.T1,		1241	5	Tg02g16030.t1,Tg02g16040.t1,Tg02g16050.t1,Tg02g16060.t1,Tg02g16070.t1,
								1182	3	Saspl_003033.T1,Saspl_003034.T1,Saspl_003035.T1,		1242	5	Tg06g04940.t1,Tg06g04950.t1,Tg06g04970.t1,Tg06g04980.t1,Tg06g04990.t1,
								1183	2	Saspl_023725.T1,Saspl_023726.T1,		1243	2	Tg04g03760.t1,Tg04g03770.t1,
								1184	2	Saspl_021219.T1,Saspl_021220.T1,		1245	3	Tg05g07280.t1,Tg05g07290.t1,Tg05g07310.t1,
								1185	2	Saspl_014394.T1,Saspl_014396.T1,		1246	3	TgUn884g00010.t1,TgUn884g00020.t1,TgUn884g00050.t1,
								1186	3	Saspl_007841.T1,Saspl_007842.T1,Saspl_007843.T1,		1247	2	Tg05g15370.t1,Tg05g15380.t1,
								1187	2	Saspl_030404.T1,Saspl_030405.T1,		1249	6	Tg08g03440.t1,Tg08g03450.t1,Tg08g03460.t1,Tg08g03470.t1,Tg08g03490.t1,Tg08g03500.t1,
								1188	2	Saspl_018162.T1,Saspl_018163.T1,		1250	3	Tg04g00910.t1,Tg04g00930.t1,Tg04g00940.t1,
								1189	2	Saspl_020511.T1,Saspl_020512.T1,		1251	4	Tg16g05770.t1,Tg16g05790.t1,Tg16g05810.t1,Tg16g05820.t1,
								1190	2	Saspl_040644.T1,Saspl_040646.T1,		1252	3	Tg18g03140.t1,Tg18g03150.t1,Tg18g03160.t1,
								1191	3	Saspl_013458.T1,Saspl_013459.T1,Saspl_013460.T1,		1253	7	Tg09g02630.t1,Tg09g02640.t1,Tg09g02650.t1,Tg09g02670.t1,Tg09g02680.t1,Tg09g02690.t1,Tg09g02700.t1,
								1192	5	Saspl_020855.T1,Saspl_020857.T1,Saspl_020858.T1,Saspl_020859.T1,Saspl_020860.T1,		1254	5	Tg10g02970.t1,Tg10g02980.t1,Tg10g02990.t1,Tg10g03000.t1,Tg10g03010.t1,
								1193	3	Saspl_041959.T1,Saspl_041960.T1,Saspl_041961.T1,		1255	2	Tg15g14390.t1,Tg15g14400.t1,
								1194	2	Saspl_049690.T1,Saspl_049691.T1,		1256	2	Tg11g08060.t1,Tg11g08070.t1,
								1195	2	Saspl_036784.T1,Saspl_036785.T1,		1257	3	Tg07g04440.t1,Tg07g04450.t1,Tg07g04470.t1,
								1196	5	Saspl_041048.T1,Saspl_041049.T1,Saspl_041050.T1,Saspl_041051.T1,Saspl_041052.T1,		1258	3	Tg14g05190.t1,Tg14g05200.t1,Tg14g05210.t1,
								1197	2	Saspl_030580.T1,Saspl_030581.T1,		1259	2	Tg13g06450.t1,Tg13g06460.t1,
								1198	2	Saspl_020686.T1,Saspl_020687.T1,		1261	2	Tg01g00900.t1,Tg01g00910.t1,
								1200	3	Saspl_017367.T1,Saspl_017369.T1,Saspl_017370.T1,		1262	3	Tg02g09100.t1,Tg02g09110.t1,Tg02g09120.t1,
								1201	4	Saspl_005891.T1,Saspl_005892.T1,Saspl_005893.T1,Saspl_005895.T1,		1263	2	Tg03g04240.t1,Tg03g04250.t1,
								1202	2	Saspl_043724.T1,Saspl_043725.T1,		1264	3	Tg02g18690.t1,Tg02g18700.t1,Tg02g18710.t1,
								1203	2	Saspl_051476.T1,Saspl_051478.T1,		1265	2	Tg02g15380.t1,Tg02g15390.t1,
								1204	3	Saspl_018101.T1,Saspl_018102.T1,Saspl_018103.T1,		1266	4	Tg17g10790.t1,Tg17g10800.t1,Tg17g10810.t1,Tg17g10830.t1,
								1206	3	Saspl_038280.T1,Saspl_038281.T1,Saspl_038282.T1,		1267	5	Tg04g12110.t1,Tg04g12120.t1,Tg04g12130.t1,Tg04g12140.t1,Tg04g12150.t1,
								1207	3	Saspl_052525.T1,Saspl_052526.T1,Saspl_052527.T1,		1268	10	Tg13g14770.t1,Tg13g14780.t1,Tg13g14790.t1,Tg13g14800.t1,Tg13g14810.t1,Tg13g14820.t1,Tg13g14830.t1,Tg13g14850.t1,Tg13g14870.t1,Tg13g14880.t1,
								1208	3	Saspl_019507.T1,Saspl_019508.T1,Saspl_019509.T1,		1269	2	Tg10g12730.t1,Tg10g12740.t1,
								1209	3	Saspl_033738.T1,Saspl_033739.T1,Saspl_033740.T1,		1270	2	Tg03g07990.t1,Tg03g08000.t1,
								1210	2	Saspl_051022.T1,Saspl_051023.T1,		1271	2	Tg09g06120.t1,Tg09g06130.t1,
								1211	2	Saspl_006150.T1,Saspl_006151.T1,		1272	2	TgUn576g00020.t1,TgUn576g00150.t1,
								1213	2	Saspl_040022.T1,Saspl_040023.T1,		1274	2	Tg12g17100.t1,Tg12g17110.t1,
								1214	2	Saspl_044147.T1,Saspl_044148.T1,		1275	3	Tg02g17320.t1,Tg02g17330.t1,Tg02g17340.t1,
								1215	2	Saspl_023104.T1,Saspl_023105.T1,		1277	2	Tg17g06670.t1,Tg17g06680.t1,
								1216	2	Saspl_042849.T1,Saspl_042850.T1,		1278	2	Tg16g07920.t1,Tg16g07940.t1,
								1217	2	Saspl_008822.T1,Saspl_008823.T1,		1279	4	Tg04g01930.t1,Tg04g01940.t1,Tg04g01950.t1,Tg04g01960.t1,
								1218	2	Saspl_046425.T1,Saspl_046426.T1,		1280	2	Tg16g08730.t1,Tg16g08750.t1,
								1219	2	Saspl_026193.T1,Saspl_026194.T1,		1281	2	Tg18g14380.t1,Tg18g14390.t1,
								1220	2	Saspl_009784.T1,Saspl_009785.T1,		1282	2	Tg01g08840.t1,Tg01g08850.t1,
								1222	2	Saspl_000758.T1,Saspl_000760.T1,		1283	2	Tg17g01380.t1,Tg17g01390.t1,
								1223	2	Saspl_025019.T1,Saspl_025020.T1,		1284	4	Tg18g14110.t1,Tg18g14120.t1,Tg18g14130.t1,Tg18g14140.t1,
								1224	2	Saspl_036076.T1,Saspl_036077.T1,		1285	2	Tg05g15920.t1,Tg05g15930.t1,
								1225	2	Saspl_034994.T1,Saspl_034995.T1,		1287	5	TgUn031g00010.t1,TgUn031g00020.t1,TgUn031g00030.t1,TgUn031g00040.t1,TgUn031g00050.t1,
								1226	2	Saspl_007694.T1,Saspl_007695.T1,		1288	2	Tg09g15300.t1,Tg09g15310.t1,
								1227	2	Saspl_001044.T1,Saspl_001045.T1,		1289	2	Tg01g05130.t1,Tg01g05160.t1,
								1228	2	Saspl_022068.T1,Saspl_022069.T1,		1290	2	Tg12g05560.t1,Tg12g05580.t1,
								1229	2	Saspl_050171.T1,Saspl_050172.T1,		1291	2	Tg11g05330.t1,Tg11g05340.t1,
								1230	2	Saspl_049839.T1,Saspl_049840.T1,		1292	2	Tg09g13310.t1,Tg09g13320.t1,
								1231	2	Saspl_046439.T1,Saspl_046441.T1,		1293	2	Tg09g05770.t1,Tg09g05780.t1,
								1232	3	Saspl_044396.T1,Saspl_044397.T1,Saspl_044398.T1,		1294	2	TgUn457g00020.t1,TgUn457g00030.t1,
								1233	3	Saspl_025922.T1,Saspl_025923.T1,Saspl_025924.T1,		1295	3	Tg04g06050.t1,Tg04g06060.t1,Tg04g06080.t1,
								1234	2	Saspl_036987.T1,Saspl_036989.T1,		1296	2	Tg18g12820.t1,Tg18g12830.t1,
								1235	3	Saspl_008453.T1,Saspl_008455.T1,Saspl_008456.T1,		1299	2	Tg10g01980.t1,Tg10g01990.t1,
								1236	3	Saspl_033288.T1,Saspl_033289.T1,Saspl_033290.T1,		1300	7	Tg12g11330.t1,Tg12g11340.t1,Tg12g11350.t1,Tg12g11360.t1,Tg12g11380.t1,Tg12g11390.t1,Tg12g11400.t1,
								1237	4	Saspl_013097.T1,Saspl_013098.T1,Saspl_013099.T1,Saspl_013100.T1,		1301	4	Tg04g03050.t1,Tg04g03060.t1,Tg04g03070.t1,Tg04g03080.t1,
								1238	2	Saspl_033415.T1,Saspl_033416.T1,		1302	3	Tg10g04900.t1,Tg10g04910.t1,Tg10g04920.t1,
								1239	2	Saspl_029018.T1,Saspl_029019.T1,		1303	2	Tg02g08790.t1,Tg02g08800.t1,
								1240	2	Saspl_020232.T1,Saspl_020234.T1,		1304	2	Tg09g09490.t1,Tg09g09500.t1,
								1241	2	Saspl_009495.T1,Saspl_009497.T1,		1305	2	Tg02g16810.t1,Tg02g16820.t1,
								1242	2	Saspl_047052.T1,Saspl_047053.T1,		1306	2	Tg11g00300.t1,Tg11g00320.t1,
								1243	2	Saspl_017059.T1,Saspl_017060.T1,		1308	2	Tg05g17570.t1,Tg05g17580.t1,
								1244	2	Saspl_047804.T1,Saspl_047806.T1,		1309	4	Tg04g05750.t1,Tg04g05760.t1,Tg04g05780.t1,Tg04g05790.t1,
								1245	2	Saspl_037939.T1,Saspl_037941.T1,		1310	3	Tg14g14510.t1,Tg14g14520.t1,Tg14g14530.t1,
								1246	3	Saspl_010758.T1,Saspl_010759.T1,Saspl_010760.T1,		1311	2	Tg11g02270.t1,Tg11g02280.t1,
								1247	2	Saspl_043589.T1,Saspl_043590.T1,		1312	2	Tg05g06260.t1,Tg05g06280.t1,
								1248	4	Saspl_030678.T1,Saspl_030679.T1,Saspl_030680.T1,Saspl_030681.T1,		1313	2	Tg09g07600.t1,Tg09g07610.t1,
								1249	2	Saspl_044431.T1,Saspl_044432.T1,		1314	3	Tg14g15640.t1,Tg14g15650.t1,Tg14g15660.t1,
								1250	2	Saspl_053927.T1,Saspl_053928.T1,		1315	2	TgUn377g00010.t1,TgUn377g00030.t1,
								1251	4	Saspl_015714.T1,Saspl_015715.T1,Saspl_015717.T1,Saspl_015718.T1,		1316	2	Tg01g01750.t1,Tg01g01770.t1,
								1252	2	Saspl_050634.T1,Saspl_050635.T1,		1317	10	Tg17g11840.t1,Tg17g11870.t1,Tg17g11880.t1,Tg17g11890.t1,Tg17g11900.t1,Tg17g11920.t1,Tg17g11930.t1,Tg17g11940.t1,Tg17g11950.t1,Tg17g11970.t1,
								1253	3	Saspl_040326.T1,Saspl_040327.T1,Saspl_040328.T1,		1318	3	TgUn071g00010.t1,TgUn071g00030.t1,TgUn071g00040.t1,
								1254	2	Saspl_031102.T1,Saspl_031103.T1,		1319	2	Tg02g13000.t1,Tg02g13010.t1,
								1255	5	Saspl_027835.T1,Saspl_027836.T1,Saspl_027837.T1,Saspl_027838.T1,Saspl_027839.T1,		1320	3	Tg08g04150.t1,Tg08g04160.t1,Tg08g04170.t1,
								1256	4	Saspl_032044.T1,Saspl_032045.T1,Saspl_032046.T1,Saspl_032047.T1,		1321	2	Tg16g04730.t1,Tg16g04740.t1,
								1257	2	Saspl_034470.T1,Saspl_034472.T1,		1325	2	Tg05g10580.t1,Tg05g10590.t1,
								1258	2	Saspl_052092.T1,Saspl_052094.T1,		1326	3	Tg11g01020.t1,Tg11g01030.t1,Tg11g01050.t1,
								1259	2	Saspl_048851.T1,Saspl_048852.T1,		1328	2	Tg02g02410.t1,Tg02g02430.t1,
								1261	3	Saspl_009431.T1,Saspl_009432.T1,Saspl_009433.T1,		1330	7	Tg12g05130.t1,Tg12g05140.t1,Tg12g05150.t1,Tg12g05160.t1,Tg12g05170.t1,Tg12g05200.t1,Tg12g05210.t1,
								1262	2	Saspl_036037.T1,Saspl_036038.T1,		1331	2	Tg14g15580.t1,Tg14g15590.t1,
								1264	3	Saspl_043499.T1,Saspl_043501.T1,Saspl_043502.T1,		1332	6	Tg08g06030.t1,Tg08g06040.t1,Tg08g06050.t1,Tg08g06060.t1,Tg08g06070.t1,Tg08g06080.t1,
								1265	2	Saspl_049171.T1,Saspl_049172.T1,		1333	2	Tg10g01310.t1,Tg10g01330.t1,
								1266	2	Saspl_037349.T1,Saspl_037350.T1,		1334	3	Tg03g01220.t1,Tg03g01230.t1,Tg03g01240.t1,
								1267	5	Saspl_015669.T1,Saspl_015670.T1,Saspl_015672.T1,Saspl_015674.T1,Saspl_015675.T1,		1335	2	Tg17g08380.t1,Tg17g08390.t1,
								1268	2	Saspl_042543.T1,Saspl_042545.T1,		1336	3	Tg18g10150.t1,Tg18g10160.t1,Tg18g10170.t1,
								1269	2	Saspl_040429.T1,Saspl_040430.T1,		1337	2	Tg04g04610.t1,Tg04g04620.t1,
								1270	2	Saspl_031006.T1,Saspl_031007.T1,		1338	2	Tg15g14770.t1,Tg15g14780.t1,
								1271	6	Saspl_034347.T1,Saspl_034348.T1,Saspl_034350.T1,Saspl_034351.T1,Saspl_034352.T1,Saspl_034353.T1,		1339	3	Tg13g12020.t1,Tg13g12040.t1,Tg13g12060.t1,
								1272	2	Saspl_011505.T1,Saspl_011506.T1,		1340	2	Tg17g13560.t1,Tg17g13570.t1,
								1273	3	Saspl_026643.T1,Saspl_026644.T1,Saspl_026645.T1,		1341	2	Tg10g04310.t1,Tg10g04320.t1,
								1274	3	Saspl_025196.T1,Saspl_025197.T1,Saspl_025198.T1,		1343	2	Tg17g06630.t1,Tg17g06640.t1,
								1275	3	Saspl_027973.T1,Saspl_027974.T1,Saspl_027975.T1,		1344	2	Tg11g08370.t1,Tg11g08380.t1,
								1277	2	Saspl_009654.T1,Saspl_009655.T1,		1346	2	Tg18g00960.t1,Tg18g00980.t1,
								1278	2	Saspl_034789.T1,Saspl_034790.T1,		1347	2	Tg16g09630.t1,Tg16g09640.t1,
								1279	4	Saspl_031406.T1,Saspl_031408.T1,Saspl_031409.T1,Saspl_031410.T1,		1348	2	Tg11g07240.t1,Tg11g07250.t1,
								1280	2	Saspl_020938.T1,Saspl_020939.T1,		1350	2	TgUn377g00020.t1,TgUn377g00050.t1,
								1281	2	Saspl_045304.T1,Saspl_045306.T1,		1351	3	Tg17g14270.t1,Tg17g14280.t1,Tg17g14290.t1,
								1282	2	Saspl_024183.T1,Saspl_024184.T1,		1352	2	Tg18g09580.t1,Tg18g09590.t1,
								1283	2	Saspl_043556.T1,Saspl_043557.T1,		1353	2	Tg18g02580.t1,Tg18g02590.t1,
								1284	2	Saspl_013977.T1,Saspl_013978.T1,		1354	3	Tg01g00160.t1,Tg01g00170.t1,Tg01g00180.t1,
								1285	2	Saspl_006394.T1,Saspl_006395.T1,		1355	3	Tg06g09370.t1,Tg06g09390.t1,Tg06g09410.t1,
								1286	2	Saspl_043232.T1,Saspl_043234.T1,		1356	2	TgUn036g00030.t1,TgUn036g00040.t1,
								1287	2	Saspl_030882.T1,Saspl_030883.T1,		1357	4	Tg19g00140.t1,Tg19g00150.t1,Tg19g00160.t1,Tg19g00170.t1,
								1288	2	Saspl_044871.T1,Saspl_044872.T1,		1358	2	Tg12g03010.t1,Tg12g03030.t1,
								1289	2	Saspl_018666.T1,Saspl_018667.T1,		1359	2	Tg05g17310.t1,Tg05g17320.t1,
								1290	2	Saspl_030495.T1,Saspl_030496.T1,		1360	3	Tg12g01410.t1,Tg12g01420.t1,Tg12g01440.t1,
								1291	2	Saspl_028388.T1,Saspl_028390.T1,		1361	2	Tg12g03230.t1,Tg12g03240.t1,
								1292	2	Saspl_008816.T1,Saspl_008817.T1,		1362	2	Tg12g15030.t1,Tg12g15040.t1,
								1293	5	Saspl_008326.T1,Saspl_008327.T1,Saspl_008328.T1,Saspl_008329.T1,Saspl_008330.T1,		1363	2	Tg05g07620.t1,Tg05g07630.t1,
								1294	2	Saspl_040113.T1,Saspl_040114.T1,		1364	2	Tg01g05060.t1,Tg01g05070.t1,
								1295	2	Saspl_013324.T1,Saspl_013325.T1,		1365	2	Tg09g08920.t1,Tg09g08940.t1,
								1296	2	Saspl_049825.T1,Saspl_049826.T1,		1366	2	Tg03g00170.t1,Tg03g00180.t1,
								1297	2	Saspl_000808.T1,Saspl_000809.T1,		1368	2	Tg02g08570.t1,Tg02g08580.t1,
								1298	7	Saspl_028127.T1,Saspl_028128.T1,Saspl_028129.T1,Saspl_028130.T1,Saspl_028131.T1,Saspl_028132.T1,Saspl_028133.T1,		1369	2	Tg04g01080.t1,Tg04g01100.t1,
								1299	2	Saspl_053865.T1,Saspl_053866.T1,		1370	4	Tg01g20250.t1,Tg01g20260.t1,Tg01g20270.t1,Tg01g20280.t1,
								1300	2	Saspl_003755.T1,Saspl_003756.T1,		1371	2	Tg02g12390.t1,Tg02g12410.t1,
								1301	2	Saspl_035942.T1,Saspl_035943.T1,		1372	2	Tg14g05240.t1,Tg14g05260.t1,
								1302	2	Saspl_053939.T1,Saspl_053940.T1,		1374	5	TgUn191g00020.t1,TgUn191g00030.t1,TgUn191g00040.t1,TgUn191g00050.t1,TgUn191g00060.t1,
								1303	2	Saspl_032017.T1,Saspl_032018.T1,		1375	4	Tg15g09660.t1,Tg15g09670.t1,Tg15g09680.t1,Tg15g09690.t1,
								1304	2	Saspl_038424.T1,Saspl_038425.T1,		1376	2	Tg12g09530.t1,Tg12g09540.t1,
								1305	2	Saspl_004457.T1,Saspl_004458.T1,		1377	3	TgUn117g00040.t1,TgUn117g00080.t1,TgUn117g00100.t1,
								1306	3	Saspl_018253.T1,Saspl_018254.T1,Saspl_018255.T1,		1378	2	Tg06g04530.t1,Tg06g04560.t1,
								1307	2	Saspl_051477.T1,Saspl_051479.T1,		1379	3	Tg14g12570.t1,Tg14g12580.t1,Tg14g12590.t1,
								1308	2	Saspl_040338.T1,Saspl_040339.T1,		1380	3	Tg16g02250.t1,Tg16g02260.t1,Tg16g02270.t1,
								1309	2	Saspl_030669.T1,Saspl_030670.T1,		1381	2	Tg01g04470.t1,Tg01g04480.t1,
								1310	2	Saspl_009946.T1,Saspl_009947.T1,		1382	2	Tg10g16220.t1,Tg10g16240.t1,
								1311	2	Saspl_004947.T1,Saspl_004948.T1,		1383	7	Tg06g01310.t1,Tg06g01320.t1,Tg06g01330.t1,Tg06g01340.t1,Tg06g01350.t1,Tg06g01360.t1,Tg06g01370.t1,
								1312	2	Saspl_007913.T1,Saspl_007914.T1,		1384	2	Tg03g12730.t1,Tg03g12740.t1,
								1313	2	Saspl_052040.T1,Saspl_052041.T1,		1385	2	Tg19g00940.t1,Tg19g00950.t1,
								1314	4	Saspl_024543.T1,Saspl_024544.T1,Saspl_024546.T1,Saspl_024547.T1,		1386	2	Tg14g12400.t1,Tg14g12410.t1,
								1315	2	Saspl_037151.T1,Saspl_037152.T1,		1387	2	Tg07g04850.t1,Tg07g04860.t1,
								1316	3	Saspl_021902.T1,Saspl_021903.T1,Saspl_021904.T1,		1388	2	Tg09g13760.t1,Tg09g13770.t1,
								1317	2	Saspl_035832.T1,Saspl_035833.T1,		1389	2	TgUn226g00010.t1,TgUn226g00020.t1,
								1318	2	Saspl_013371.T1,Saspl_013372.T1,		1390	2	Tg13g05530.t1,Tg13g05550.t1,
								1319	2	Saspl_032609.T1,Saspl_032610.T1,		1391	2	Tg09g15030.t1,Tg09g15040.t1,
								1320	2	Saspl_002089.T1,Saspl_002090.T1,		1392	3	Tg01g05610.t1,Tg01g05620.t1,Tg01g05630.t1,
								1321	2	Saspl_039030.T1,Saspl_039031.T1,		1393	4	Tg04g14850.t1,Tg04g14860.t1,Tg04g14870.t1,Tg04g14880.t1,
								1322	2	Saspl_013500.T1,Saspl_013501.T1,		1394	3	Tg12g13830.t1,Tg12g13840.t1,Tg12g13850.t1,
								1323	2	Saspl_021854.T1,Saspl_021855.T1,		1395	3	Tg03g04730.t1,Tg03g04740.t1,Tg03g04750.t1,
								1324	2	Saspl_022211.T1,Saspl_022212.T1,		1396	3	Tg04g07720.t1,Tg04g07730.t1,Tg04g07740.t1,
								1325	3	Saspl_014657.T1,Saspl_014658.T1,Saspl_014659.T1,		1397	2	Tg14g04120.t1,Tg14g04140.t1,
								1326	2	Saspl_015970.T1,Saspl_015971.T1,		1398	2	Tg17g12220.t1,Tg17g12230.t1,
								1327	3	Saspl_037652.T1,Saspl_037654.T1,Saspl_037656.T1,		1399	3	Tg04g15630.t1,Tg04g15640.t1,Tg04g15650.t1,
								1328	2	Saspl_023218.T1,Saspl_023219.T1,		1400	3	Tg10g15250.t1,Tg10g15260.t1,Tg10g15280.t1,
								1329	5	Saspl_027555.T1,Saspl_027556.T1,Saspl_027557.T1,Saspl_027558.T1,Saspl_027559.T1,		1401	3	Tg05g08860.t1,Tg05g08870.t1,Tg05g08880.t1,
								1330	2	Saspl_011127.T1,Saspl_011128.T1,		1402	2	Tg04g14440.t1,Tg04g14460.t1,
								1332	2	Saspl_002752.T1,Saspl_002754.T1,		1403	2	Tg12g17570.t1,Tg12g17580.t1,
								1333	3	Saspl_031737.T1,Saspl_031738.T1,Saspl_031739.T1,		1404	3	Tg03g00510.t1,Tg03g00520.t1,Tg03g00530.t1,
								1335	2	Saspl_040278.T1,Saspl_040280.T1,		1406	3	Tg17g03610.t1,Tg17g03620.t1,Tg17g03640.t1,
								1336	2	Saspl_004885.T1,Saspl_004886.T1,		1408	2	Tg12g10880.t1,Tg12g10890.t1,
								1337	2	Saspl_015691.T1,Saspl_015692.T1,		1409	5	Tg08g09100.t1,Tg08g09110.t1,Tg08g09120.t1,Tg08g09130.t1,Tg08g09140.t1,
								1338	4	Saspl_037893.T1,Saspl_037894.T1,Saspl_037895.T1,Saspl_037896.T1,		1410	3	Tg14g09010.t1,Tg14g09020.t1,Tg14g09030.t1,
								1339	2	Saspl_034421.T1,Saspl_034422.T1,		1412	2	Tg05g10550.t1,Tg05g10560.t1,
								1340	3	Saspl_026099.T1,Saspl_026100.T1,Saspl_026101.T1,		1413	2	Tg04g07390.t1,Tg04g07410.t1,
								1341	2	Saspl_007978.T1,Saspl_007979.T1,		1415	2	Tg12g14370.t1,Tg12g14390.t1,
								1342	2	Saspl_023128.T1,Saspl_023129.T1,		1416	3	Tg09g02810.t1,Tg09g02830.t1,Tg09g02840.t1,
								1343	3	Saspl_006639.T1,Saspl_006641.T1,Saspl_006642.T1,		1417	2	Tg08g10060.t1,Tg08g10070.t1,
								1344	2	Saspl_014997.T1,Saspl_014999.T1,		1418	2	Tg09g02580.t1,Tg09g02590.t1,
								1345	4	Saspl_016427.T1,Saspl_016428.T1,Saspl_016430.T1,Saspl_016431.T1,		1419	2	Tg13g03140.t1,Tg13g03150.t1,
								1346	2	Saspl_014203.T1,Saspl_014204.T1,		1420	2	TgUn389g00010.t1,TgUn389g00020.t1,
								1347	3	Saspl_013246.T1,Saspl_013247.T1,Saspl_013248.T1,		1421	7	Tg03g13140.t1,Tg03g13150.t1,Tg03g13160.t1,Tg03g13170.t1,Tg03g13180.t1,Tg03g13190.t1,Tg03g13210.t1,
								1348	3	Saspl_045187.T1,Saspl_045188.T1,Saspl_045189.T1,		1422	2	Tg15g08500.t1,Tg15g08510.t1,
								1349	3	Saspl_030912.T1,Saspl_030913.T1,Saspl_030914.T1,		1423	2	Tg11g08680.t1,Tg11g08690.t1,
								1350	2	Saspl_015644.T1,Saspl_015645.T1,		1424	7	Tg10g16360.t1,Tg10g16370.t1,Tg10g16380.t1,Tg10g16400.t1,Tg10g16410.t1,Tg10g16420.t1,Tg10g16440.t1,
								1352	3	Saspl_003694.T1,Saspl_003695.T1,Saspl_003696.T1,		1425	2	TgUn062g00120.t1,TgUn062g00140.t1,
								1353	3	Saspl_001834.T1,Saspl_001835.T1,Saspl_001836.T1,		1426	3	Tg05g01090.t1,Tg05g01100.t1,Tg05g01110.t1,
								1354	2	Saspl_015747.T1,Saspl_015748.T1,		1427	3	Tg13g02840.t1,Tg13g02850.t1,Tg13g02860.t1,
								1356	2	Saspl_000056.T1,Saspl_000057.T1,		1428	2	Tg05g16990.t1,Tg05g17000.t1,
								1357	2	Saspl_015698.T1,Saspl_015699.T1,		1429	2	Tg06g17110.t1,Tg06g17120.t1,
								1358	4	Saspl_043358.T1,Saspl_043359.T1,Saspl_043360.T1,Saspl_043361.T1,		1431	2	Tg06g13320.t1,Tg06g13330.t1,
								1359	2	Saspl_025501.T1,Saspl_025503.T1,		1432	3	Tg17g08150.t1,Tg17g08160.t1,Tg17g08170.t1,
								1360	2	Saspl_053527.T1,Saspl_053528.T1,		1433	4	Tg06g13670.t1,Tg06g13680.t1,Tg06g13700.t1,Tg06g13710.t1,
								1361	3	Saspl_025158.T1,Saspl_025159.T1,Saspl_025160.T1,		1434	3	Tg09g11320.t1,Tg09g11330.t1,Tg09g11340.t1,
								1362	2	Saspl_040010.T1,Saspl_040011.T1,		1435	2	Tg02g18370.t1,Tg02g18380.t1,
								1363	2	Saspl_000800.T1,Saspl_000802.T1,		1436	2	Tg05g06960.t1,Tg05g06970.t1,
								1364	3	Saspl_008084.T1,Saspl_008085.T1,Saspl_008086.T1,		1437	2	Tg02g13440.t1,Tg02g13450.t1,
								1365	3	Saspl_038090.T1,Saspl_038091.T1,Saspl_038092.T1,		1438	2	Tg04g13150.t1,Tg04g13190.t1,
								1366	2	Saspl_006166.T1,Saspl_006168.T1,		1439	2	Tg06g10510.t1,Tg06g10520.t1,
								1367	2	Saspl_026410.T1,Saspl_026411.T1,		1440	2	Tg14g00260.t1,Tg14g00290.t1,
								1369	3	Saspl_008889.T1,Saspl_008890.T1,Saspl_008891.T1,		1441	3	Tg01g03830.t1,Tg01g03850.t1,Tg01g03860.t1,
								1370	2	Saspl_037618.T1,Saspl_037620.T1,		1442	2	Tg17g12940.t1,Tg17g12950.t1,
								1371	3	Saspl_012671.T1,Saspl_012672.T1,Saspl_012673.T1,		1443	2	Tg08g16390.t1,Tg08g16410.t1,
								1372	2	Saspl_048934.T1,Saspl_048935.T1,		1444	2	Tg17g08480.t1,Tg17g08490.t1,
								1373	2	Saspl_006456.T1,Saspl_006458.T1,		1445	2	Tg17g08960.t1,Tg17g08970.t1,
								1374	3	Saspl_008202.T1,Saspl_008203.T1,Saspl_008204.T1,		1447	4	Tg03g16230.t1,Tg03g16240.t1,Tg03g16250.t1,Tg03g16260.t1,
								1375	2	Saspl_038410.T1,Saspl_038412.T1,		1448	2	Tg15g11190.t1,Tg15g11210.t1,
								1376	2	Saspl_051662.T1,Saspl_051663.T1,		1449	2	Tg12g04880.t1,Tg12g04890.t1,
								1377	2	Saspl_013948.T1,Saspl_013949.T1,		1450	3	Tg09g15430.t1,Tg09g15440.t1,Tg09g15450.t1,
								1378	2	Saspl_037716.T1,Saspl_037717.T1,		1451	2	Tg11g04530.t1,Tg11g04540.t1,
								1379	2	Saspl_001436.T1,Saspl_001438.T1,		1452	2	Tg12g08610.t1,Tg12g08620.t1,
								1380	2	Saspl_017256.T1,Saspl_017258.T1,		1453	5	Tg13g03230.t1,Tg13g03240.t1,Tg13g03250.t1,Tg13g03260.t1,Tg13g03270.t1,
								1381	2	Saspl_026169.T1,Saspl_026170.T1,		1454	2	Tg18g12850.t1,Tg18g12870.t1,
								1382	2	Saspl_001336.T1,Saspl_001338.T1,		1455	2	TgUn764g00020.t1,TgUn764g00030.t1,
								1383	3	Saspl_039092.T1,Saspl_039093.T1,Saspl_039094.T1,		1456	2	Tg02g11080.t1,Tg02g11090.t1,
								1384	2	Saspl_002555.T1,Saspl_002556.T1,		1457	3	Tg05g14970.t1,Tg05g14980.t1,Tg05g14990.t1,
								1385	2	Saspl_053668.T1,Saspl_053669.T1,		1459	2	Tg09g12020.t1,Tg09g12030.t1,
								1386	2	Saspl_012951.T1,Saspl_012952.T1,		1460	2	Tg08g07770.t1,Tg08g07790.t1,
								1387	2	Saspl_025213.T1,Saspl_025214.T1,		1461	2	Tg12g16330.t1,Tg12g16340.t1,
								1388	2	Saspl_035674.T1,Saspl_035675.T1,		1462	2	TgUn003g00170.t1,TgUn003g00180.t1,
								1389	2	Saspl_014868.T1,Saspl_014869.T1,		1464	3	Tg16g03060.t1,Tg16g03070.t1,Tg16g03090.t1,
								1390	2	Saspl_026556.T1,Saspl_026557.T1,		1465	2	Tg02g01650.t1,Tg02g01670.t1,
								1391	3	Saspl_036181.T1,Saspl_036183.T1,Saspl_036185.T1,		1466	3	Tg04g10220.t1,Tg04g10260.t1,Tg04g10270.t1,
								1392	2	Saspl_030972.T1,Saspl_030973.T1,		1467	2	TgUn512g00020.t1,TgUn512g00030.t1,
								1393	2	Saspl_034722.T1,Saspl_034724.T1,		1469	2	Tg07g05530.t1,Tg07g05540.t1,
								1394	2	Saspl_015074.T1,Saspl_015075.T1,		1470	3	Tg08g05110.t1,Tg08g05120.t1,Tg08g05130.t1,
								1395	3	Saspl_013780.T1,Saspl_013781.T1,Saspl_013782.T1,		1471	3	Tg16g09030.t1,Tg16g09040.t1,Tg16g09050.t1,
								1396	2	Saspl_006905.T1,Saspl_006906.T1,		1472	2	Tg03g16890.t1,Tg03g16900.t1,
								1397	2	Saspl_026484.T1,Saspl_026485.T1,		1473	2	Tg19g04070.t1,Tg19g04080.t1,
								1398	2	Saspl_039592.T1,Saspl_039593.T1,		1474	3	Tg17g00580.t1,Tg17g00590.t1,Tg17g00600.t1,
								1399	2	Saspl_011822.T1,Saspl_011824.T1,		1475	2	Tg04g10810.t1,Tg04g10830.t1,
								1400	3	Saspl_006666.T1,Saspl_006667.T1,Saspl_006669.T1,		1476	2	Tg11g08410.t1,Tg11g08420.t1,
								1401	2	Saspl_050630.T1,Saspl_050632.T1,		1477	3	Tg01g18900.t1,Tg01g18910.t1,Tg01g18930.t1,
								1402	2	Saspl_036845.T1,Saspl_036847.T1,		1478	2	Tg09g00790.t1,Tg09g00800.t1,
								1404	2	Saspl_038888.T1,Saspl_038889.T1,		1479	2	TgUn027g00030.t1,TgUn027g00040.t1,
								1405	2	Saspl_041408.T1,Saspl_041410.T1,		1481	4	Tg01g10440.t1,Tg01g10450.t1,Tg01g10460.t1,Tg01g10470.t1,
								1406	3	Saspl_042245.T1,Saspl_042246.T1,Saspl_042248.T1,		1482	4	Tg03g17340.t1,Tg03g17350.t1,Tg03g17360.t1,Tg03g17370.t1,
								1407	2	Saspl_043425.T1,Saspl_043426.T1,		1483	3	Tg01g03500.t1,Tg01g03510.t1,Tg01g03520.t1,
								1408	2	Saspl_014243.T1,Saspl_014244.T1,		1484	2	Tg15g04900.t1,Tg15g04910.t1,
								1409	2	Saspl_003608.T1,Saspl_003609.T1,		1485	5	Tg09g11420.t1,Tg09g11430.t1,Tg09g11450.t1,Tg09g11510.t1,Tg09g11530.t1,
								1410	2	Saspl_047678.T1,Saspl_047679.T1,		1486	2	Tg05g08980.t1,Tg05g08990.t1,
								1411	5	Saspl_046843.T1,Saspl_046844.T1,Saspl_046845.T1,Saspl_046846.T1,Saspl_046847.T1,		1487	2	Tg04g12990.t1,Tg04g13010.t1,
								1412	2	Saspl_028088.T1,Saspl_028090.T1,		1488	3	Tg01g01000.t1,Tg01g01010.t1,Tg01g01020.t1,
								1413	2	Saspl_036177.T1,Saspl_036178.T1,		1489	2	Tg04g06540.t1,Tg04g06550.t1,
								1414	2	Saspl_022883.T1,Saspl_022884.T1,		1490	2	Tg09g03150.t1,Tg09g03170.t1,
								1415	2	Saspl_027411.T1,Saspl_027412.T1,		1491	2	Tg01g04330.t1,Tg01g04340.t1,
								1416	2	Saspl_042954.T1,Saspl_042956.T1,		1492	3	Tg18g07030.t1,Tg18g07040.t1,Tg18g07050.t1,
								1417	2	Saspl_048101.T1,Saspl_048102.T1,		1494	2	Tg14g03610.t1,Tg14g03620.t1,
								1418	2	Saspl_015418.T1,Saspl_015419.T1,		1495	3	Tg12g17430.t1,Tg12g17440.t1,Tg12g17450.t1,
								1419	3	Saspl_003463.T1,Saspl_003464.T1,Saspl_003465.T1,		1497	2	Tg18g02000.t1,Tg18g02020.t1,
								1420	2	Saspl_029903.T1,Saspl_029904.T1,		1498	2	Tg18g01860.t1,Tg18g01870.t1,
								1421	4	Saspl_020264.T1,Saspl_020265.T1,Saspl_020266.T1,Saspl_020267.T1,		1499	3	TgUn586g00020.t1,TgUn586g00030.t1,TgUn586g00050.t1,
								1422	2	Saspl_004011.T1,Saspl_004013.T1,		1500	2	Tg06g07970.t1,Tg06g07980.t1,
								1423	2	Saspl_013215.T1,Saspl_013216.T1,		1501	5	Tg10g11340.t1,Tg10g11350.t1,Tg10g11360.t1,Tg10g11370.t1,Tg10g11380.t1,
								1425	2	Saspl_053341.T1,Saspl_053342.T1,		1502	2	Tg17g02810.t1,Tg17g02820.t1,
								1426	2	Saspl_025810.T1,Saspl_025811.T1,		1503	3	Tg12g16180.t1,Tg12g16200.t1,Tg12g16210.t1,
								1427	2	Saspl_034202.T1,Saspl_034203.T1,		1504	2	Tg09g16160.t1,Tg09g16180.t1,
								1428	2	Saspl_036759.T1,Saspl_036761.T1,		1505	2	Tg11g00200.t1,Tg11g00220.t1,
								1429	3	Saspl_024570.T1,Saspl_024571.T1,Saspl_024572.T1,		1506	2	Tg11g10670.t1,Tg11g10680.t1,
								1430	2	Saspl_006955.T1,Saspl_006956.T1,		1507	2	Tg14g12960.t1,Tg14g12970.t1,
								1431	2	Saspl_032501.T1,Saspl_032502.T1,		1508	2	Tg08g12260.t1,Tg08g12270.t1,
								1432	2	Saspl_003111.T1,Saspl_003112.T1,		1510	2	Tg08g04450.t1,Tg08g04470.t1,
								1433	3	Saspl_013923.T1,Saspl_013924.T1,Saspl_013925.T1,		1512	2	TgUn556g00010.t1,TgUn556g00020.t1,
								1434	2	Saspl_029525.T1,Saspl_029526.T1,		1513	2	Tg02g08760.t1,Tg02g08770.t1,
								1435	2	Saspl_045599.T1,Saspl_045600.T1,		1516	2	Tg05g01340.t1,Tg05g01350.t1,
								1436	2	Saspl_048189.T1,Saspl_048190.T1,		1518	3	Tg17g08750.t1,Tg17g08760.t1,Tg17g08780.t1,
								1437	2	Saspl_006104.T1,Saspl_006105.T1,		1519	2	Tg03g04500.t1,Tg03g04510.t1,
								1438	2	Saspl_008028.T1,Saspl_008029.T1,		1520	3	Tg01g20030.t1,Tg01g20040.t1,Tg01g20050.t1,
								1439	3	Saspl_028952.T1,Saspl_028953.T1,Saspl_028954.T1,		1521	3	TgUn228g00040.t1,TgUn228g00050.t1,TgUn228g00060.t1,
								1440	4	Saspl_000440.T1,Saspl_000441.T1,Saspl_000442.T1,Saspl_000443.T1,		1522	2	Tg12g02460.t1,Tg12g02480.t1,
								1441	3	Saspl_045451.T1,Saspl_045452.T1,Saspl_045453.T1,		1523	5	Tg08g07540.t1,Tg08g07550.t1,Tg08g07560.t1,Tg08g07570.t1,Tg08g07580.t1,
								1442	2	Saspl_016307.T1,Saspl_016308.T1,		1524	3	Tg04g14080.t1,Tg04g14090.t1,Tg04g14100.t1,
								1443	2	Saspl_023311.T1,Saspl_023312.T1,		1525	2	Tg01g00550.t1,Tg01g00560.t1,
								1444	2	Saspl_000038.T1,Saspl_000039.T1,		1527	4	Tg04g05820.t1,Tg04g05830.t1,Tg04g05850.t1,Tg04g05870.t1,
								1445	2	Saspl_003622.T1,Saspl_003623.T1,		1528	2	Tg09g08730.t1,Tg09g08740.t1,
								1447	2	Saspl_024761.T1,Saspl_024763.T1,		1529	2	TgUn479g00010.t1,TgUn479g00020.t1,
								1448	3	Saspl_021271.T1,Saspl_021272.T1,Saspl_021273.T1,		1533	5	Tg14g05700.t1,Tg14g05710.t1,Tg14g05720.t1,Tg14g05730.t1,Tg14g05750.t1,
								1449	2	Saspl_034450.T1,Saspl_034451.T1,		1534	2	TgUn006g00190.t1,TgUn006g00200.t1,
								1450	2	Saspl_030277.T1,Saspl_030278.T1,		1535	2	Tg03g09230.t1,Tg03g09240.t1,
								1451	2	Saspl_018153.T1,Saspl_018155.T1,		1536	2	Tg02g12290.t1,Tg02g12310.t1,
								1452	2	Saspl_020154.T1,Saspl_020155.T1,		1537	2	Tg11g07910.t1,Tg11g07920.t1,
								1453	2	Saspl_046467.T1,Saspl_046468.T1,		1538	2	Tg05g18220.t1,Tg05g18240.t1,
								1454	2	Saspl_045568.T1,Saspl_045570.T1,		1540	2	Tg02g02050.t1,Tg02g02060.t1,
								1455	2	Saspl_016463.T1,Saspl_016464.T1,		1542	2	Tg04g04370.t1,Tg04g04380.t1,
								1456	2	Saspl_025126.T1,Saspl_025127.T1,		1543	3	Tg12g01350.t1,Tg12g01360.t1,Tg12g01370.t1,
								1457	3	Saspl_016557.T1,Saspl_016558.T1,Saspl_016559.T1,		1544	2	Tg18g05820.t1,Tg18g05830.t1,
								1458	3	Saspl_052122.T1,Saspl_052123.T1,Saspl_052124.T1,		1546	2	Tg13g09540.t1,Tg13g09550.t1,
								1460	2	Saspl_011494.T1,Saspl_011495.T1,		1547	2	Tg03g14000.t1,Tg03g14020.t1,
								1461	2	Saspl_019671.T1,Saspl_019672.T1,		1548	3	TgUn450g00010.t1,TgUn450g00030.t1,TgUn450g00050.t1,
								1462	2	Saspl_046938.T1,Saspl_046939.T1,		1550	2	TgUn048g00110.t1,TgUn048g00130.t1,
								1463	2	Saspl_031584.T1,Saspl_031585.T1,		1551	3	Tg16g08780.t1,Tg16g08790.t1,Tg16g08800.t1,
								1464	3	Saspl_042053.T1,Saspl_042054.T1,Saspl_042055.T1,		1552	2	Tg01g15070.t1,Tg01g15080.t1,
								1466	4	Saspl_042282.T1,Saspl_042283.T1,Saspl_042284.T1,Saspl_042285.T1,		1553	2	Tg02g15660.t1,Tg02g15670.t1,
								1467	2	Saspl_053510.T1,Saspl_053511.T1,		1554	2	Tg11g02900.t1,Tg11g02910.t1,
								1469	2	Saspl_020628.T1,Saspl_020629.T1,		1555	2	Tg04g14320.t1,Tg04g14330.t1,
								1470	2	Saspl_016154.T1,Saspl_016155.T1,		1556	2	Tg10g11580.t1,Tg10g11590.t1,
								1471	2	Saspl_004450.T1,Saspl_004451.T1,		1558	2	Tg13g09900.t1,Tg13g09910.t1,
								1472	2	Saspl_003478.T1,Saspl_003479.T1,		1559	6	Tg16g03540.t1,Tg16g03560.t1,Tg16g03570.t1,Tg16g03580.t1,Tg16g03590.t1,Tg16g03600.t1,
								1473	6	Saspl_014986.T1,Saspl_014987.T1,Saspl_014988.T1,Saspl_014989.T1,Saspl_014990.T1,Saspl_014991.T1,		1560	2	Tg18g07900.t1,Tg18g07910.t1,
								1474	2	Saspl_052831.T1,Saspl_052832.T1,		1561	2	Tg19g01580.t1,Tg19g01590.t1,
								1475	2	Saspl_041775.T1,Saspl_041776.T1,		1562	2	Tg06g08710.t1,Tg06g08720.t1,
								1476	3	Saspl_013590.T1,Saspl_013591.T1,Saspl_013592.T1,		1563	2	TgUn726g00050.t1,TgUn726g00070.t1,
								1477	2	Saspl_018830.T1,Saspl_018831.T1,		1564	2	Tg13g10230.t1,Tg13g10240.t1,
								1479	2	Saspl_021188.T1,Saspl_021190.T1,		1565	2	Tg10g11290.t1,Tg10g11300.t1,
								1480	2	Saspl_021669.T1,Saspl_021670.T1,		1566	2	Tg10g11930.t1,Tg10g11940.t1,
								1481	2	Saspl_012794.T1,Saspl_012796.T1,		1567	2	Tg11g04730.t1,Tg11g04740.t1,
								1482	2	Saspl_041398.T1,Saspl_041399.T1,		1568	2	Tg01g04790.t1,Tg01g04800.t1,
								1483	2	Saspl_044576.T1,Saspl_044577.T1,		1570	2	Tg13g15510.t1,Tg13g15530.t1,
								1484	2	Saspl_028709.T1,Saspl_028710.T1,		1571	4	Tg01g02700.t1,Tg01g02710.t1,Tg01g02720.t1,Tg01g02730.t1,
								1485	2	Saspl_022089.T1,Saspl_022090.T1,		1572	2	TgUn601g00010.t1,TgUn601g00020.t1,
								1486	2	Saspl_025185.T1,Saspl_025186.T1,		1573	2	Tg01g03730.t1,Tg01g03740.t1,
								1487	2	Saspl_049043.T1,Saspl_049044.T1,		1574	2	Tg01g00780.t1,Tg01g00790.t1,
								1488	2	Saspl_028982.T1,Saspl_028983.T1,		1575	2	Tg06g15640.t1,Tg06g15660.t1,
								1489	3	Saspl_026566.T1,Saspl_026567.T1,Saspl_026568.T1,		1577	4	Tg14g05420.t1,Tg14g05440.t1,Tg14g05450.t1,Tg14g05460.t1,
								1490	2	Saspl_007200.T1,Saspl_007201.T1,		1581	2	Tg06g12750.t1,Tg06g12760.t1,
								1491	2	Saspl_051490.T1,Saspl_051491.T1,		1582	2	Tg10g11520.t1,Tg10g11540.t1,
								1492	2	Saspl_038352.T1,Saspl_038353.T1,		1583	3	Tg10g00650.t1,Tg10g00660.t1,Tg10g00670.t1,
								1493	4	Saspl_023261.T1,Saspl_023262.T1,Saspl_023263.T1,Saspl_023264.T1,		1584	2	Tg18g06910.t1,Tg18g06920.t1,
								1494	2	Saspl_048798.T1,Saspl_048800.T1,		1585	2	Tg02g10110.t1,Tg02g10120.t1,
								1495	2	Saspl_022879.T1,Saspl_022880.T1,		1587	3	Tg10g16860.t1,Tg10g16870.t1,Tg10g16880.t1,
								1496	2	Saspl_036561.T1,Saspl_036562.T1,		1588	2	Tg18g05330.t1,Tg18g05340.t1,
								1497	2	Saspl_025677.T1,Saspl_025678.T1,		1589	2	Tg08g01480.t1,Tg08g01490.t1,
								1498	2	Saspl_003821.T1,Saspl_003822.T1,		1590	3	TgUn189g00010.t1,TgUn189g00020.t1,TgUn189g00030.t1,
								1499	2	Saspl_019658.T1,Saspl_019659.T1,		1591	4	Tg17g05890.t1,Tg17g05900.t1,Tg17g05910.t1,Tg17g05920.t1,
								1500	4	Saspl_016628.T1,Saspl_016629.T1,Saspl_016630.T1,Saspl_016631.T1,		1592	2	TgUn061g00050.t1,TgUn061g00070.t1,
								1501	2	Saspl_028739.T1,Saspl_028740.T1,		1595	3	Tg03g07800.t1,Tg03g07810.t1,Tg03g07820.t1,
								1502	2	Saspl_010191.T1,Saspl_010192.T1,		1596	2	Tg15g02710.t1,Tg15g02730.t1,
								1503	3	Saspl_040017.T1,Saspl_040018.T1,Saspl_040019.T1,		1598	2	Tg03g00790.t1,Tg03g00800.t1,
								1504	2	Saspl_010205.T1,Saspl_010206.T1,		1599	2	Tg14g02780.t1,Tg14g02790.t1,
								1505	2	Saspl_019369.T1,Saspl_019370.T1,		1600	2	Tg14g04890.t1,Tg14g04900.t1,
								1506	2	Saspl_013405.T1,Saspl_013407.T1,		1601	2	Tg12g13360.t1,Tg12g13370.t1,
								1507	2	Saspl_005917.T1,Saspl_005918.T1,		1602	3	Tg17g09320.t1,Tg17g09330.t1,Tg17g09340.t1,
								1509	2	Saspl_014541.T1,Saspl_014542.T1,		1603	2	Tg18g12150.t1,Tg18g12160.t1,
								1510	2	Saspl_049895.T1,Saspl_049896.T1,		1604	2	Tg12g12520.t1,Tg12g12530.t1,
								1511	2	Saspl_014071.T1,Saspl_014072.T1,		1605	2	Tg08g10750.t1,Tg08g10760.t1,
								1512	2	Saspl_048079.T1,Saspl_048080.T1,		1606	2	Tg13g15160.t1,Tg13g15170.t1,
								1513	2	Saspl_036421.T1,Saspl_036423.T1,		1607	4	Tg12g04740.t1,Tg12g04750.t1,Tg12g04760.t1,Tg12g04790.t1,
								1514	2	Saspl_031670.T1,Saspl_031672.T1,		1608	2	Tg03g16210.t1,Tg03g16220.t1,
								1515	3	Saspl_017416.T1,Saspl_017417.T1,Saspl_017418.T1,		1609	2	Tg01g21040.t1,Tg01g21050.t1,
								1516	2	Saspl_031511.T1,Saspl_031512.T1,		1612	2	Tg17g08890.t1,Tg17g08900.t1,
								1517	2	Saspl_041909.T1,Saspl_041910.T1,		1614	2	Tg14g04550.t1,Tg14g04560.t1,
								1518	2	Saspl_003740.T1,Saspl_003741.T1,		1615	2	Tg03g06800.t1,Tg03g06820.t1,
								1519	3	Saspl_002485.T1,Saspl_002486.T1,Saspl_002487.T1,		1616	3	Tg13g00980.t1,Tg13g00990.t1,Tg13g01000.t1,
								1520	2	Saspl_027358.T1,Saspl_027359.T1,		1619	2	Tg12g05050.t1,Tg12g05060.t1,
								1521	2	Saspl_043090.T1,Saspl_043091.T1,		1620	3	TgUn331g00020.t1,TgUn331g00060.t1,TgUn331g00100.t1,
								1522	3	Saspl_007143.T1,Saspl_007144.T1,Saspl_007145.T1,		1621	2	TgUn904g00010.t1,TgUn904g00020.t1,
								1523	2	Saspl_033199.T1,Saspl_033200.T1,		1622	5	Tg12g12070.t1,Tg12g12080.t1,Tg12g12090.t1,Tg12g12100.t1,Tg12g12110.t1,
								1524	2	Saspl_046061.T1,Saspl_046062.T1,		1623	7	Tg17g08640.t1,Tg17g08650.t1,Tg17g08660.t1,Tg17g08670.t1,Tg17g08680.t1,Tg17g08700.t1,Tg17g08710.t1,
								1525	2	Saspl_049495.T1,Saspl_049496.T1,		1624	2	Tg08g09480.t1,Tg08g09490.t1,
								1526	2	Saspl_019090.T1,Saspl_019092.T1,		1625	2	Tg07g10330.t1,Tg07g10340.t1,
								1527	2	Saspl_049093.T1,Saspl_049094.T1,		1627	4	Tg04g12230.t1,Tg04g12250.t1,Tg04g12260.t1,Tg04g12280.t1,
								1528	2	Saspl_028784.T1,Saspl_028786.T1,		1628	2	Tg13g04800.t1,Tg13g04810.t1,
								1529	2	Saspl_052846.T1,Saspl_052847.T1,		1629	2	Tg06g07270.t1,Tg06g07310.t1,
								1530	2	Saspl_047147.T1,Saspl_047148.T1,		1630	2	Tg04g07210.t1,Tg04g07220.t1,
								1531	2	Saspl_026672.T1,Saspl_026673.T1,		1631	2	Tg08g06810.t1,Tg08g06820.t1,
								1532	2	Saspl_040470.T1,Saspl_040471.T1,		1633	2	Tg06g06620.t1,Tg06g06630.t1,
								1533	3	Saspl_027158.T1,Saspl_027159.T1,Saspl_027161.T1,		1634	2	Tg02g09190.t1,Tg02g09200.t1,
								1534	4	Saspl_046798.T1,Saspl_046799.T1,Saspl_046800.T1,Saspl_046801.T1,		1635	2	Tg04g01790.t1,Tg04g01800.t1,
								1535	3	Saspl_004847.T1,Saspl_004848.T1,Saspl_004849.T1,		1636	2	Tg07g05870.t1,Tg07g05880.t1,
								1536	5	Saspl_034611.T1,Saspl_034612.T1,Saspl_034613.T1,Saspl_034614.T1,Saspl_034615.T1,		1637	2	Tg04g06140.t1,Tg04g06150.t1,
								1537	2	Saspl_041978.T1,Saspl_041980.T1,		1638	2	Tg05g01710.t1,Tg05g01720.t1,
								1538	2	Saspl_030749.T1,Saspl_030750.T1,		1639	2	Tg05g12540.t1,Tg05g12550.t1,
								1539	2	Saspl_036360.T1,Saspl_036361.T1,		1640	2	Tg10g05320.t1,Tg10g05330.t1,
								1540	3	Saspl_040898.T1,Saspl_040899.T1,Saspl_040901.T1,		1641	2	Tg07g03800.t1,Tg07g03810.t1,
								1541	2	Saspl_025859.T1,Saspl_025860.T1,		1642	2	Tg05g09240.t1,Tg05g09250.t1,
								1542	2	Saspl_013876.T1,Saspl_013878.T1,		1644	3	Tg01g04900.t1,Tg01g04910.t1,Tg01g04920.t1,
								1543	2	Saspl_044948.T1,Saspl_044949.T1,		1645	2	Tg07g05330.t1,Tg07g05350.t1,
								1544	2	Saspl_047100.T1,Saspl_047101.T1,		1646	2	Tg05g00710.t1,Tg05g00730.t1,
								1545	3	Saspl_018848.T1,Saspl_018849.T1,Saspl_018850.T1,		1648	2	Tg11g02690.t1,Tg11g02700.t1,
								1546	3	Saspl_052172.T1,Saspl_052173.T1,Saspl_052174.T1,		1649	2	TgUn081g00040.t1,TgUn081g00050.t1,
								1547	2	Saspl_032663.T1,Saspl_032664.T1,		1651	3	Tg10g14520.t1,Tg10g14530.t1,Tg10g14540.t1,
								1548	2	Saspl_023124.T1,Saspl_023125.T1,		1653	3	Tg06g06790.t1,Tg06g06810.t1,Tg06g06830.t1,
								1549	2	Saspl_044366.T1,Saspl_044368.T1,		1654	5	Tg15g13600.t1,Tg15g13610.t1,Tg15g13620.t1,Tg15g13630.t1,Tg15g13640.t1,
								1550	2	Saspl_015174.T1,Saspl_015175.T1,		1655	2	Tg03g18370.t1,Tg03g18390.t1,
								1551	2	Saspl_001920.T1,Saspl_001921.T1,		1656	3	Tg12g04590.t1,Tg12g04630.t1,Tg12g04660.t1,
								1552	2	Saspl_026391.T1,Saspl_026392.T1,		1657	2	Tg08g07930.t1,Tg08g07960.t1,
								1553	5	Saspl_033776.T1,Saspl_033777.T1,Saspl_033778.T1,Saspl_033779.T1,Saspl_033780.T1,		1658	3	Tg05g18820.t1,Tg05g18840.t1,Tg05g18850.t1,
								1554	2	Saspl_045066.T1,Saspl_045067.T1,		1659	5	Tg04g15230.t1,Tg04g15240.t1,Tg04g15250.t1,Tg04g15260.t1,Tg04g15270.t1,
								1555	2	Saspl_001444.T1,Saspl_001445.T1,		1660	2	Tg10g07160.t1,Tg10g07170.t1,
								1556	2	Saspl_049754.T1,Saspl_049755.T1,		1662	2	Tg08g12610.t1,Tg08g12650.t1,
								1557	2	Saspl_053678.T1,Saspl_053679.T1,		1663	2	Tg11g09850.t1,Tg11g09860.t1,
								1558	2	Saspl_028433.T1,Saspl_028435.T1,		1664	2	Tg12g02500.t1,Tg12g02510.t1,
								1559	2	Saspl_053610.T1,Saspl_053611.T1,		1665	2	Tg09g15220.t1,Tg09g15230.t1,
								1560	3	Saspl_042106.T1,Saspl_042107.T1,Saspl_042108.T1,		1666	2	Tg01g14010.t1,Tg01g14030.t1,
								1561	2	Saspl_027841.T1,Saspl_027842.T1,		1667	2	Tg16g13090.t1,Tg16g13110.t1,
								1562	3	Saspl_031613.T1,Saspl_031614.T1,Saspl_031615.T1,		1668	2	Tg02g15870.t1,Tg02g15890.t1,
								1563	5	Saspl_043793.T1,Saspl_043794.T1,Saspl_043795.T1,Saspl_043796.T1,Saspl_043797.T1,		1669	3	Tg09g16530.t1,Tg09g16540.t1,Tg09g16570.t1,
								1564	2	Saspl_011862.T1,Saspl_011863.T1,		1670	2	Tg11g03630.t1,Tg11g03640.t1,
								1565	2	Saspl_046794.T1,Saspl_046796.T1,		1671	3	Tg05g09110.t1,Tg05g09120.t1,Tg05g09130.t1,
								1566	4	Saspl_032406.T1,Saspl_032407.T1,Saspl_032408.T1,Saspl_032409.T1,		1672	2	Tg06g12950.t1,Tg06g12960.t1,
								1567	2	Saspl_037891.T1,Saspl_037892.T1,		1673	2	Tg14g12920.t1,Tg14g12930.t1,
								1568	2	Saspl_018469.T1,Saspl_018470.T1,		1674	2	Tg12g15550.t1,Tg12g15580.t1,
								1569	3	Saspl_031839.T1,Saspl_031840.T1,Saspl_031841.T1,		1678	3	Tg15g04830.t1,Tg15g04840.t1,Tg15g04850.t1,
								1571	3	Saspl_014222.T1,Saspl_014223.T1,Saspl_014224.T1,		1679	2	Tg16g02160.t1,Tg16g02170.t1,
								1572	2	Saspl_009314.T1,Saspl_009315.T1,		1680	2	Tg02g02480.t1,Tg02g02490.t1,
								1573	2	Saspl_008435.T1,Saspl_008436.T1,		1681	3	Tg05g16110.t1,Tg05g16130.t1,Tg05g16150.t1,
								1574	3	Saspl_024744.T1,Saspl_024745.T1,Saspl_024746.T1,		1682	2	Tg03g08880.t1,Tg03g08890.t1,
								1575	2	Saspl_024159.T1,Saspl_024160.T1,		1683	2	Tg06g14230.t1,Tg06g14250.t1,
								1576	2	Saspl_043333.T1,Saspl_043334.T1,		1684	4	Tg12g16220.t1,Tg12g16230.t1,Tg12g16240.t1,Tg12g16250.t1,
								1577	2	Saspl_032057.T1,Saspl_032058.T1,		1685	2	Tg14g13320.t1,Tg14g13330.t1,
								1578	3	Saspl_017529.T1,Saspl_017530.T1,Saspl_017531.T1,		1686	2	Tg04g03530.t1,Tg04g03540.t1,
								1579	2	Saspl_017407.T1,Saspl_017408.T1,		1687	2	Tg02g20690.t1,Tg02g20700.t1,
								1580	2	Saspl_014859.T1,Saspl_014860.T1,		1688	2	TgUn022g00050.t1,TgUn022g00060.t1,
								1581	2	Saspl_001049.T1,Saspl_001050.T1,		1689	2	Tg04g11000.t1,Tg04g11030.t1,
								1582	2	Saspl_022026.T1,Saspl_022027.T1,		1690	2	TgUn097g00010.t1,TgUn097g00020.t1,
								1583	2	Saspl_032288.T1,Saspl_032289.T1,		1691	4	Tg04g14790.t1,Tg04g14800.t1,Tg04g14810.t1,Tg04g14820.t1,
								1584	2	Saspl_036814.T1,Saspl_036815.T1,		1692	2	Tg05g17440.t1,Tg05g17450.t1,
								1585	2	Saspl_033509.T1,Saspl_033510.T1,		1693	2	TgUn009g00210.t1,TgUn009g00220.t1,
								1586	3	Saspl_051591.T1,Saspl_051593.T1,Saspl_051595.T1,		1694	2	Tg10g12990.t1,Tg10g13010.t1,
								1588	4	Saspl_023654.T1,Saspl_023655.T1,Saspl_023656.T1,Saspl_023657.T1,		1695	4	Tg09g02050.t1,Tg09g02060.t1,Tg09g02070.t1,Tg09g02080.t1,
								1589	2	Saspl_051694.T1,Saspl_051695.T1,		1696	2	Tg05g15590.t1,Tg05g15600.t1,
								1590	2	Saspl_050654.T1,Saspl_050655.T1,		1697	2	Tg05g06530.t1,Tg05g06550.t1,
								1591	3	Saspl_017778.T1,Saspl_017780.T1,Saspl_017781.T1,		1698	2	Tg08g03850.t1,Tg08g03860.t1,
								1592	2	Saspl_047062.T1,Saspl_047064.T1,		1699	2	Tg03g11930.t1,Tg03g11940.t1,
								1593	2	Saspl_005476.T1,Saspl_005477.T1,		1700	2	Tg06g18820.t1,Tg06g18840.t1,
								1594	2	Saspl_011807.T1,Saspl_011808.T1,		1701	4	Tg16g12600.t1,Tg16g12610.t1,Tg16g12620.t1,Tg16g12630.t1,
								1595	2	Saspl_012587.T1,Saspl_012588.T1,		1702	3	Tg16g03110.t1,Tg16g03120.t1,Tg16g03140.t1,
								1596	2	Saspl_009659.T1,Saspl_009661.T1,		1703	2	Tg07g15630.t1,Tg07g15640.t1,
								1598	2	Saspl_028865.T1,Saspl_028867.T1,		1705	2	Tg07g05810.t1,Tg07g05830.t1,
								1599	2	Saspl_029720.T1,Saspl_029722.T1,		1706	2	TgUn235g00030.t1,TgUn235g00040.t1,
								1600	2	Saspl_004707.T1,Saspl_004708.T1,		1707	2	TgUn519g00040.t1,TgUn519g00050.t1,
								1601	2	Saspl_051686.T1,Saspl_051687.T1,		1708	2	Tg14g01200.t1,Tg14g01210.t1,
								1602	2	Saspl_002849.T1,Saspl_002850.T1,		1709	2	Tg10g04990.t1,Tg10g05000.t1,
								1603	2	Saspl_032312.T1,Saspl_032313.T1,		1710	2	Tg18g05430.t1,Tg18g05440.t1,
								1604	2	Saspl_014225.T1,Saspl_014226.T1,		1711	2	Tg12g13990.t1,Tg12g14020.t1,
								1605	2	Saspl_014298.T1,Saspl_014299.T1,		1712	2	Tg03g07630.t1,Tg03g07650.t1,
								1606	3	Saspl_047438.T1,Saspl_047439.T1,Saspl_047440.T1,		1713	3	Tg08g12490.t1,Tg08g12530.t1,Tg08g12540.t1,
								1607	2	Saspl_032021.T1,Saspl_032022.T1,		1714	2	Tg10g12500.t1,Tg10g12510.t1,
								1610	2	Saspl_053438.T1,Saspl_053439.T1,		1715	2	Tg03g10000.t1,Tg03g10010.t1,
								1611	2	Saspl_039607.T1,Saspl_039609.T1,		1716	2	TgUn336g00060.t1,TgUn336g00090.t1,
								1612	2	Saspl_040781.T1,Saspl_040782.T1,		1718	2	Tg02g04810.t1,Tg02g04830.t1,
								1613	2	Saspl_051587.T1,Saspl_051588.T1,		1719	2	Tg12g01050.t1,Tg12g01060.t1,
								1614	2	Saspl_003873.T1,Saspl_003874.T1,		1720	2	Tg04g02720.t1,Tg04g02730.t1,
								1615	2	Saspl_008385.T1,Saspl_008386.T1,		1721	2	Tg10g16210.t1,Tg10g16230.t1,
								1616	2	Saspl_035948.T1,Saspl_035949.T1,		1722	2	TgUn516g00010.t1,TgUn516g00020.t1,
								1617	2	Saspl_019558.T1,Saspl_019559.T1,		1723	2	Tg18g10790.t1,Tg18g10800.t1,
								1618	3	Saspl_011819.T1,Saspl_011821.T1,Saspl_011823.T1,		1724	2	TgUn265g00040.t1,TgUn265g00050.t1,
								1619	2	Saspl_030716.T1,Saspl_030717.T1,		1725	2	Tg14g14050.t1,Tg14g14070.t1,
								1620	3	Saspl_025475.T1,Saspl_025477.T1,Saspl_025478.T1,		1726	3	Tg12g07850.t1,Tg12g07860.t1,Tg12g07870.t1,
								1621	2	Saspl_012790.T1,Saspl_012792.T1,		1727	2	Tg11g07190.t1,Tg11g07200.t1,
								1622	2	Saspl_000293.T1,Saspl_000295.T1,		1728	2	Tg19g01490.t1,Tg19g01500.t1,
								1623	2	Saspl_007429.T1,Saspl_007430.T1,		1729	2	Tg02g07770.t1,Tg02g07790.t1,
								1624	2	Saspl_050103.T1,Saspl_050104.T1,		1730	2	Tg05g05110.t1,Tg05g05130.t1,
								1625	2	Saspl_044363.T1,Saspl_044365.T1,		1731	4	Tg08g17700.t1,Tg08g17710.t1,Tg08g17720.t1,Tg08g17730.t1,
								1626	2	Saspl_041663.T1,Saspl_041664.T1,		1732	2	Tg18g01390.t1,Tg18g01400.t1,
								1627	2	Saspl_039847.T1,Saspl_039849.T1,		1733	2	Tg06g08750.t1,Tg06g08760.t1,
								1628	2	Saspl_003440.T1,Saspl_003441.T1,		1734	2	Tg17g03310.t1,Tg17g03320.t1,
								1629	2	Saspl_006097.T1,Saspl_006098.T1,		1735	2	Tg14g14600.t1,Tg14g14610.t1,
								1630	2	Saspl_025669.T1,Saspl_025670.T1,		1736	2	Tg02g09050.t1,Tg02g09060.t1,
								1631	2	Saspl_033503.T1,Saspl_033504.T1,		1737	2	TgUn338g00020.t1,TgUn338g00030.t1,
								1632	5	Saspl_016126.T1,Saspl_016127.T1,Saspl_016129.T1,Saspl_016130.T1,Saspl_016132.T1,		1738	2	Tg16g09200.t1,Tg16g09210.t1,
								1633	2	Saspl_048927.T1,Saspl_048928.T1,		1739	2	Tg12g05990.t1,Tg12g06000.t1,
								1634	2	Saspl_016383.T1,Saspl_016385.T1,		1740	4	Tg11g02360.t1,Tg11g02370.t1,Tg11g02380.t1,Tg11g02390.t1,
								1635	2	Saspl_025641.T1,Saspl_025642.T1,		1741	2	Tg05g18470.t1,Tg05g18480.t1,
								1636	3	Saspl_008472.T1,Saspl_008473.T1,Saspl_008474.T1,		1742	2	Tg11g11270.t1,Tg11g11280.t1,
								1637	2	Saspl_026441.T1,Saspl_026442.T1,		1743	2	Tg18g05270.t1,Tg18g05280.t1,
								1638	2	Saspl_050296.T1,Saspl_050297.T1,		1744	2	Tg01g17920.t1,Tg01g17940.t1,
								1639	2	Saspl_028206.T1,Saspl_028207.T1,		1746	2	Tg11g10430.t1,Tg11g10440.t1,
								1640	2	Saspl_030492.T1,Saspl_030493.T1,		1747	2	Tg12g06830.t1,Tg12g06840.t1,
								1641	2	Saspl_053908.T1,Saspl_053909.T1,		1748	2	Tg11g10370.t1,Tg11g10380.t1,
								1642	2	Saspl_050594.T1,Saspl_050595.T1,		1749	3	Tg16g08080.t1,Tg16g08110.t1,Tg16g08120.t1,
								1643	2	Saspl_029029.T1,Saspl_029030.T1,		1750	2	Tg12g09150.t1,Tg12g09160.t1,
								1644	2	Saspl_004482.T1,Saspl_004483.T1,		1751	2	Tg19g03470.t1,Tg19g03480.t1,
								1645	2	Saspl_017227.T1,Saspl_017228.T1,		1752	2	Tg03g08500.t1,Tg03g08520.t1,
								1646	2	Saspl_052393.T1,Saspl_052394.T1,		1753	2	Tg03g08020.t1,Tg03g08030.t1,
								1647	2	Saspl_012873.T1,Saspl_012874.T1,		1754	3	TgUn397g00010.t1,TgUn397g00030.t1,TgUn397g00040.t1,
								1648	2	Saspl_043934.T1,Saspl_043935.T1,		1755	2	TgUn236g00010.t1,TgUn236g00020.t1,
								1649	2	Saspl_048209.T1,Saspl_048210.T1,		1757	2	Tg11g01740.t1,Tg11g01750.t1,
								1650	2	Saspl_002898.T1,Saspl_002899.T1,		1758	3	Tg10g11110.t1,Tg10g11120.t1,Tg10g11130.t1,
								1651	2	Saspl_020105.T1,Saspl_020106.T1,		1759	2	Tg05g02010.t1,Tg05g02020.t1,
								1652	5	Saspl_024578.T1,Saspl_024579.T1,Saspl_024580.T1,Saspl_024582.T1,Saspl_024583.T1,		1760	3	Tg04g13710.t1,Tg04g13720.t1,Tg04g13730.t1,
								1653	2	Saspl_005782.T1,Saspl_005783.T1,		1761	2	Tg18g02920.t1,Tg18g02930.t1,
								1654	2	Saspl_041758.T1,Saspl_041759.T1,		1762	4	Tg02g11400.t1,Tg02g11410.t1,Tg02g11420.t1,Tg02g11430.t1,
								1655	2	Saspl_027658.T1,Saspl_027660.T1,		1763	2	Tg11g06560.t1,Tg11g06590.t1,
								1656	2	Saspl_022553.T1,Saspl_022555.T1,		1764	2	Tg18g08680.t1,Tg18g08690.t1,
								1657	2	Saspl_035055.T1,Saspl_035056.T1,		1765	2	Tg19g02810.t1,Tg19g02820.t1,
								1658	2	Saspl_053370.T1,Saspl_053371.T1,		1766	2	Tg10g14700.t1,Tg10g14710.t1,
								1659	2	Saspl_042103.T1,Saspl_042104.T1,		1767	2	Tg06g14870.t1,Tg06g14880.t1,
								1660	2	Saspl_018971.T1,Saspl_018972.T1,		1769	2	Tg17g12440.t1,Tg17g12470.t1,
								1661	2	Saspl_028228.T1,Saspl_028229.T1,		1770	2	Tg19g04120.t1,Tg19g04140.t1,
								1662	2	Saspl_046041.T1,Saspl_046042.T1,		1772	3	Tg13g04530.t1,Tg13g04540.t1,Tg13g04550.t1,
								1663	2	Saspl_030116.T1,Saspl_030118.T1,		1773	2	TgUn075g00040.t1,TgUn075g00050.t1,
								1664	2	Saspl_030412.T1,Saspl_030413.T1,		1774	2	Tg05g00570.t1,Tg05g00580.t1,
								1665	2	Saspl_050941.T1,Saspl_050942.T1,		1775	2	TgUn596g00040.t1,TgUn596g00050.t1,
								1666	2	Saspl_048149.T1,Saspl_048151.T1,		1776	2	Tg06g12610.t1,Tg06g12620.t1,
								1667	2	Saspl_041810.T1,Saspl_041811.T1,		1777	2	Tg03g04760.t1,Tg03g04770.t1,
								1668	2	Saspl_003360.T1,Saspl_003361.T1,		1778	2	Tg04g08350.t1,Tg04g08360.t1,
								1669	3	Saspl_037958.T1,Saspl_037960.T1,Saspl_037961.T1,		1779	2	Tg10g01200.t1,Tg10g01210.t1,
								1670	2	Saspl_026160.T1,Saspl_026161.T1,		1780	2	Tg05g16120.t1,Tg05g16140.t1,
								1671	2	Saspl_025556.T1,Saspl_025557.T1,		1781	3	Tg17g11280.t1,Tg17g11290.t1,Tg17g11300.t1,
								1672	2	Saspl_027942.T1,Saspl_027943.T1,		1782	5	Tg17g03630.t1,Tg17g03650.t1,Tg17g03660.t1,Tg17g03670.t1,Tg17g03680.t1,
								1673	2	Saspl_030557.T1,Saspl_030558.T1,		1783	2	Tg02g01310.t1,Tg02g01330.t1,
								1674	2	Saspl_012274.T1,Saspl_012275.T1,		1784	2	Tg17g11640.t1,Tg17g11660.t1,
								1675	3	Saspl_028178.T1,Saspl_028179.T1,Saspl_028180.T1,		1785	2	Tg12g10150.t1,Tg12g10160.t1,
								1676	2	Saspl_050285.T1,Saspl_050286.T1,		1786	2	Tg08g00510.t1,Tg08g00520.t1,
								1677	2	Saspl_019792.T1,Saspl_019793.T1,		1787	2	Tg01g17950.t1,Tg01g17960.t1,
								1678	2	Saspl_025530.T1,Saspl_025531.T1,		1788	2	Tg01g07610.t1,Tg01g07620.t1,
								1679	2	Saspl_030319.T1,Saspl_030321.T1,		1789	5	Tg04g13880.t1,Tg04g13890.t1,Tg04g13900.t1,Tg04g13910.t1,Tg04g13930.t1,
								1680	3	Saspl_041310.T1,Saspl_041311.T1,Saspl_041312.T1,		1790	2	Tg05g09820.t1,Tg05g09830.t1,
								1681	2	Saspl_007883.T1,Saspl_007884.T1,		1791	3	Tg09g10020.t1,Tg09g10040.t1,Tg09g10050.t1,
								1683	2	Saspl_022395.T1,Saspl_022397.T1,		1792	2	Tg02g16530.t1,Tg02g16540.t1,
								1685	2	Saspl_053587.T1,Saspl_053588.T1,		1793	2	Tg03g14270.t1,Tg03g14290.t1,
								1686	2	Saspl_001070.T1,Saspl_001071.T1,		1794	2	Tg14g00470.t1,Tg14g00480.t1,
								1687	2	Saspl_044418.T1,Saspl_044420.T1,		1795	4	Tg09g13170.t1,Tg09g13180.t1,Tg09g13190.t1,Tg09g13210.t1,
								1688	4	Saspl_025573.T1,Saspl_025574.T1,Saspl_025575.T1,Saspl_025577.T1,		1796	2	Tg04g00380.t1,Tg04g00400.t1,
								1689	3	Saspl_003975.T1,Saspl_003977.T1,Saspl_003978.T1,		1799	2	Tg03g11720.t1,Tg03g11730.t1,
								1690	2	Saspl_016898.T1,Saspl_016899.T1,		1800	2	Tg19g02160.t1,Tg19g02170.t1,
								1691	2	Saspl_030626.T1,Saspl_030627.T1,		1801	2	Tg02g19830.t1,Tg02g19860.t1,
								1692	2	Saspl_005383.T1,Saspl_005385.T1,		1803	2	Tg14g03120.t1,Tg14g03130.t1,
								1693	2	Saspl_027225.T1,Saspl_027227.T1,		1804	3	Tg04g02120.t1,Tg04g02130.t1,Tg04g02150.t1,
								1694	2	Saspl_027886.T1,Saspl_027887.T1,		1805	2	Tg09g10560.t1,Tg09g10580.t1,
								1695	2	Saspl_024993.T1,Saspl_024994.T1,		1806	2	Tg04g01210.t1,Tg04g01220.t1,
								1696	2	Saspl_027831.T1,Saspl_027833.T1,		1808	2	Tg09g01530.t1,Tg09g01550.t1,
								1697	3	Saspl_020891.T1,Saspl_020892.T1,Saspl_020893.T1,		1809	2	Tg04g12590.t1,Tg04g12610.t1,
								1698	2	Saspl_039608.T1,Saspl_039610.T1,		1810	3	Tg15g01590.t1,Tg15g01600.t1,Tg15g01640.t1,
								1699	2	Saspl_024812.T1,Saspl_024813.T1,		1811	2	Tg17g08400.t1,Tg17g08410.t1,
								1700	2	Saspl_002277.T1,Saspl_002278.T1,		1813	2	Tg03g09830.t1,Tg03g09850.t1,
								1701	2	Saspl_006819.T1,Saspl_006820.T1,		1814	3	Tg12g16830.t1,Tg12g16840.t1,Tg12g16850.t1,
								1702	2	Saspl_027525.T1,Saspl_027526.T1,		1815	2	Tg15g09080.t1,Tg15g09090.t1,
								1703	2	Saspl_006452.T1,Saspl_006454.T1,		1817	3	Tg04g01970.t1,Tg04g01980.t1,Tg04g02000.t1,
								1704	2	Saspl_048803.T1,Saspl_048804.T1,		1819	3	Tg09g02980.t1,Tg09g02990.t1,Tg09g03000.t1,
								1705	2	Saspl_045141.T1,Saspl_045143.T1,		1820	2	TgUn172g00040.t1,TgUn172g00050.t1,
								1706	3	Saspl_022577.T1,Saspl_022578.T1,Saspl_022579.T1,		1821	2	Tg02g03610.t1,Tg02g03620.t1,
								1707	6	Saspl_042185.T1,Saspl_042187.T1,Saspl_042189.T1,Saspl_042190.T1,Saspl_042191.T1,Saspl_042192.T1,		1822	3	Tg11g08820.t1,Tg11g08830.t1,Tg11g08840.t1,
								1708	2	Saspl_024629.T1,Saspl_024630.T1,		1823	4	Tg17g00470.t1,Tg17g00480.t1,Tg17g00490.t1,Tg17g00510.t1,
								1709	2	Saspl_039755.T1,Saspl_039757.T1,		1824	5	Tg04g11350.t1,Tg04g11370.t1,Tg04g11390.t1,Tg04g11410.t1,Tg04g11430.t1,
								1710	3	Saspl_005676.T1,Saspl_005677.T1,Saspl_005678.T1,		1827	4	TgUn132g00020.t1,TgUn132g00030.t1,TgUn132g00040.t1,TgUn132g00050.t1,
								1711	5	Saspl_037952.T1,Saspl_037953.T1,Saspl_037954.T1,Saspl_037955.T1,Saspl_037956.T1,		1828	2	Tg06g00670.t1,Tg06g00680.t1,
								1712	3	Saspl_036817.T1,Saspl_036818.T1,Saspl_036819.T1,		1829	3	Tg07g10710.t1,Tg07g10720.t1,Tg07g10730.t1,
								1713	2	Saspl_027883.T1,Saspl_027884.T1,		1830	2	TgUn837g00010.t1,TgUn837g00020.t1,
								1714	2	Saspl_013695.T1,Saspl_013697.T1,		1831	2	TgUn360g00010.t1,TgUn360g00030.t1,
								1715	2	Saspl_049609.T1,Saspl_049611.T1,		1832	2	Tg09g10410.t1,Tg09g10430.t1,
								1716	2	Saspl_029207.T1,Saspl_029208.T1,		1833	2	Tg11g14500.t1,Tg11g14510.t1,
								1717	3	Saspl_002715.T1,Saspl_002716.T1,Saspl_002717.T1,		1834	2	Tg16g10280.t1,Tg16g10290.t1,
								1718	2	Saspl_005592.T1,Saspl_005594.T1,		1835	2	Tg12g08430.t1,Tg12g08440.t1,
								1720	3	Saspl_016042.T1,Saspl_016043.T1,Saspl_016044.T1,		1837	3	Tg16g06450.t1,Tg16g06460.t1,Tg16g06470.t1,
								1721	2	Saspl_018274.T1,Saspl_018275.T1,		1838	2	Tg14g15870.t1,Tg14g15880.t1,
								1722	2	Saspl_019939.T1,Saspl_019940.T1,		1839	2	Tg17g12610.t1,Tg17g12620.t1,
								1723	2	Saspl_019290.T1,Saspl_019291.T1,		1840	2	TgUn115g00010.t1,TgUn115g00020.t1,
								1724	2	Saspl_039743.T1,Saspl_039745.T1,		1841	2	Tg19g00220.t1,Tg19g00230.t1,
								1725	2	Saspl_016142.T1,Saspl_016143.T1,		1842	2	Tg07g01110.t1,Tg07g01120.t1,
								1726	3	Saspl_008055.T1,Saspl_008056.T1,Saspl_008057.T1,		1843	2	Tg02g02500.t1,Tg02g02510.t1,
								1727	2	Saspl_011889.T1,Saspl_011890.T1,		1844	2	Tg06g10400.t1,Tg06g10410.t1,
								1728	3	Saspl_027866.T1,Saspl_027868.T1,Saspl_027869.T1,		1845	2	Tg02g14940.t1,Tg02g14950.t1,
								1729	2	Saspl_021842.T1,Saspl_021843.T1,		1846	3	Tg10g10050.t1,Tg10g10060.t1,Tg10g10080.t1,
								1730	2	Saspl_016601.T1,Saspl_016602.T1,		1847	2	Tg15g03360.t1,Tg15g03370.t1,
								1731	2	Saspl_023730.T1,Saspl_023731.T1,		1848	2	Tg04g10840.t1,Tg04g10850.t1,
								1733	2	Saspl_001192.T1,Saspl_001193.T1,		1850	2	TgUn239g00010.t1,TgUn239g00040.t1,
								1734	2	Saspl_027820.T1,Saspl_027821.T1,		1851	2	Tg07g04340.t1,Tg07g04360.t1,
								1735	2	Saspl_009439.T1,Saspl_009441.T1,		1852	2	Tg04g03470.t1,Tg04g03480.t1,
								1736	3	Saspl_027917.T1,Saspl_027918.T1,Saspl_027919.T1,		1854	2	Tg15g00450.t1,Tg15g00460.t1,
								1737	2	Saspl_012487.T1,Saspl_012488.T1,		1857	2	Tg09g03930.t1,Tg09g03940.t1,
								1738	2	Saspl_027100.T1,Saspl_027101.T1,		1858	2	Tg10g11200.t1,Tg10g11220.t1,
								1739	2	Saspl_051238.T1,Saspl_051239.T1,		1859	2	Tg10g10910.t1,Tg10g10920.t1,
								1740	2	Saspl_026811.T1,Saspl_026812.T1,		1860	4	Tg07g04010.t1,Tg07g04020.t1,Tg07g04030.t1,Tg07g04040.t1,
								1741	3	Saspl_038510.T1,Saspl_038511.T1,Saspl_038512.T1,		1861	3	Tg05g10800.t1,Tg05g10810.t1,Tg05g10820.t1,
								1742	2	Saspl_045887.T1,Saspl_045888.T1,		1862	3	Tg07g14040.t1,Tg07g14050.t1,Tg07g14060.t1,
								1743	2	Saspl_019243.T1,Saspl_019244.T1,		1863	2	Tg01g10600.t1,Tg01g10610.t1,
								1745	2	Saspl_035343.T1,Saspl_035344.T1,		1865	2	Tg03g05870.t1,Tg03g05880.t1,
								1746	2	Saspl_045870.T1,Saspl_045871.T1,		1866	3	Tg06g02650.t1,Tg06g02670.t1,Tg06g02680.t1,
								1747	2	Saspl_039053.T1,Saspl_039055.T1,		1867	2	Tg15g07930.t1,Tg15g07940.t1,
								1748	2	Saspl_010899.T1,Saspl_010900.T1,		1868	2	TgUn061g00040.t1,TgUn061g00060.t1,
								1749	2	Saspl_044725.T1,Saspl_044726.T1,		1869	4	Tg01g15600.t1,Tg01g15610.t1,Tg01g15630.t1,Tg01g15640.t1,
								1750	2	Saspl_000131.T1,Saspl_000132.T1,		1871	4	Tg17g09750.t1,Tg17g09760.t1,Tg17g09780.t1,Tg17g09790.t1,
								1751	2	Saspl_031002.T1,Saspl_031003.T1,		1872	2	Tg13g01930.t1,Tg13g01960.t1,
								1752	2	Saspl_052811.T1,Saspl_052812.T1,		1873	4	Tg10g14050.t1,Tg10g14060.t1,Tg10g14070.t1,Tg10g14090.t1,
								1753	2	Saspl_020071.T1,Saspl_020072.T1,		1875	2	Tg11g02060.t1,Tg11g02070.t1,
								1754	2	Saspl_032916.T1,Saspl_032917.T1,		1876	2	Tg14g01370.t1,Tg14g01380.t1,
								1755	2	Saspl_037861.T1,Saspl_037862.T1,		1877	2	TgUn534g00020.t1,TgUn534g00040.t1,
								1756	4	Saspl_005765.T1,Saspl_005766.T1,Saspl_005767.T1,Saspl_005768.T1,		1878	3	Tg04g11160.t1,Tg04g11170.t1,Tg04g11190.t1,
								1757	2	Saspl_040285.T1,Saspl_040286.T1,		1879	3	Tg15g00510.t1,Tg15g00520.t1,Tg15g00530.t1,
								1758	3	Saspl_019578.T1,Saspl_019579.T1,Saspl_019580.T1,		1880	2	Tg08g09500.t1,Tg08g09520.t1,
								1759	2	Saspl_029060.T1,Saspl_029061.T1,		1881	2	Tg04g10960.t1,Tg04g10970.t1,
								1760	2	Saspl_042045.T1,Saspl_042047.T1,		1882	2	Tg04g05040.t1,Tg04g05050.t1,
								1761	2	Saspl_000817.T1,Saspl_000818.T1,		1883	2	TgUn454g00050.t1,TgUn454g00090.t1,
								1762	3	Saspl_053004.T1,Saspl_053005.T1,Saspl_053006.T1,		1884	4	Tg04g10130.t1,Tg04g10150.t1,Tg04g10180.t1,Tg04g10200.t1,
								1763	2	Saspl_000845.T1,Saspl_000847.T1,		1885	2	Tg04g04220.t1,Tg04g04240.t1,
								1764	3	Saspl_006195.T1,Saspl_006196.T1,Saspl_006197.T1,		1886	2	TgUn348g00050.t1,TgUn348g00070.t1,
								1765	2	Saspl_004562.T1,Saspl_004563.T1,		1887	2	Tg12g02580.t1,Tg12g02590.t1,
								1766	3	Saspl_051297.T1,Saspl_051298.T1,Saspl_051299.T1,		1888	2	Tg03g13890.t1,Tg03g13900.t1,
								1767	2	Saspl_017439.T1,Saspl_017441.T1,		1889	2	Tg18g00970.t1,Tg18g00990.t1,
								1768	2	Saspl_046789.T1,Saspl_046790.T1,		1890	3	Tg01g14850.t1,Tg01g14860.t1,Tg01g14870.t1,
								1769	3	Saspl_027945.T1,Saspl_027947.T1,Saspl_027948.T1,		1891	3	Tg03g04820.t1,Tg03g04830.t1,Tg03g04840.t1,
								1770	2	Saspl_008531.T1,Saspl_008532.T1,		1892	2	Tg10g11310.t1,Tg10g11320.t1,
								1771	2	Saspl_039855.T1,Saspl_039857.T1,		1893	2	Tg13g15500.t1,Tg13g15520.t1,
								1772	3	Saspl_017582.T1,Saspl_017583.T1,Saspl_017585.T1,		1894	2	Tg15g02310.t1,Tg15g02330.t1,
								1773	2	Saspl_050852.T1,Saspl_050854.T1,		1895	2	Tg01g00920.t1,Tg01g00930.t1,
								1774	2	Saspl_010425.T1,Saspl_010426.T1,		1896	3	Tg02g14560.t1,Tg02g14570.t1,Tg02g14580.t1,
								1775	2	Saspl_005366.T1,Saspl_005367.T1,		1898	2	Tg02g10580.t1,Tg02g10590.t1,
								1776	2	Saspl_030166.T1,Saspl_030167.T1,		1899	3	Tg13g01180.t1,Tg13g01190.t1,Tg13g01200.t1,
								1777	3	Saspl_013740.T1,Saspl_013742.T1,Saspl_013744.T1,		1900	3	Tg04g11210.t1,Tg04g11220.t1,Tg04g11230.t1,
								1778	2	Saspl_039130.T1,Saspl_039131.T1,		1901	2	Tg14g11520.t1,Tg14g11530.t1,
								1779	3	Saspl_014907.T1,Saspl_014908.T1,Saspl_014909.T1,		1902	2	Tg14g14560.t1,Tg14g14570.t1,
								1780	2	Saspl_000464.T1,Saspl_000465.T1,		1903	2	Tg11g07730.t1,Tg11g07740.t1,
								1781	2	Saspl_022827.T1,Saspl_022828.T1,		1904	2	Tg11g04160.t1,Tg11g04170.t1,
								1782	2	Saspl_006422.T1,Saspl_006423.T1,		1906	3	Tg16g05830.t1,Tg16g05840.t1,Tg16g05850.t1,
								1783	2	Saspl_043295.T1,Saspl_043296.T1,		1907	3	Tg03g16830.t1,Tg03g16840.t1,Tg03g16850.t1,
								1784	2	Saspl_000848.T1,Saspl_000849.T1,		1908	3	Tg09g04630.t1,Tg09g04680.t1,Tg09g04700.t1,
								1785	2	Saspl_004437.T1,Saspl_004438.T1,		1909	2	Tg16g08290.t1,Tg16g08310.t1,
								1786	2	Saspl_023441.T1,Saspl_023443.T1,		1910	2	Tg05g10670.t1,Tg05g10690.t1,
								1787	2	Saspl_016958.T1,Saspl_016959.T1,		1911	2	Tg01g01110.t1,Tg01g01120.t1,
								1788	2	Saspl_040050.T1,Saspl_040051.T1,		1912	2	Tg17g00940.t1,Tg17g00950.t1,
								1789	2	Saspl_016971.T1,Saspl_016972.T1,		1913	2	Tg08g02360.t1,Tg08g02370.t1,
								1790	2	Saspl_019161.T1,Saspl_019162.T1,		1914	2	Tg15g06740.t1,Tg15g06750.t1,
								1791	2	Saspl_026806.T1,Saspl_026808.T1,		1915	2	Tg05g09290.t1,Tg05g09300.t1,
								1792	2	Saspl_025106.T1,Saspl_025107.T1,		1916	3	Tg14g11490.t1,Tg14g11500.t1,Tg14g11510.t1,
								1793	2	Saspl_010743.T1,Saspl_010744.T1,		1917	2	TgUn580g00040.t1,TgUn580g00050.t1,
								1794	2	Saspl_042205.T1,Saspl_042206.T1,		1918	2	Tg05g14570.t1,Tg05g14580.t1,
								1795	2	Saspl_027565.T1,Saspl_027566.T1,		1920	3	Tg10g02030.t1,Tg10g02040.t1,Tg10g02060.t1,
								1796	3	Saspl_005078.T1,Saspl_005079.T1,Saspl_005080.T1,		1921	6	Tg16g04970.t1,Tg16g04980.t1,Tg16g05000.t1,Tg16g05010.t1,Tg16g05040.t1,Tg16g05050.t1,
								1797	2	Saspl_039019.T1,Saspl_039020.T1,		1922	3	TgUn798g00020.t1,TgUn798g00030.t1,TgUn798g00040.t1,
								1798	3	Saspl_024122.T1,Saspl_024123.T1,Saspl_024124.T1,		1923	3	TgUn515g00010.t1,TgUn515g00020.t1,TgUn515g00030.t1,
								1799	2	Saspl_000165.T1,Saspl_000166.T1,		1924	2	Tg03g18100.t1,Tg03g18120.t1,
								1800	2	Saspl_052979.T1,Saspl_052981.T1,		1925	2	Tg10g06840.t1,Tg10g06850.t1,
								1801	2	Saspl_034721.T1,Saspl_034723.T1,		1926	3	TgUn530g00010.t1,TgUn530g00020.t1,TgUn530g00030.t1,
								1803	3	Saspl_049047.T1,Saspl_049048.T1,Saspl_049050.T1,		1927	3	Tg07g10780.t1,Tg07g10810.t1,Tg07g10820.t1,
								1804	2	Saspl_031425.T1,Saspl_031426.T1,		1928	2	Tg03g13080.t1,Tg03g13090.t1,
								1805	2	Saspl_020457.T1,Saspl_020458.T1,		1929	4	Tg18g07230.t1,Tg18g07240.t1,Tg18g07250.t1,Tg18g07260.t1,
								1806	3	Saspl_024504.T1,Saspl_024506.T1,Saspl_024507.T1,		1930	2	Tg12g14240.t1,Tg12g14250.t1,
								1807	2	Saspl_044367.T1,Saspl_044369.T1,		1931	3	Tg10g01740.t1,Tg10g01750.t1,Tg10g01770.t1,
								1808	2	Saspl_016767.T1,Saspl_016768.T1,		1932	3	Tg13g04990.t1,Tg13g05000.t1,Tg13g05010.t1,
								1809	2	Saspl_010715.T1,Saspl_010716.T1,		1933	2	Tg02g11110.t1,Tg02g11140.t1,
								1810	2	Saspl_023408.T1,Saspl_023409.T1,		1934	3	Tg19g02640.t1,Tg19g02650.t1,Tg19g02660.t1,
								1811	2	Saspl_049850.T1,Saspl_049852.T1,		1935	4	Tg01g08960.t1,Tg01g08980.t1,Tg01g08990.t1,Tg01g09000.t1,
								1812	2	Saspl_009810.T1,Saspl_009811.T1,		1936	2	Tg12g10540.t1,Tg12g10550.t1,
								1814	3	Saspl_036764.T1,Saspl_036765.T1,Saspl_036766.T1,		1937	2	Tg12g04390.t1,Tg12g04400.t1,
								1815	2	Saspl_002938.T1,Saspl_002939.T1,		1938	4	Tg12g15750.t1,Tg12g15760.t1,Tg12g15770.t1,Tg12g15780.t1,
								1816	2	Saspl_025974.T1,Saspl_025976.T1,		1939	2	Tg14g03210.t1,Tg14g03220.t1,
								1817	2	Saspl_002434.T1,Saspl_002435.T1,		1940	2	Tg07g07920.t1,Tg07g07930.t1,
								1818	2	Saspl_024676.T1,Saspl_024677.T1,		1941	3	Tg08g10140.t1,Tg08g10150.t1,Tg08g10160.t1,
								1819	2	Saspl_034258.T1,Saspl_034259.T1,		1942	3	Tg11g06030.t1,Tg11g06040.t1,Tg11g06050.t1,
								1820	2	Saspl_031940.T1,Saspl_031941.T1,		1943	3	Tg09g12380.t1,Tg09g12390.t1,Tg09g12400.t1,
								1821	2	Saspl_025205.T1,Saspl_025207.T1,		1944	2	Tg09g12560.t1,Tg09g12570.t1,
								1822	2	Saspl_015938.T1,Saspl_015939.T1,		1945	3	Tg19g00740.t1,Tg19g00750.t1,Tg19g00760.t1,
								1823	4	Saspl_044456.T1,Saspl_044458.T1,Saspl_044459.T1,Saspl_044461.T1,		1946	2	TgUn394g00010.t1,TgUn394g00020.t1,
								1824	2	Saspl_030418.T1,Saspl_030420.T1,		1947	2	Tg05g14900.t1,Tg05g14910.t1,
								1825	2	Saspl_003812.T1,Saspl_003813.T1,		1948	3	Tg12g10250.t1,Tg12g10260.t1,Tg12g10270.t1,
								1826	2	Saspl_046448.T1,Saspl_046450.T1,		1950	4	Tg03g03930.t1,Tg03g03940.t1,Tg03g03960.t1,Tg03g03970.t1,
								1827	2	Saspl_050224.T1,Saspl_050225.T1,		1951	2	Tg03g00550.t1,Tg03g00560.t1,
								1828	2	Saspl_019980.T1,Saspl_019982.T1,		1952	2	Tg10g01620.t1,Tg10g01630.t1,
								1829	3	Saspl_030468.T1,Saspl_030469.T1,Saspl_030470.T1,		1953	3	Tg13g12030.t1,Tg13g12050.t1,Tg13g12070.t1,
								1830	2	Saspl_004572.T1,Saspl_004573.T1,		1954	2	Tg07g11100.t1,Tg07g11110.t1,
								1831	2	Saspl_003989.T1,Saspl_003990.T1,		1955	2	Tg07g15060.t1,Tg07g15070.t1,
								1832	2	Saspl_042286.T1,Saspl_042287.T1,		1956	2	Tg11g04970.t1,Tg11g04980.t1,
								1833	3	Saspl_017546.T1,Saspl_017547.T1,Saspl_017548.T1,		1957	2	Tg03g18980.t1,Tg03g18990.t1,
								1834	2	Saspl_015202.T1,Saspl_015203.T1,		1958	5	Tg05g06850.t1,Tg05g06860.t1,Tg05g06870.t1,Tg05g06880.t1,Tg05g06890.t1,
								1835	2	Saspl_047474.T1,Saspl_047475.T1,		1959	2	Tg16g03900.t1,Tg16g03910.t1,
								1836	2	Saspl_044423.T1,Saspl_044424.T1,		1960	3	Tg03g11120.t1,Tg03g11130.t1,Tg03g11150.t1,
								1837	2	Saspl_006117.T1,Saspl_006118.T1,		1961	3	Tg02g14270.t1,Tg02g14280.t1,Tg02g14290.t1,
								1838	2	Saspl_027589.T1,Saspl_027590.T1,		1962	2	Tg11g01440.t1,Tg11g01480.t1,
								1839	3	Saspl_041191.T1,Saspl_041192.T1,Saspl_041193.T1,		1963	2	Tg04g04750.t1,Tg04g04760.t1,
								1840	3	Saspl_045585.T1,Saspl_045586.T1,Saspl_045587.T1,		1964	2	Tg01g11510.t1,Tg01g11520.t1,
								1841	2	Saspl_037244.T1,Saspl_037245.T1,		1965	2	TgUn117g00030.t1,TgUn117g00070.t1,
								1842	2	Saspl_001502.T1,Saspl_001503.T1,		1966	2	Tg17g13700.t1,Tg17g13710.t1,
								1843	3	Saspl_045057.T1,Saspl_045058.T1,Saspl_045059.T1,		1967	2	Tg06g01770.t1,Tg06g01780.t1,
								1844	2	Saspl_045705.T1,Saspl_045707.T1,		1968	2	Tg18g08320.t1,Tg18g08330.t1,
								1845	4	Saspl_051877.T1,Saspl_051878.T1,Saspl_051879.T1,Saspl_051880.T1,		1969	2	Tg16g12080.t1,Tg16g12090.t1,
								1847	2	Saspl_021496.T1,Saspl_021497.T1,		1970	3	Tg19g00710.t1,Tg19g00720.t1,Tg19g00730.t1,
								1848	3	Saspl_017751.T1,Saspl_017752.T1,Saspl_017753.T1,		1971	2	Tg01g07900.t1,Tg01g07910.t1,
								1849	2	Saspl_044527.T1,Saspl_044529.T1,		1972	2	TgUn336g00070.t1,TgUn336g00100.t1,
								1850	2	Saspl_041199.T1,Saspl_041200.T1,		1973	2	TgUn546g00050.t1,TgUn546g00090.t1,
								1851	2	Saspl_053435.T1,Saspl_053436.T1,		1974	2	Tg13g03930.t1,Tg13g03940.t1,
								1853	2	Saspl_041481.T1,Saspl_041482.T1,		1975	2	Tg03g03150.t1,Tg03g03160.t1,
								1854	2	Saspl_052803.T1,Saspl_052804.T1,		1976	2	TgUn295g00010.t1,TgUn295g00020.t1,
								1855	2	Saspl_031354.T1,Saspl_031355.T1,		1977	3	TgUn089g00020.t1,TgUn089g00030.t1,TgUn089g00050.t1,
								1856	2	Saspl_042231.T1,Saspl_042232.T1,		1978	2	Tg18g11000.t1,Tg18g11010.t1,
								1857	2	Saspl_006362.T1,Saspl_006363.T1,		1979	2	Tg14g01100.t1,Tg14g01110.t1,
								1858	3	Saspl_024727.T1,Saspl_024728.T1,Saspl_024729.T1,		1980	3	Tg06g06800.t1,Tg06g06820.t1,Tg06g06840.t1,
								1859	2	Saspl_005884.T1,Saspl_005886.T1,		1981	2	Tg11g05770.t1,Tg11g05780.t1,
								1860	2	Saspl_050910.T1,Saspl_050912.T1,		1982	2	TgUn456g00010.t1,TgUn456g00020.t1,
								1861	2	Saspl_020748.T1,Saspl_020749.T1,		1983	2	TgUn376g00060.t1,TgUn376g00070.t1,
								1862	2	Saspl_021758.T1,Saspl_021760.T1,		1984	3	Tg01g03750.t1,Tg01g03790.t1,Tg01g03800.t1,
								1863	2	Saspl_026989.T1,Saspl_026991.T1,		1985	2	Tg06g05050.t1,Tg06g05060.t1,
								1864	2	Saspl_052082.T1,Saspl_052083.T1,		1986	2	Tg14g06590.t1,Tg14g06600.t1,
								1865	2	Saspl_040737.T1,Saspl_040738.T1,		1987	2	Tg15g06100.t1,Tg15g06110.t1,
								1866	4	Saspl_047567.T1,Saspl_047568.T1,Saspl_047569.T1,Saspl_047570.T1,		1988	2	Tg06g15240.t1,Tg06g15250.t1,
								1867	2	Saspl_014904.T1,Saspl_014905.T1,		1989	2	Tg02g20050.t1,Tg02g20060.t1,
								1868	2	Saspl_029603.T1,Saspl_029604.T1,		1990	2	Tg09g04160.t1,Tg09g04170.t1,
								1869	2	Saspl_007737.T1,Saspl_007738.T1,		1991	2	Tg13g03330.t1,Tg13g03340.t1,
								1870	2	Saspl_045062.T1,Saspl_045063.T1,		1992	2	Tg01g20960.t1,Tg01g20970.t1,
								1871	2	Saspl_018531.T1,Saspl_018532.T1,		1994	3	Tg01g19810.t1,Tg01g19820.t1,Tg01g19840.t1,
								1872	2	Saspl_013698.T1,Saspl_013699.T1,		1995	2	Tg02g18980.t1,Tg02g18990.t1,
								1873	2	Saspl_053172.T1,Saspl_053173.T1,		1996	2	Tg04g00870.t1,Tg04g00880.t1,
								1874	2	Saspl_023285.T1,Saspl_023287.T1,		1997	2	Tg16g00600.t1,Tg16g00610.t1,
								1875	2	Saspl_034117.T1,Saspl_034118.T1,		1998	2	Tg01g11370.t1,Tg01g11380.t1,
								1876	2	Saspl_043257.T1,Saspl_043258.T1,		1999	2	Tg18g02780.t1,Tg18g02790.t1,
								1877	2	Saspl_050123.T1,Saspl_050124.T1,		2000	2	Tg05g02550.t1,Tg05g02560.t1,
								1878	2	Saspl_008791.T1,Saspl_008792.T1,		2001	2	Tg17g11110.t1,Tg17g11120.t1,
								1879	2	Saspl_034500.T1,Saspl_034501.T1,		2002	3	Tg15g05160.t1,Tg15g05170.t1,Tg15g05180.t1,
								1880	2	Saspl_025696.T1,Saspl_025697.T1,		2003	2	Tg03g15150.t1,Tg03g15170.t1,
								1881	2	Saspl_039396.T1,Saspl_039397.T1,		2004	2	Tg07g06940.t1,Tg07g06950.t1,
								1882	2	Saspl_009709.T1,Saspl_009710.T1,		2005	3	Tg10g02300.t1,Tg10g02310.t1,Tg10g02330.t1,
								1883	2	Saspl_018788.T1,Saspl_018789.T1,		2006	2	Tg09g14160.t1,Tg09g14170.t1,
								1884	2	Saspl_043672.T1,Saspl_043673.T1,		2007	3	Tg14g04650.t1,Tg14g04670.t1,Tg14g04680.t1,
								1886	2	Saspl_032154.T1,Saspl_032156.T1,		2008	3	Tg19g02880.t1,Tg19g02910.t1,Tg19g02930.t1,
								1888	2	Saspl_031882.T1,Saspl_031883.T1,		2009	2	Tg05g05850.t1,Tg05g05870.t1,
								1889	2	Saspl_012710.T1,Saspl_012711.T1,		2010	2	Tg04g02020.t1,Tg04g02030.t1,
								1890	2	Saspl_049033.T1,Saspl_049034.T1,		2011	2	Tg10g11950.t1,Tg10g11970.t1,
								1891	2	Saspl_008601.T1,Saspl_008602.T1,		2012	2	Tg19g03120.t1,Tg19g03130.t1,
								1892	3	Saspl_038310.T1,Saspl_038311.T1,Saspl_038313.T1,		2013	2	Tg08g05090.t1,Tg08g05100.t1,
								1893	2	Saspl_050515.T1,Saspl_050516.T1,		2014	2	Tg16g08480.t1,Tg16g08500.t1,
								1894	2	Saspl_048533.T1,Saspl_048534.T1,		2015	3	Tg16g12370.t1,Tg16g12390.t1,Tg16g12400.t1,
								1895	2	Saspl_030073.T1,Saspl_030074.T1,		2016	3	Tg06g05730.t1,Tg06g05740.t1,Tg06g05750.t1,
								1896	2	Saspl_041711.T1,Saspl_041712.T1,		2017	3	Tg04g07040.t1,Tg04g07070.t1,Tg04g07090.t1,
								1897	2	Saspl_041624.T1,Saspl_041626.T1,		2018	3	Tg10g13340.t1,Tg10g13350.t1,Tg10g13360.t1,
								1898	2	Saspl_012900.T1,Saspl_012901.T1,		2019	3	Tg17g04600.t1,Tg17g04620.t1,Tg17g04630.t1,
								1899	2	Saspl_014825.T1,Saspl_014827.T1,		2020	3	TgUn046g00040.t1,TgUn046g00060.t1,TgUn046g00070.t1,
								1900	2	Saspl_049699.T1,Saspl_049700.T1,		2021	2	Tg10g16690.t1,Tg10g16700.t1,
								1901	2	Saspl_034415.T1,Saspl_034416.T1,		2022	2	Tg08g11460.t1,Tg08g11490.t1,
								1902	2	Saspl_008287.T1,Saspl_008288.T1,		2023	2	Tg13g14350.t1,Tg13g14370.t1,
								1903	2	Saspl_052087.T1,Saspl_052088.T1,		2024	2	Tg14g06780.t1,Tg14g06800.t1,
								1904	2	Saspl_003922.T1,Saspl_003923.T1,		2025	6	Tg08g05950.t1,Tg08g05960.t1,Tg08g05980.t1,Tg08g05990.t1,Tg08g06000.t1,Tg08g06010.t1,
								1905	2	Saspl_005773.T1,Saspl_005774.T1,		2026	2	Tg15g03690.t1,Tg15g03700.t1,
								1906	2	Saspl_019560.T1,Saspl_019561.T1,		2027	2	Tg01g09130.t1,Tg01g09140.t1,
								1907	2	Saspl_027250.T1,Saspl_027251.T1,		2028	2	Tg09g10680.t1,Tg09g10690.t1,
								1908	3	Saspl_037025.T1,Saspl_037026.T1,Saspl_037027.T1,		2029	2	Tg08g03320.t1,Tg08g03330.t1,
								1909	2	Saspl_053634.T1,Saspl_053635.T1,		2030	2	Tg08g13490.t1,Tg08g13510.t1,
								1910	3	Saspl_049554.T1,Saspl_049556.T1,Saspl_049557.T1,		2031	2	TgUn091g00030.t1,TgUn091g00050.t1,
								1911	2	Saspl_027070.T1,Saspl_027071.T1,		2032	2	Tg04g12550.t1,Tg04g12560.t1,
								1912	2	Saspl_035303.T1,Saspl_035304.T1,		2034	2	Tg03g18620.t1,Tg03g18630.t1,
								1913	3	Saspl_017768.T1,Saspl_017769.T1,Saspl_017771.T1,		2035	2	Tg09g01510.t1,Tg09g01540.t1,
								1914	2	Saspl_042152.T1,Saspl_042154.T1,		2036	3	TgUn171g00040.t1,TgUn171g00080.t1,TgUn171g00120.t1,
								1915	2	Saspl_053181.T1,Saspl_053182.T1,		2037	4	Tg17g04400.t1,Tg17g04410.t1,Tg17g04420.t1,Tg17g04430.t1,
								1916	3	Saspl_021257.T1,Saspl_021258.T1,Saspl_021259.T1,		2038	2	Tg18g08280.t1,Tg18g08290.t1,
								1917	2	Saspl_023903.T1,Saspl_023904.T1,		2039	2	Tg03g09160.t1,Tg03g09170.t1,
								1918	2	Saspl_019300.T1,Saspl_019302.T1,		2040	2	Tg06g11510.t1,Tg06g11530.t1,
								1919	2	Saspl_036216.T1,Saspl_036217.T1,		2042	2	Tg16g11340.t1,Tg16g11370.t1,
								1920	2	Saspl_043709.T1,Saspl_043710.T1,		2043	2	TgUn729g00020.t1,TgUn729g00030.t1,
								1921	4	Saspl_020852.T1,Saspl_020853.T1,Saspl_020854.T1,Saspl_020856.T1,		2044	2	Tg02g15930.t1,Tg02g15940.t1,
								1922	2	Saspl_003239.T1,Saspl_003241.T1,		2045	2	Tg13g01730.t1,Tg13g01740.t1,
								1923	2	Saspl_038871.T1,Saspl_038872.T1,		2046	3	Tg11g09030.t1,Tg11g09050.t1,Tg11g09060.t1,
								1924	2	Saspl_016591.T1,Saspl_016593.T1,		2047	2	Tg17g09840.t1,Tg17g09850.t1,
								1925	2	Saspl_018432.T1,Saspl_018433.T1,		2048	3	Tg18g13150.t1,Tg18g13160.t1,Tg18g13170.t1,
								1926	3	Saspl_014205.T1,Saspl_014206.T1,Saspl_014207.T1,		2049	2	Tg02g03760.t1,Tg02g03770.t1,
								1927	2	Saspl_035183.T1,Saspl_035185.T1,		2050	4	Tg04g15110.t1,Tg04g15120.t1,Tg04g15130.t1,Tg04g15140.t1,
								1928	3	Saspl_050264.T1,Saspl_050265.T1,Saspl_050266.T1,		2051	3	Tg16g05740.t1,Tg16g05750.t1,Tg16g05760.t1,
								1930	2	Saspl_005803.T1,Saspl_005804.T1,		2052	2	Tg09g06970.t1,Tg09g06990.t1,
								1931	3	Saspl_036917.T1,Saspl_036918.T1,Saspl_036919.T1,		2053	3	Tg14g09290.t1,Tg14g09310.t1,Tg14g09320.t1,
								1932	2	Saspl_018599.T1,Saspl_018600.T1,		2054	2	Tg14g07680.t1,Tg14g07690.t1,
								1933	2	Saspl_025295.T1,Saspl_025296.T1,		2055	2	Tg07g14790.t1,Tg07g14800.t1,
								1934	3	Saspl_040514.T1,Saspl_040515.T1,Saspl_040516.T1,		2056	2	Tg17g11420.t1,Tg17g11440.t1,
								1935	2	Saspl_037124.T1,Saspl_037125.T1,		2059	2	Tg11g06670.t1,Tg11g06680.t1,
								1936	2	Saspl_017910.T1,Saspl_017911.T1,		2060	2	Tg11g07070.t1,Tg11g07080.t1,
								1937	2	Saspl_001902.T1,Saspl_001903.T1,		2061	2	Tg15g11320.t1,Tg15g11340.t1,
								1938	2	Saspl_025075.T1,Saspl_025077.T1,		2062	4	Tg04g15660.t1,Tg04g15670.t1,Tg04g15680.t1,Tg04g15700.t1,
								1939	2	Saspl_024414.T1,Saspl_024416.T1,		2064	2	Tg19g00920.t1,Tg19g00930.t1,
								1940	2	Saspl_029726.T1,Saspl_029727.T1,		2067	2	Tg01g17350.t1,Tg01g17360.t1,
								1941	3	Saspl_027604.T1,Saspl_027605.T1,Saspl_027606.T1,		2068	2	TgUn825g00020.t1,TgUn825g00030.t1,
								1942	2	Saspl_013350.T1,Saspl_013351.T1,		2069	2	Tg01g21270.t1,Tg01g21280.t1,
								1943	2	Saspl_036942.T1,Saspl_036943.T1,		2070	2	Tg01g13760.t1,Tg01g13770.t1,
								1944	2	Saspl_012470.T1,Saspl_012471.T1,		2071	2	Tg02g02830.t1,Tg02g02840.t1,
								1945	2	Saspl_042553.T1,Saspl_042554.T1,		2072	2	Tg08g11000.t1,Tg08g11010.t1,
								1946	2	Saspl_036410.T1,Saspl_036412.T1,		2073	2	TgUn022g00100.t1,TgUn022g00110.t1,
								1947	4	Saspl_016133.T1,Saspl_016134.T1,Saspl_016135.T1,Saspl_016136.T1,		2074	2	TgUn348g00040.t1,TgUn348g00060.t1,
								1948	2	Saspl_038536.T1,Saspl_038537.T1,		2075	2	Tg09g00380.t1,Tg09g00390.t1,
								1949	2	Saspl_043844.T1,Saspl_043845.T1,		2076	2	TgUn416g00040.t1,TgUn416g00050.t1,
								1950	2	Saspl_038374.T1,Saspl_038375.T1,		2077	2	Tg14g01870.t1,Tg14g01890.t1,
								1951	2	Saspl_013352.T1,Saspl_013353.T1,		2078	2	Tg01g16180.t1,Tg01g16190.t1,
								1952	2	Saspl_037734.T1,Saspl_037735.T1,		2079	2	Tg02g07400.t1,Tg02g07410.t1,
								1953	2	Saspl_008911.T1,Saspl_008912.T1,		2080	2	Tg08g01070.t1,Tg08g01080.t1,
								1954	2	Saspl_045513.T1,Saspl_045514.T1,		2081	2	TgUn109g00050.t1,TgUn109g00060.t1,
								1955	2	Saspl_002882.T1,Saspl_002883.T1,		2082	2	Tg12g16930.t1,Tg12g16940.t1,
								1956	2	Saspl_044688.T1,Saspl_044689.T1,		2083	2	Tg18g12680.t1,Tg18g12700.t1,
								1957	3	Saspl_050448.T1,Saspl_050449.T1,Saspl_050450.T1,		2084	2	Tg11g14300.t1,Tg11g14310.t1,
								1958	2	Saspl_005067.T1,Saspl_005068.T1,		2085	2	Tg05g09560.t1,Tg05g09570.t1,
								1959	2	Saspl_052338.T1,Saspl_052340.T1,		2086	2	Tg18g11060.t1,Tg18g11070.t1,
								1960	2	Saspl_051771.T1,Saspl_051772.T1,		2087	2	TgUn135g00030.t1,TgUn135g00040.t1,
								1961	2	Saspl_047090.T1,Saspl_047091.T1,		2088	2	TgUn204g00010.t1,TgUn204g00020.t1,
								1962	2	Saspl_042136.T1,Saspl_042137.T1,		2089	2	Tg18g09620.t1,Tg18g09640.t1,
								1963	3	Saspl_040691.T1,Saspl_040692.T1,Saspl_040693.T1,		2090	2	Tg05g12470.t1,Tg05g12480.t1,
								1964	2	Saspl_024291.T1,Saspl_024292.T1,		2091	2	Tg13g02720.t1,Tg13g02740.t1,
								1966	2	Saspl_015528.T1,Saspl_015530.T1,		2092	2	TgUn024g00040.t1,TgUn024g00050.t1,
								1967	2	Saspl_039630.T1,Saspl_039631.T1,		2093	2	Tg03g07440.t1,Tg03g07450.t1,
								1968	2	Saspl_012543.T1,Saspl_012545.T1,		2094	3	Tg09g09770.t1,Tg09g09780.t1,Tg09g09790.t1,
								1969	2	Saspl_048620.T1,Saspl_048621.T1,		2095	2	Tg08g16500.t1,Tg08g16510.t1,
								1970	2	Saspl_024605.T1,Saspl_024607.T1,		2096	3	Tg11g05450.t1,Tg11g05460.t1,Tg11g05470.t1,
								1971	2	Saspl_024329.T1,Saspl_024330.T1,		2097	2	Tg09g16850.t1,Tg09g16880.t1,
								1972	2	Saspl_013073.T1,Saspl_013074.T1,		2098	2	Tg10g13840.t1,Tg10g13850.t1,
								1973	2	Saspl_039781.T1,Saspl_039782.T1,		2099	2	Tg12g07020.t1,Tg12g07030.t1,
								1974	2	Saspl_011797.T1,Saspl_011798.T1,		2100	2	Tg10g07920.t1,Tg10g07930.t1,
								1975	3	Saspl_017683.T1,Saspl_017684.T1,Saspl_017685.T1,		2101	2	Tg04g12920.t1,Tg04g12950.t1,
								1976	3	Saspl_000398.T1,Saspl_000399.T1,Saspl_000400.T1,		2102	3	Tg04g01740.t1,Tg04g01750.t1,Tg04g01760.t1,
								1978	5	Saspl_042993.T1,Saspl_042994.T1,Saspl_042996.T1,Saspl_042997.T1,Saspl_042999.T1,		2104	2	TgUn471g00020.t1,TgUn471g00030.t1,
								1979	2	Saspl_031593.T1,Saspl_031594.T1,		2105	2	Tg17g11040.t1,Tg17g11060.t1,
								1980	2	Saspl_035361.T1,Saspl_035362.T1,		2106	2	TgUn081g00020.t1,TgUn081g00030.t1,
								1981	3	Saspl_006949.T1,Saspl_006950.T1,Saspl_006951.T1,		2107	2	Tg18g13240.t1,Tg18g13250.t1,
								1982	2	Saspl_030260.T1,Saspl_030261.T1,		2108	2	Tg15g07060.t1,Tg15g07080.t1,
								1983	2	Saspl_028699.T1,Saspl_028700.T1,		2109	2	Tg03g14260.t1,Tg03g14280.t1,
								1984	2	Saspl_039859.T1,Saspl_039860.T1,		2110	2	Tg02g09520.t1,Tg02g09550.t1,
								1985	2	Saspl_027999.T1,Saspl_028001.T1,		2111	2	Tg16g09610.t1,Tg16g09620.t1,
								1986	2	Saspl_020649.T1,Saspl_020650.T1,		2112	2	Tg05g14390.t1,Tg05g14400.t1,
								1987	2	Saspl_030563.T1,Saspl_030564.T1,		2113	2	Tg05g16340.t1,Tg05g16350.t1,
								1988	4	Saspl_039197.T1,Saspl_039198.T1,Saspl_039199.T1,Saspl_039200.T1,		2114	2	Tg17g07490.t1,Tg17g07500.t1,
								1989	2	Saspl_022717.T1,Saspl_022718.T1,		2115	2	Tg06g13210.t1,Tg06g13230.t1,
								1990	2	Saspl_030292.T1,Saspl_030294.T1,		2116	2	Tg05g03820.t1,Tg05g03830.t1,
								1991	2	Saspl_024195.T1,Saspl_024196.T1,		2117	2	TgUn699g00020.t1,TgUn699g00040.t1,
								1992	2	Saspl_046482.T1,Saspl_046483.T1,		2118	2	Tg05g05740.t1,Tg05g05770.t1,
								1993	2	Saspl_009158.T1,Saspl_009160.T1,		2119	2	Tg12g05730.t1,Tg12g05740.t1,
								1994	2	Saspl_042247.T1,Saspl_042249.T1,		2120	2	Tg08g16590.t1,Tg08g16600.t1,
								1995	2	Saspl_007411.T1,Saspl_007412.T1,		2121	3	Tg04g06840.t1,Tg04g06850.t1,Tg04g06870.t1,
								1996	2	Saspl_029555.T1,Saspl_029556.T1,		2122	2	Tg01g02350.t1,Tg01g02360.t1,
								1997	2	Saspl_004992.T1,Saspl_004993.T1,		2123	2	Tg11g01180.t1,Tg11g01190.t1,
								1998	2	Saspl_042173.T1,Saspl_042174.T1,		2124	2	Tg03g09860.t1,Tg03g09880.t1,
								1999	2	Saspl_010149.T1,Saspl_010150.T1,		2125	2	Tg13g08050.t1,Tg13g08060.t1,
								2000	2	Saspl_020219.T1,Saspl_020221.T1,		2126	2	Tg07g01620.t1,Tg07g01640.t1,
								2001	2	Saspl_031009.T1,Saspl_031010.T1,		2127	2	Tg04g02490.t1,Tg04g02500.t1,
								2002	2	Saspl_010321.T1,Saspl_010322.T1,		2128	3	Tg16g01400.t1,Tg16g01410.t1,Tg16g01420.t1,
								2003	2	Saspl_012074.T1,Saspl_012075.T1,		2129	2	Tg03g11360.t1,Tg03g11380.t1,
								2004	2	Saspl_048943.T1,Saspl_048944.T1,		2130	2	Tg09g06910.t1,Tg09g06920.t1,
								2005	2	Saspl_052242.T1,Saspl_052244.T1,		2131	2	TgUn276g00010.t1,TgUn276g00020.t1,
								2006	3	Saspl_006100.T1,Saspl_006101.T1,Saspl_006102.T1,		2132	2	Tg10g05990.t1,Tg10g06000.t1,
								2007	2	Saspl_033741.T1,Saspl_033742.T1,		2133	2	Tg13g08650.t1,Tg13g08670.t1,
								2008	2	Saspl_008917.T1,Saspl_008918.T1,		2134	2	Tg02g09850.t1,Tg02g09860.t1,
								2009	2	Saspl_037501.T1,Saspl_037502.T1,		2135	2	Tg08g01140.t1,Tg08g01160.t1,
								2010	2	Saspl_032031.T1,Saspl_032032.T1,		2136	2	Tg09g03460.t1,Tg09g03470.t1,
								2011	2	Saspl_051515.T1,Saspl_051516.T1,		2137	2	Tg04g05080.t1,Tg04g05110.t1,
								2012	2	Saspl_019425.T1,Saspl_019426.T1,		2138	2	Tg11g11530.t1,Tg11g11540.t1,
								2013	2	Saspl_011758.T1,Saspl_011759.T1,		2139	2	Tg02g15730.t1,Tg02g15740.t1,
								2014	2	Saspl_030893.T1,Saspl_030894.T1,		2140	2	Tg15g01800.t1,Tg15g01810.t1,
								2015	2	Saspl_042093.T1,Saspl_042094.T1,		2141	2	Tg06g14440.t1,Tg06g14450.t1,
								2016	2	Saspl_029062.T1,Saspl_029063.T1,		2142	2	Tg04g07820.t1,Tg04g07850.t1,
								2017	2	Saspl_002353.T1,Saspl_002354.T1,		2143	2	Tg10g05200.t1,Tg10g05210.t1,
								2018	2	Saspl_000296.T1,Saspl_000297.T1,		2144	2	Tg05g17370.t1,Tg05g17380.t1,
								2019	2	Saspl_021370.T1,Saspl_021371.T1,		2145	2	Tg13g07650.t1,Tg13g07670.t1,
								2020	2	Saspl_039163.T1,Saspl_039164.T1,		2146	2	Tg05g07830.t1,Tg05g07840.t1,
								2021	2	Saspl_017181.T1,Saspl_017183.T1,		2147	2	Tg08g04320.t1,Tg08g04330.t1,
								2022	2	Saspl_046397.T1,Saspl_046398.T1,		2148	2	Tg08g14730.t1,Tg08g14740.t1,
								2023	2	Saspl_020602.T1,Saspl_020603.T1,		2149	2	TgUn125g00090.t1,TgUn125g00100.t1,
								2024	2	Saspl_017591.T1,Saspl_017592.T1,		2150	2	TgUn148g00060.t1,TgUn148g00070.t1,
								2025	2	Saspl_027787.T1,Saspl_027788.T1,		2151	2	Tg13g13480.t1,Tg13g13490.t1,
								2026	2	Saspl_013630.T1,Saspl_013631.T1,		2152	3	Tg04g00370.t1,Tg04g00390.t1,Tg04g00410.t1,
								2027	2	Saspl_015862.T1,Saspl_015863.T1,		2153	2	Tg03g10240.t1,Tg03g10250.t1,
								2028	2	Saspl_019491.T1,Saspl_019493.T1,		2154	2	Tg08g01290.t1,Tg08g01300.t1,
								2029	2	Saspl_041441.T1,Saspl_041442.T1,		2155	2	Tg06g15200.t1,Tg06g15220.t1,
								2030	2	Saspl_013217.T1,Saspl_013218.T1,		2156	2	TgUn035g00010.t1,TgUn035g00020.t1,
								2031	2	Saspl_022903.T1,Saspl_022904.T1,		2157	2	Tg01g12720.t1,Tg01g12730.t1,
								2032	2	Saspl_005921.T1,Saspl_005922.T1,		2158	3	Tg14g02500.t1,Tg14g02510.t1,Tg14g02530.t1,
								2033	2	Saspl_029027.T1,Saspl_029028.T1,		2159	2	Tg01g11610.t1,Tg01g11620.t1,
								2034	2	Saspl_037653.T1,Saspl_037655.T1,		2160	2	Tg06g07300.t1,Tg06g07320.t1,
								2035	3	Saspl_028497.T1,Saspl_028498.T1,Saspl_028499.T1,		2161	2	Tg14g03230.t1,Tg14g03240.t1,
								2036	3	Saspl_001414.T1,Saspl_001416.T1,Saspl_001417.T1,		2162	2	Tg13g10690.t1,Tg13g10700.t1,
								2037	2	Saspl_017472.T1,Saspl_017473.T1,		2163	2	Tg08g07950.t1,Tg08g07970.t1,
								2038	2	Saspl_033720.T1,Saspl_033721.T1,		2164	2	Tg03g17020.t1,Tg03g17030.t1,
								2039	2	Saspl_045060.T1,Saspl_045061.T1,		2165	2	Tg11g04940.t1,Tg11g04950.t1,
								2040	2	Saspl_005942.T1,Saspl_005944.T1,		2166	2	Tg05g02420.t1,Tg05g02430.t1,
								2041	2	Saspl_034137.T1,Saspl_034138.T1,		2167	2	Tg14g12100.t1,Tg14g12130.t1,
								2042	3	Saspl_030808.T1,Saspl_030809.T1,Saspl_030811.T1,		2168	2	Tg10g03180.t1,Tg10g03190.t1,
								2043	2	Saspl_016592.T1,Saspl_016594.T1,		2169	2	Tg07g09610.t1,Tg07g09640.t1,
								2044	2	Saspl_011562.T1,Saspl_011563.T1,		2170	2	Tg01g15280.t1,Tg01g15290.t1,
								2045	2	Saspl_016658.T1,Saspl_016660.T1,		2171	2	Tg07g01570.t1,Tg07g01580.t1,
								2046	2	Saspl_030163.T1,Saspl_030164.T1,		2172	2	TgUn056g00010.t1,TgUn056g00020.t1,
								2047	2	Saspl_051597.T1,Saspl_051598.T1,		2173	2	TgUn667g00010.t1,TgUn667g00020.t1,
								2048	2	Saspl_009510.T1,Saspl_009512.T1,		2174	2	TgUn544g00030.t1,TgUn544g00040.t1,
								2049	2	Saspl_050158.T1,Saspl_050159.T1,		2175	2	Tg09g07780.t1,Tg09g07790.t1,
								2050	2	Saspl_014138.T1,Saspl_014139.T1,		2176	2	Tg01g19460.t1,Tg01g19470.t1,
								2051	2	Saspl_006645.T1,Saspl_006646.T1,		2177	2	Tg03g07200.t1,Tg03g07240.t1,
								2052	2	Saspl_028154.T1,Saspl_028155.T1,		2178	2	Tg05g18180.t1,Tg05g18190.t1,
								2053	2	Saspl_002534.T1,Saspl_002535.T1,		2179	2	Tg03g09630.t1,Tg03g09640.t1,
								2054	2	Saspl_021772.T1,Saspl_021773.T1,		2180	2	Tg10g00740.t1,Tg10g00750.t1,
								2055	2	Saspl_011714.T1,Saspl_011715.T1,		2181	2	Tg15g11450.t1,Tg15g11460.t1,
								2056	2	Saspl_051481.T1,Saspl_051482.T1,		2182	2	TgUn152g00040.t1,TgUn152g00060.t1,
								2057	2	Saspl_017052.T1,Saspl_017053.T1,		2183	2	Tg08g16180.t1,Tg08g16190.t1,
								2058	2	Saspl_019555.T1,Saspl_019556.T1,		2184	2	TgUn239g00020.t1,TgUn239g00050.t1,
								2059	2	Saspl_047688.T1,Saspl_047689.T1,		2185	2	Tg18g15500.t1,Tg18g15510.t1,
								2060	2	Saspl_027857.T1,Saspl_027858.T1,		2186	2	Tg02g19010.t1,Tg02g19020.t1,
								2061	2	Saspl_046834.T1,Saspl_046835.T1,		2187	2	Tg05g03500.t1,Tg05g03520.t1,
								2062	2	Saspl_006425.T1,Saspl_006426.T1,		2188	2	Tg10g00050.t1,Tg10g00080.t1,
								2063	2	Saspl_033181.T1,Saspl_033182.T1,		2189	2	Tg09g01350.t1,Tg09g01360.t1,
								2064	2	Saspl_044592.T1,Saspl_044593.T1,		2190	2	Tg04g12600.t1,Tg04g12620.t1,
								2065	2	Saspl_044013.T1,Saspl_044014.T1,		2191	2	Tg15g01310.t1,Tg15g01320.t1,
								2066	2	Saspl_034027.T1,Saspl_034028.T1,		2192	2	Tg16g08470.t1,Tg16g08490.t1,
								2068	2	Saspl_041181.T1,Saspl_041182.T1,		2193	2	Tg03g17830.t1,Tg03g17840.t1,
								2069	2	Saspl_035196.T1,Saspl_035197.T1,		2194	2	Tg01g11860.t1,Tg01g11870.t1,
								2070	2	Saspl_036310.T1,Saspl_036312.T1,		2195	2	Tg12g01630.t1,Tg12g01660.t1,
								2071	2	Saspl_033867.T1,Saspl_033868.T1,		2196	2	Tg13g15370.t1,Tg13g15380.t1,
								2072	2	Saspl_008784.T1,Saspl_008785.T1,		2197	2	TgUn738g00020.t1,TgUn738g00030.t1,
								2073	2	Saspl_001246.T1,Saspl_001247.T1,		2198	3	TgUn380g00040.t1,TgUn380g00050.t1,TgUn380g00060.t1,
								2074	2	Saspl_004902.T1,Saspl_004903.T1,		2199	2	Tg11g04180.t1,Tg11g04190.t1,
								2075	2	Saspl_051164.T1,Saspl_051166.T1,		2200	2	TgUn657g00050.t1,TgUn657g00060.t1,
								2076	2	Saspl_007781.T1,Saspl_007782.T1,		2201	2	Tg08g13580.t1,Tg08g13610.t1,
								2077	2	Saspl_017881.T1,Saspl_017882.T1,		2202	2	Tg18g12240.t1,Tg18g12250.t1,
								2078	2	Saspl_006375.T1,Saspl_006376.T1,		2203	2	Tg14g01120.t1,Tg14g01130.t1,
								2079	2	Saspl_009928.T1,Saspl_009929.T1,		2204	2	TgUn330g00040.t1,TgUn330g00060.t1,
								2080	2	Saspl_044201.T1,Saspl_044202.T1,		2205	2	Tg12g16590.t1,Tg12g16600.t1,
								2081	2	Saspl_013480.T1,Saspl_013481.T1,		2206	2	Tg19g00200.t1,Tg19g00210.t1,
								2082	2	Saspl_047043.T1,Saspl_047044.T1,		2207	2	Tg06g11000.t1,Tg06g11010.t1,
								2083	3	Saspl_012049.T1,Saspl_012050.T1,Saspl_012051.T1,		2208	2	Tg05g17210.t1,Tg05g17220.t1,
								2084	2	Saspl_005833.T1,Saspl_005834.T1,		2209	2	TgUn062g00070.t1,TgUn062g00090.t1,
								2085	2	Saspl_031097.T1,Saspl_031099.T1,		2210	2	Tg12g01640.t1,Tg12g01670.t1,
								2086	2	Saspl_046366.T1,Saspl_046367.T1,		2212	2	Tg05g07300.t1,Tg05g07320.t1,
								2087	3	Saspl_026524.T1,Saspl_026525.T1,Saspl_026526.T1,		2213	2	Tg05g08330.t1,Tg05g08340.t1,
								2088	2	Saspl_019821.T1,Saspl_019823.T1,		2214	2	TgUn050g00180.t1,TgUn050g00220.t1,
								2089	2	Saspl_001239.T1,Saspl_001240.T1,		2215	2	Tg09g07230.t1,Tg09g07250.t1,
								2090	2	Saspl_029039.T1,Saspl_029040.T1,		2216	2	Tg05g02260.t1,Tg05g02270.t1,
								2091	2	Saspl_024241.T1,Saspl_024243.T1,		2217	2	Tg06g18680.t1,Tg06g18690.t1,
								2092	3	Saspl_052008.T1,Saspl_052009.T1,Saspl_052010.T1,		2218	2	TgUn459g00030.t1,TgUn459g00060.t1,
[truncated: 80 more rows]
