# Supplementary material for: The chromosome-based lavender genome provides new insights into Lamiaceae evolution and terpenoid biosynthesis
Source: Hortic Res. 2021 Mar 1;8:53. doi: 10.1038/s41438-021-00490-6 (PMC7917091; doi:10.1038/s41438-021-00490-6)
Supplement: Supplementary file 23 — Table S22. Analysis of volatile terpenoids identified by GC-MS [file 41438_2021_490_MOESM23_ESM.docx]

## Sheet: Sheet1
Table S22. Analysis of volatile terpenoids identified by GC-MS.
Compounds	RT	RI value	RI NIST		percentage of each compound				content of each compound (ug/mg)
					LAF	LAS	LAL		LAF	LAS	LAL
α-Thujene	10.197	923.934			0	0	0.204125		0	0	0.00917482
α-Pinene	10.444	929.279	937		0.00656789	0.913405	0.719247		0.0043402	0.00288002	0.0310272
Camphene	11.075	942.934	952		0.00810383	2.22162	1.66832		0.00506056	0.00704001	0.0667431
3,7,7-Trimethyl-1.3.5-cycloheptatriene	12.188	967.02			0	0	0.143852		0	0	0.00579228
Sabinene	12.318	969.833	974		0	0	0.223587		0	0	0.00996709
β-Pinene	12.386	971.305	979		0.00959382	0.132319	0.472566		0.00605164	0.000421672	0.0214628
1-Octen-3-ol	12.888				0	0	0.247374		0	0	0.0101884
3-Octanone	13.142	987.665	986		0	0	0.0242652		0	0	0.000732127
β-Myrcene	13.279	990.63	991		0.248323	0.689442	0.599289		0.155775	0.00211612	0.0273547
α-Phellandrene	13.781	1001.41	1005		0	0	0.451956		0	0	0.0212417
3-Carene	14.039	1006.69			0.0345629	0	5.1246		0.0231066	0	0.234422
α-Terpinene	14.412	1014.32	1017		0.0116325	0.0688119	0.0349034		0.00730925	0.00021054	0.0014067
m-Cymene	14.697	1020.15			0.00636855	3.10752	2.00429		0.00455539	0.00982925	0.079497
p-Cymene	14.792	1022.09			0.008497	8.41599	5.08816		0.00544322	0.0266173	0.202507
Limonene	14.948	1025.29	1030		0	0	4.95938		0	0	0.2246
Eucalyptol	15.043	1027.23	1032		0.199523	33.0882	13.317		0.128815	0.104429	0.552353
cis-β-Ocimene	15.566	1037.93	1038		3.76234	0	0.751827		2.43488	0	0.0327781
trans-β-Ocimene	16.071	1048.26	1049		1.01691	0	0.141915		0.669822	0	0.0069334
γ-Terpinene	16.514	1057.32	1060		0.00441819	0.0663864	0.0935421		0.00319858	0.00020571	0.00382367
trans-Sabinene hydrate	16.954	1066.33	1070		0	0	0.461898		0	0	0.0183521
α- Terpinolen	17.707				0	0.656824	0.113253		0	0.00209247	0.00459055
p-Mentha-2,4(8)-diene	17.829	1084.23			0	0	0.376268		0	0	0.0179783
p-Mentha-1,4(8)-diene	17.943	1086.56	1088		0.0150349	0	0.116662		0.00974452	0	0.00595593
camphenone	18.209				0	0.374212	0.131465		0	0.00118194	0.004874
linalool	18.571	1099.41	1099		12.788	0	0.230019		8.37488	0	0.0114735
1-Octen-3-yl-acetate	19.33	1115.23			0.935478	0.804519	0.171009		0.621043	0.00255027	0.0071573
Camphor	20.542	1140.52	1143		0.00155669	8.41833	1.80687		0.00104273	0.0265766	0.0678107
endo-Borneol	21.603	1162.65	1167		0.0299924	11.1826	8.28005		0.0197631	0.0353452	0.329998
α-Terpineol	21.729				0	0	0		0	0	0
(±)-Lavandulol	21.831	1167.41			0.323519	0	0.462188		0.217669	0	0.0197794
Terpinen-4-ol	22.192	1174.94			0.346498	0.259433	0.413713		0.226597	0.000822322	0.0171483
Myrtenal	23.052	1192.89	1193		0	0	0		0	0	0
Linalyl acetate	26.145	1254.99			47.2324	1.23287	0.0830326		30.5075	0.00389917	0.00431799
Bornyl acetate	27.521	1282.48	1285		0.0877865	13.7352	1.29446		0.0645422	0.0434879	0.0490008
Lavandulol acetate	27.958	1291.21			11.7617	2.50828	5.66888		7.60505	0.00788189	0.238881
Hexyl tiglate	30.204	1333.82			0.845557	0.844465	0.143615		0.678848	0.00267985	0.00547837
α-Longipinene	30.843	1345.79			0.011962	0.0507182	0.047588		0.00789547	0.000164218	0.00206959
Nerol acetate	32.013	1367.7			0.0323622	0.0360039	0.228626		0.0181455	0.000118004	0.0102348
Ylangene	32.165	1370.54			0.0721296	0.0245689	0.0493597		0.0439328	7.66855e-05	0.00193681
7-epi-Sesquithujene	33.127	1388.56			0.0412677	0.049587	0.110076		0.0302558	0.000154773	0.00502898
cis-Caryophyllene	34.02	1405.14			0.00736061	0.205321	0.762231		0.00591997	0.000646024	0.0330888
Caryophyllene	34.469	1413.32	1419		5.87241	1.99434	6.13011		3.87025	0.00627691	0.288885
Santalene	34.617	1416.02			0.407361	0.584216	7.09084		0.264599	0.00184894	0.313236
(E)-β-Farnesene	36.833	1456.4	1457		2.88383	0.343321	1.17122		1.91588	0.00107699	0.0567501
γ-Muurolene	37.673	1471.7	1477		0.0203722	0	0		0.0129407	0	0
Germacrene D	37.847	1474.87	1481		1.28595	0.0358767	0.196486		0.860852	0.00011198	0.00959675
γ-Cadinene	39.691	1509.04	1513		9.66005	2.81318	11.749		6.72778	0.00883922	0.366617
Caryophyllene oxide	43.305	1579.27			0.0204941	3.78451	8.67111		0.0122414	0.011946	0.358166
T-Cadinol	45.507	1622.85	1629		0	1.35793	7.7698		0	0.00424745	0.348371
