# Supplementary material for: The chromosome-based lavender genome provides new insights into Lamiaceae evolution and terpenoid biosynthesis
Source: Hortic Res. 2021 Mar 1;8:53. doi: 10.1038/s41438-021-00490-6 (PMC7917091; doi:10.1038/s41438-021-00490-6)
Supplement: Supplementary file 24 — Table S23. Copy number variation of genes involved in the terpenoid precursor biosynthesis in the 11 plant species [file 41438_2021_490_MOESM24_ESM.docx]

## Sheet: Sheet1
Table S23. Copy number variation of genes involved in terpenoid precursor biosynthesis in the 11 plant species.
	Gene	Lang	Sspl	Sbai	Smil	Tgra	Sind	Slyc	Hann	Atha	Rchi
MVA pathway	ACAT	9	6	2	2	3	3	2	3	2	2
	HMGS	12	14	3	7	4	4	4	10	2	7
	HMGR	6	4	1	1	3	2	3	1	1	1
	MVK	7	5	2	1	1	1	1	1	1	1
	PMK	5	2	1	0	1	2	2	2	1	1
	MVD	4	4	2	1	2	3	2	2	2	1
MEP pathway	DXS	22	11	6	7	6	5	3	5	3	4
	DXR	8	4	1	1	1	2	1	3	1	1
	MCT	2	2	1	0	1	1	1	3	1	1
	CMK	2	2	1	1	1	1	1	1	1	1
	MDS	4	5	2	0	3	2	1	1	1	1
	HDR	5	7	3	1	2	2	1	4	1	2
	HDS	5	3	1	1	2	1	1	6	1	1
	IDI	5	3	1	0	2	2	1	2	2	1
Prenyltransferase	GGPPS	12	5	1	1	3	3	3	3	2	2
	GGPPSssu	7	3	2	3	3	1	2	3	1	1
	GGPPStype2	2	1	1	1	1	1	1	1	0	1
	GPPS	4	5	2	1	1	1	1	1	1	1
	FPPS	7	5	1	1	2	3	3	3	2	2
Total		128	72	27	23	32	31	24	44	20	25
