# Supplementary material for: The chromosome-based lavender genome provides new insights into Lamiaceae evolution and terpenoid biosynthesis
Source: Hortic Res. 2021 Mar 1;8:53. doi: 10.1038/s41438-021-00490-6 (PMC7917091; doi:10.1038/s41438-021-00490-6)
Supplement: Supplementary file 25 — Table S24. Copy number variation of genes encoding TPSs in the 11 plant species [file 41438_2021_490_MOESM25_ESM.docx]

## Sheet: Sheet1
Table S24. Copy number variation of genes encoding TPSs in the 11 plant species.
group	Lang	Sspl	Smil	Sbai	Trga	Slyc	Sind	Hann	Rchi	Atha	Osat
TPS-a	29	60	5	8	32	17	25	32	46	23	19
TPS-b	41	32	7	11	27	14	8	22	14	6	0
TPS-c	11	7	6	10	6	2	7	6	2	1	0
TPS-d	0	0	0	0	0	0	0	0	0	0	0
TPS-e/f	13	3	2	2	5	2	1	8	4	1	10
TPS-g	6	6	1	3	3	4	7	8	5	1	2
TPS-h	0	0	0	0	0	0	0	0	0	0	3
Total	100	108	21	34	73	39	48	76	71	32	31
