# Supplementary material for: The chromosome-based lavender genome provides new insights into Lamiaceae evolution and terpenoid biosynthesis
Source: Hortic Res. 2021 Mar 1;8:53. doi: 10.1038/s41438-021-00490-6 (PMC7917091; doi:10.1038/s41438-021-00490-6)
Supplement: Supplementary file 26 — Table S25. The genomic location of representative gene clusters [file 41438_2021_490_MOESM26_ESM.docx]

## Sheet: Sheet1
Table S25. The genomic locations of representative gene clusters.
gene ID	gene symbol	start position	end position	chromosome
La05G01453	TPS-a	33290130	33292864	Chr5
La05G01454	TPS-a	33351759	33354493	Chr5
La05G01646	CYP71	36844962	36846758	Chr5
La05G01742	CYP71	38041524	38043301	Chr5
La05G01852	CYP71	39074264	39077529	Chr5
La02G01324	BAHD3a	32137204	32138478	Chr2
La02G01326	BAHD3a	32159289	32160856	Chr2
La02G01327	TPS-b	32196039	32198301	Chr2
La02G01527	TPs-b	37322446	37324433	Chr2
La02G01528	TPs-b	37324454	37324624	Chr2
La02G01529	TPs-b	37367761	37371063	Chr2
La02G01534	TPs-b	37563108	37565780	Chr2
La02G01587	CYP71	38269345	38271949	Chr2
La02G01630	CYP71	38924344	38925693	Chr2
La02G01632	CYP71	38931449	38932813	Chr2
La14G01393	BAHD5a	28787692	28788319	Chr14
La14G01394	BAHD5a	28803033	28805292	Chr14
