# Supplementary material for: The chromosome-based lavender genome provides new insights into Lamiaceae evolution and terpenoid biosynthesis
Source: Hortic Res. 2021 Mar 1;8:53. doi: 10.1038/s41438-021-00490-6 (PMC7917091; doi:10.1038/s41438-021-00490-6)
Supplement: Supplementary file 27 — Table S26. The candidate genes involved in the gene-terpenoid networks [file 41438_2021_490_MOESM27_ESM.docx]

## Sheet: Sheet1
Table 24 Candidate gene names in the gene-terpenoid networks.
gene ID	gene symbol	module
La01G00074	BAHD1b	green
La01G00150	BAHD5a	brown
La01G00210	CYP71	green
La01G00215	CYP71	yellow
La01G00493	CYP71	blue
La01G00652	BAHD5b	blue
La01G00763	CYP71	turquoise
La01G01104	CYP71	blue
La01G01648	CYP71	green
La01G02469	DXS	yellow
La01G03111	TPs-a	brown
La01G03117	CYP71	turquoise
La01G03122	TPs-a	blue
La01G03222	BAHD3a	turquoise
La01G03231	CYP71	brown
La01G03242	CYP71	yellow
La01G03246	CYP71	yellow
La01G03390	BAHD2	yellow
La02G00005	CYP71	brown
La02G00058	BAHD3b	green
La02G00157	HDS	turquoise
La02G00284	BAHD3b	brown
La02G00337	GHMP	brown
La02G00339	CYP71	brown
La02G00509	BAHD5a	brown
La02G00595	BAHD1b	blue
La02G00618	TPs-b	turquoise
La02G00929	MVD	blue
La02G01225	CYP71	blue
La02G01226	CYP71	yellow
La02G01324	BAHD3a	yellow
La02G01326	BAHD3a	yellow
La02G01327	TPs-b	yellow
La02G01527	TPs-b	turquoise
La02G01528	TPs-b	turquoise
La02G01529	TPs-b	turquoise
La02G01534	TPs-b	turquoise
La02G01587	CYP71	blue
La02G02002	DXS	blue
La02G02203	CYP71	green
La02G02235	CYP71	green
La02G02411	HMG	green
La03G00295	Nudx	turquoise
La03G00296	Nudx	turquoise
La03G00362	TPs-c	yellow
La03G00376	BAHD1b	blue
La03G00377	BAHD1b	blue
La03G00622	DXS	blue
La03G00812	BAHD5a	blue
La03G00938	GGPPStype2	green
La03G01233	CYP71	blue
La03G01352	CYP71	turquoise
La03G01382	BAHD5b	yellow
La03G01415	BAHD5b	yellow
La03G01458	DXR	yellow
La03G01462	DXR	turquoise
La03G01487	CYP71	blue
La03G01593	BAHD1b	yellow
La03G01693	CYP71	brown
La03G01733	BAHD5a	green
La03G01797	BAHD5a	green
La03G01939	CYP71	blue
La03G02045	CYP71	green
La03G02087	CYP71	turquoise
La03G02091	CYP71	blue
La03G02316	BAHD5a	turquoise
La03G02957	IDI	yellow
La03G02995	CYP71	turquoise
La04G00547	TPs-a	blue
La04G00553	BAHD1a	yellow
La04G00554	BAHD1a	yellow
La04G00555	BAHD1a	blue
La04G00563	BAHD2	turquoise
La04G00766	CYP71	green
La04G00781	TPs-g	brown
La04G00791	BAHD1a	yellow
La04G00792	BAHD1a	yellow
La04G00793	BAHD1a	brown
La04G00794	BAHD1a	brown
La04G01022	CYP71	turquoise
La04G01212	CYP71	yellow
La04G01214	CYP71	yellow
La04G01216	CYP71	turquoise
La04G01507	CYP71	brown
La04G01509	CYP71	green
La04G01510	CYP71	turquoise
La04G01849	CYP71	blue
La04G01914	LPPS	blue
La04G02251	CYP71	yellow
La04G02267	CYP71	blue
La04G02450	BAHD5b	blue
La04G02855	TPs-c	blue
La04G02856	CYP71	turquoise
La04G02859	CYP71	blue
La04G03382	CYP71	blue
La04G03384	CYP71	blue
La04G03548	BAHD3b	yellow
La05G00002	IDI	turquoise
La05G00128	TPs-a	turquoise
La05G00273	CYP71	yellow
La05G00277	CYP71	yellow
La05G00470	CYP71	blue
La05G00482	DXR	turquoise
La05G00579	BAHD1b	green
La05G00621	CYP71	green
La05G00894	TPs-b	brown
La05G00895	TPs-b	brown
La05G01036	CYP71	turquoise
La05G01077	CYP71	blue
La05G01105	TPs-b	brown
La05G01106	TPs-b	brown
La05G01221	CYP71	turquoise
La05G01400	CYP71	blue
La05G01423	TPs-b	blue
La05G01453	TPs-a	turquoise
La05G01454	TPs-a	turquoise
La05G01646	CYP71	brown
La05G01876	DXR	yellow
La05G01897	DXR	yellow
La05G01917	CYP71	blue
La05G02026	BAHD1b	blue
La05G02131	BAHD5a	green
La05G02156	GGPPS	turquoise
La06G00123	CYP71	yellow
La06G00415	BAHD1b	brown
La06G00637	BAHD2	turquoise
La06G00650	CYP71	turquoise
La06G00660	CYP71	blue
La06G00669	TPs-c	turquoise
La06G00670	CYP71	blue
La06G00676	TPs-c	blue
La06G01094	BAHD3a	turquoise
La06G01494	BAHD5b	green
La06G01496	BAHD5b	blue
La06G01502	BAHD5b	green
La06G01696	TPs-e/f	yellow
La06G01862	GPPS	blue
La07G00050	GGPPS	blue
La07G00312	BAHD3a	turquoise
La07G00460	CYP71	green
La07G01024	BAHD3a	blue
La07G01041	BAHD3a	green
La07G01042	BAHD3a	blue
La07G01043	BAHD3a	green
La07G01048	BAHD3a	blue
La07G01067	BAHD3a	blue
La07G01068	BAHD3a	blue
La07G01076	BAHD3a	blue
La07G01277	DXS	brown
La07G01381	CYP71	blue
La07G01620	TPs-e/f	blue
La07G01653	CYP71	turquoise
La07G01654	TPs-a	turquoise
La07G01655	CYP71	blue
La07G01656	CYP71	turquoise
La07G02049	BAHD5a	turquoise
La07G02050	BAHD5a	turquoise
La07G02320	HDS	turquoise
La08G00042	BAHD5a	yellow
La08G00043	BAHD5a	yellow
La08G00110	BAHD1b	yellow
La08G00426	CYP71	blue
La08G00429	CYP71	blue
La08G00431	CYP71	yellow
La08G00544	TPs-e/f	turquoise
La08G00545	TPs-e/f	turquoise
La08G00547	TPs-e/f	turquoise
La08G00550	TPs-e/f	turquoise
La08G00595	ACAT	yellow
La08G00608	ACAT	turquoise
La08G00830	TPs-e/f	turquoise
La08G01226	CYP71	turquoise
La08G01300	BAHD1a	blue
La08G01304	BAHD1a	blue
La09G00507	GGPPS	turquoise
La09G00568	CYP71	green
La09G00607	GGPPSssu	yellow
La09G02360	HMG	turquoise
La09G02567	MVD	blue
La10G00040	BAHD2	turquoise
La10G00119	BAHD3a	turquoise
La10G00351	CYP71	green
La10G00602	BAHD3a	blue
La10G00979	GPPS	blue
La10G01138	TPs-e/f	green
La10G01949	CYP71	green
La11G00032	HDS	yellow
La11G00432	BAHD5a	turquoise
La11G00442	CMK	turquoise
La11G00754	CYP71	turquoise
La11G00786	DXS	turquoise
La11G01492	BAHD3a	blue
La11G01947	CYP71	blue
La12G00021	CYP71	brown
La12G00023	CYP71	blue
La12G00077	IDI	turquoise
La12G00175	BAHD5a	blue
La12G00249	BAHD1a	blue
La12G00251	BAHD1a	yellow
La12G00282	TPs-a	turquoise
La12G00652	GHMP	yellow
La12G00704	BAHD5a	turquoise
La12G01349	DXS	yellow
La12G01365	DXS	yellow
La12G01366	DXS	yellow
La12G01570	MK	blue
La12G01705	CYP71	turquoise
La12G01731	CYP71	turquoise
La13G00082	BAHD2	green
La13G00475	BAHD3a	yellow
La13G00476	BAHD3a	yellow
La13G00957	BAHD3b	blue
La13G01201	BAHD3b	brown
La13G01202	BAHD3b	brown
La13G01255	DXS	yellow
La13G01463	BAHD1b	blue
La13G01544	Nudx	turquoise
La13G01572	Nudx	blue
La13G01854	BAHD3a	blue
La13G01855	BAHD3a	turquoise
La13G01856	BAHD3a	turquoise
La13G02070	HDS	turquoise
La13G02131	CYP71	yellow
La14G00127	TPs-b	brown
La14G00128	TPs-b	green
La14G00131	TPs-b	brown
La14G00284	HDR	turquoise
La14G00801	BAHD1a	yellow
La14G00988	HMGS	turquoise
La14G01051	CYP71	blue
La14G01115	BAHD2	brown
La14G01271	BAHD5a	green
La14G01393	BAHD5a	turquoise
La14G01394	BAHD5a	turquoise
La14G01640	BAHD5a	turquoise
La15G00387	CYP71	turquoise
La15G00783	BAHD2	brown
La15G00789	BAHD2	blue
La15G01126	BAHD1a	blue
La15G01604	HDR	turquoise
La15G01609	HDR	turquoise
La16G00137	MVD	green
La16G00358	ACAT	yellow
La16G00445	CYP71	turquoise
La16G00903	CYP71	yellow
La16G01016	CYP71	blue
La16G01034	CYP71	blue
La16G01085	CYP71	blue
La16G01545	CYP71	turquoise
La16G01546	CYP71	yellow
La16G01585	CYP71	green
La17G00056	GGPPS	blue
La17G00239	CYP71	green
La17G00491	BAHD3a	turquoise
La17G00908	TPs-a	blue
La17G00909	TPs-a	blue
La17G01000	BAHD3a	turquoise
La17G01001	BAHD3a	turquoise
La17G01026	BAHD3a	blue
La17G01027	BAHD3a	blue
La17G01028	BAHD3a	brown
La17G01029	BAHD3a	blue
La17G01030	CYP71	yellow
La17G01031	BAHD5a	yellow
La17G01032	CYP71	blue
La17G01037	BAHD3a	blue
La17G01254	DXS	brown
La17G01610	TPs-e/f	turquoise
La17G01611	TPs-e/f	brown
La17G01624	CYP71	blue
La17G01648	TPs-a	yellow
La17G01649	CYP71	blue
La17G01650	CYP71	brown
La18G00026	BAHD1b	blue
La18G00452	CYP71	blue
La18G00522	CYP71	turquoise
La18G00668	BAHD5a	blue
La18G00669	BAHD5a	yellow
La18G00762	CYP71	blue
La18G01019	CYP71	yellow
La18G01168	CYP71	green
La18G01176	TPs-b	blue
La18G01493	TPs-c	blue
La18G01494	CYP71	blue
La18G01505	CYP71	yellow
La18G01530	BAHD2	turquoise
La18G01746	BAHD1b	brown
La18G01910	CYP71	yellow
La18G02034	CYP71	yellow
La19G00048	TPs-c	blue
La19G00823	LPPS	green
La19G00885	BAHD1a	blue
La20G00157	CYP71	turquoise
La20G00677	BAHD5b	blue
La20G00678	BAHD5b	blue
La20G00681	BAHD5b	turquoise
La20G00818	CYP71	green
La20G01611	BAHD1a	blue
La20G01615	BAHD2	turquoise
La20G01848	BAHD1a	blue
La20G01854	BAHD1a	yellow
La20G01855	BAHD1a	brown
La21G00014	BAHD5a	turquoise
La21G00029	IDI	turquoise
La21G00074	CYP71	yellow
La21G00075	CYP71	yellow
La21G00104	BAHD5a	turquoise
La21G00167	BAHD1a	brown
La21G00173	BAHD1a	blue
La21G00174	BAHD1a	blue
La21G00183	CYP71	green
La21G00201	TPs-a	green
La21G00203	TPs-a	turquoise
La21G00256	ACAT	blue
La21G00470	GHMP	yellow
La21G00868	GGPPS	yellow
La21G00965	GGPPSssu	turquoise
La21G01149	DXS	turquoise
La21G01225	CYP71	turquoise
La21G01466	CYP71	yellow
La22G00210	BAHD3a	yellow
La22G00429	BAHD5a	turquoise
La22G00430	BAHD5a	turquoise
La22G00431	BAHD5a	green
La22G00541	MDS	turquoise
La22G01333	DXS	turquoise
La22G01334	DXS	turquoise
La22G01675	LPPS	blue
La22G01942	BAHD1b	green
La22G02175	TPs-b	brown
La22G02634	MK	green
La22G02785	TPs-b	turquoise
La22G02856	MCT	turquoise
La22G02960	TPs-b	turquoise
La22G02961	TPs-b	turquoise
La23G00284	BAHD3a	brown
La23G00302	GGPPS	blue
La23G00631	BAHD5a	turquoise
La23G00639	CMK	turquoise
La23G00888	CYP71	yellow
La23G00913	DXS	turquoise
La23G00952	BAHD5b	blue
La23G01118	CYP71	yellow
La23G01299	CYP71	yellow
La23G01622	CYP71	brown
La23G01720	CYP71	brown
La23G01756	CYP71	brown
La23G01959	MDS	turquoise
La23G02008	MDS	turquoise
La23G02603	MK	blue
La24G00531	BAHD1a	green
La24G00532	BAHD1a	yellow
La24G00732	GPPS	yellow
La24G01229	ACAT	turquoise
La24G01281	TPs-e/f	yellow
La24G01282	TPs-e/f	blue
La24G01449	CYP71	yellow
La24G01587	BAHD1b	blue
La24G01693	BAHD1b	yellow
La25G00189	TPs-c	turquoise
La25G00236	BAHD5b	blue
La25G00296	DXS	blue
La25G00310	CYP71	brown
La25G00314	CYP71	turquoise
La25G00834	BAHD1a	turquoise
La26G00196	MDS	turquoise
La26G00503	MVD	blue
La26G00699	CYP71	yellow
La26G00750	HMG	blue
La26G02027	GGPPSssu	blue
La27G00124	GGPPSssu	blue
La27G00149	HMG	green
La27G00150	HMG	green
La27G00156	CYP71	green
La27G00227	GGPPS	yellow
La27G00551	CYP71	yellow
La01G00211	CYP71	blue
La01G00746	DXS	turquoise
La01G01318	BAHD1b	blue
La01G03238	BAHD5a	blue
La01G03239	BAHD5a	green
La02G00694	HMGS	turquoise
La02G01224	CYP71	green
La02G02102	DXS	blue
La03G00361	TPs-c	green
La03G02090	CYP71	green
La03G02209	BAHD5a	green
La03G02549	BAHD1b	green
La04G00415	BAHD3b	blue
La04G00557	BAHD1a	blue
La04G02252	CYP71	green
La04G03136	FPPS	green
La05G01425	BAHD3a	turquoise
La06G00649	CYP71	turquoise
La06G00672	CYP71	blue
La06G01497	BAHD5b	green
La07G00005	BAHD5a	green
La07G01050	BAHD3a	blue
La08G00162	BAHD1b	blue
La08G01085	GPPS	turquoise
La08G01491	CYP71	brown
La10G00012	CYP71	green
La10G01779	Nudx	blue
La12G00612	HMG	green
La12G01569	MK	blue
La14G00019	CYP71	turquoise
La15G00611	BAHD5a	green
La15G01127	BAHD1a	turquoise
La16G00272	CYP71	turquoise
La16G01148	TPs-b	green
La16G01463	DXS	brown
La16G01554	CYP71	green
La16G01809	HMG	turquoise
La17G01647	CYP71	blue
La18G00229	CYP71	turquoise
La18G01531	BAHD2	turquoise
La19G00315	FPPS	turquoise
La20G01259	BAHD3a	brown
La20G01447	BAHD3b	green
La20G01608	BAHD1a	blue
La20G01966	CYP71	blue
La20G02509	BAHD3a	turquoise
La20G02659	CYP71	green
La21G00432	HMG	turquoise
La21G01227	CYP71	blue
La22G00741	CYP71	green
La22G02622	MK	brown
La24G00016	ACAT	brown
La24G01236	FPPS	green
La24G01238	FPPS	brown
La25G00026	HMGS	turquoise
La25G00144	HMGS	turquoise
