# Supplementary material for: The chromosome-based lavender genome provides new insights into Lamiaceae evolution and terpenoid biosynthesis
Source: Hortic Res. 2021 Mar 1;8:53. doi: 10.1038/s41438-021-00490-6 (PMC7917091; doi:10.1038/s41438-021-00490-6)
Supplement: Supplementary file 28 — Table S27. Gene-specific primer pairs used for qRT-PCR [file 41438_2021_490_MOESM28_ESM.docx]

## Sheet: Sheet1
Table S27. Gene-specific primer pairs used for qRT-PCR.
gene group	gene ID	Forward primer (5'-3')	Reverse primer (5'-3')
BAHD3a	La02G01326	GATGTGGGGCTCCTTGTTCA	GGCTTTGTGGAGCCTGATCT
TPs-b	La02G01327	TGACTTGAACAATCTGGGGCT	TTTGCATCGTCAGCAAGGGT
TPs-b	La02G01527	GCTTCAAAGTTGCACCATGAAG	ACCATGTTGTCTGAGGAGTCGG
TPs-b	La02G01528	TGAACACTGTGATTGCGACTG	TCAGGCATATGGCTCAAACA
TPs-b	La02G01529	CCTTCCCCTTTGTTGCACCATT	CAAGAGAGGAGGCGTCGACCAC
TPs-b	La02G01534	GACGAAGATATGGAGGCGGTT	GGAGTCGAAATCCAAGAGCA
CYP71	La02G01587	CGGAATTACTCCTCCACCCG	CTGGGATGAAATACCCGCGA
CYP71	La02G01630	ATCAATCGAGTGGGCCATCC	CGACAACGTTGCAATCCTCC
CYP71	La02G01632	TCGGACTAGACAGATGGGCA	GCGACGTCGTATTCTGCAAC
TPs-a	La05G01453	TCAGCGGTACATTATTATATGGC	GTCACTGTACAACACGACAATGA
TPs-a	La05G01454	GGAAAAATGTCAGCGGTGCATTAC	GTCACTGTACAACAAGACAATGAC
CYP71	La05G01646	GCCGAGATCGTAACCCTCTG	TACGACGGCGTTTAGGTACG
BAHD5a	La14G01393	AAATCCCCATAATAATCTCTCCG	AGAATACCAAGGCTTTAGCAACA
BAHD5a	La14G01394	GAGGGGGTGGTTTTTGTGGA	GGTTGAATGGAAGGGGCTGT
